# Supplementary material for: Antibiotic Treatment Regimes as a Driver of the Global Population Dynamics of a Major Gonorrhea Lineage
Source: Mol Biol Evol. 2020 Nov 3;38(4):1249–61. doi: 10.1093/molbev/msaa282 (PMC8042733; doi:10.1093/molbev/msaa282)
Supplement: msaa282_Supplementary_Data [file msaa282_supplementary_data.zip]

Archive with 3 entries (3 files):
- 1901_ Appendix 1.pdf
- Table_S7_Scoary_output.xlsx
- Table_S8_Panaroo_out.xlsx
