# Supplementary material for: Antibiotic Treatment Regimes as a Driver of the Global Population Dynamics of a Major Gonorrhea Lineage
Source: Mol Biol Evol. 2020 Nov 3;38(4):1249–61. doi: 10.1093/molbev/msaa282 (PMC8042733; doi:10.1093/molbev/msaa282)
Supplement: msaa282_Supplementary_Data [file msaa282_supplementary_data.zip › Table_S7_Scoary_output.xlsx]

## Sheet: PANAROO_n250_15_05_2020_1253.re
Gene	Non-unique Gene name	Annotation	Number_Wave2_present_in	Number_neg_present_in	Number_Wave2_not_present_in	Number_neg_not_present_in	Fraction IN/OUT	Sensitivity	Specificity	Odds_ratio	Naive_p	Bonferroni_p	Benjamini_H_p	Max_Pairwise_comparisons	Max_supporting_pairs	Max_opposing_pairs	Best_pairwise_comp_p	Worst_pairwise_comp_p
group_959		hypothetical protein	14	1	458	268	14	2.9661	99.6283	8.19214	0.0140466	1	0.0309607	1	1	1	1	1
vsr	rlpA	Endolytic peptidoglycan transglycosylase RlpA	24	2	448	267	12	5.08475	99.2565	7.15179	0.00136651	1	0.00346915	1	1	1	1	1
group_5	btuD_2	Vitamin B12 import ATP-binding protein BtuD	24	2	448	267	12	5.08475	99.2565	7.15179	0.00136651	1	0.00346915	1	1	1	1	1
group_354		hypothetical protein	24	2	448	267	12	5.08475	99.2565	7.15179	0.00136651	1	0.00346915	1	1	1	1	1
group_972		hypothetical protein	24	2	448	267	12	5.08475	99.2565	7.15179	0.00136651	1	0.00346915	1	1	1	1	1
group_158	rsgA	Small ribosomal subunit biogenesis GTPase RsgA	24	2	448	267	12	5.08475	99.2565	7.15179	0.00136651	1	0.00346915	1	1	1	1	1
group_501	nuoN	NADH-quinone oxidoreductase subunit N	24	2	448	267	12	5.08475	99.2565	7.15179	0.00136651	1	0.00346915	1	1	1	1	1
group_374	ruvA	Holliday junction ATP-dependent DNA helicase RuvA	24	2	448	267	12	5.08475	99.2565	7.15179	0.00136651	1	0.00346915	1	1	1	1	1
group_768	xseB	Exodeoxyribonuclease 7 small subunit	24	2	448	267	12	5.08475	99.2565	7.15179	0.00136651	1	0.00346915	1	1	1	1	1
group_367	nuoM	NADH-quinone oxidoreductase subunit M	24	2	448	267	12	5.08475	99.2565	7.15179	0.00136651	1	0.00346915	1	1	1	1	1
group_17		hypothetical protein	24	2	448	267	12	5.08475	99.2565	7.15179	0.00136651	1	0.00346915	1	1	1	1	1
group_945		hypothetical protein	24	2	448	267	12	5.08475	99.2565	7.15179	0.00136651	1	0.00346915	1	1	1	1	1
group_315	ispA	Farnesyl diphosphate synthase	24	2	448	267	12	5.08475	99.2565	7.15179	0.00136651	1	0.00346915	1	1	1	1	1
mbeA		hypothetical protein	24	2	448	267	12	5.08475	99.2565	7.15179	0.00136651	1	0.00346915	1	1	1	1	1
group_1071		hypothetical protein	35	8	437	261	4.375	7.41525	97.026	2.61299	0.0136457	1	0.0301657	1	1	1	1	1
group_765	;mafA1_2;mafA1_3;mafA1_1	hypothetical protein;Adhesin MafA	79	25	393	244	3.16	16.7373	90.7063	1.96193	0.00575742	1	0.013455	1	1	1	1	1
group_421		IS1595 family transposase IS1016	74	25	398	244	2.96	15.678	90.7063	1.81467	0.0136506	1	0.0301657	1	1	1	1	1
group_100		hypothetical protein	97	34	375	235	2.85294	20.5508	87.3606	1.78784	0.00679365	1	0.0156199	1	1	1	1	1
group_1078		IS1595 family transposase IS1016;hypothetical protein	136	54	336	215	2.51852	28.8136	79.9257	1.61155	0.00875844	1	0.0200294	1	1	1	1	1
group_760		IS1595 family transposase IS1016	167	67	305	202	2.49254	35.3814	75.0929	1.6508	0.00312416	1	0.0075068	1	1	1	1	1
yhaV	piiC_4;piiC_5;;piiC_8;piiC_6;piiC_1;piiC_2;piiC_3;piiC_7;piiC_9	Outer membrane protein P.IIC;hypothetical protein	201	82	271	187	2.45122	42.5847	69.5167	1.69143	0.00124905	1	0.00329858	1	1	1	1	1
group_423		hypothetical protein	209	92	263	177	2.27174	44.2797	65.7993	1.52889	0.00815013	1	0.0186883	1	1	1	1	1
group_1041		hypothetical protein	258	117	214	152	2.20513	54.661	56.5056	1.56626	0.00371025	1	0.00884034	1	1	1	1	1
group_581		hypothetical protein	342	165	130	104	2.07273	72.4576	38.6617	1.65818	0.00231837	1	0.00565021	1	1	1	1	1
group_1035		IS1595 family transposase IS1016;hypothetical protein	295	146	177	123	2.02055	62.5	45.7249	1.40411	0.02959	1	0.0629433	1	1	1	1	1
group_642	;mshA_2;epsE;epsJ_1	hypothetical protein;D-inositol-3-phosphate glycosyltransferase;Putative glycosyltransferase EpsE;putative glycosyltransferase EpsJ	373	189	99	80	1.97354	79.0254	29.7398	1.59478	0.00952264	1	0.0216032	1	1	1	1	1
group_541		hypothetical protein;IS1595 family transposase IS1016	397	203	75	66	1.95567	84.1102	24.5353	1.72099	0.00472244	1	0.0111277	1	1	1	1	1
group_4		hypothetical protein	436	230	36	39	1.89565	92.3729	14.4981	2.05362	0.00352346	1	0.0084188	1	1	1	1	1
group_787		hypothetical protein	452	241	20	28	1.87552	95.7627	10.4089	2.62573	0.00165448	1	0.00418774	1	1	1	1	1
mafA1_3~~~mafA1_2~~~mafA1_1		hypothetical protein	425	228	47	41	1.86404	90.0424	15.2416	1.62607	0.0342471	1	0.0724883	1	1	1	1	1
mshA_2~~~epsE~~~epsJ_1		hypothetical protein	464	252	8	17	1.84127	98.3051	6.3197	3.9127	0.0012235	1	0.00324113	1	1	1	1	1
group_931		hypothetical protein	465	255	7	14	1.82353	98.5169	5.20446	3.64706	0.00493943	1	0.011607	1	1	1	1	1
group_800		hypothetical protein	470	260	2	9	1.80769	99.5763	3.34572	8.13462	0.00256077	1	0.0062055	1	1	1	1	1
group_666		hypothetical protein	465	258	7	11	1.80233	98.5169	4.08922	2.83223	0.0437509	1	0.0916941	1	1	1	1	1
group_929		hypothetical protein	471	262	1	7	1.79771	99.7881	2.60223	12.584	0.00434683	1	0.010271	1	1	1	1	1
group_255		hypothetical protein	471	263	1	6	1.79087	99.7881	2.23048	10.7452	0.0107164	1	0.024119	1	1	1	1	1
group_943		hypothetical protein	469	262	3	7	1.79008	99.3644	2.60223	4.17684	0.0417152	1	0.0876431	1	1	1	1	1
group_899		hypothetical protein	472	264	0	5	1.78788	100	1.85874	inf	0.00615613	1	0.0142308	1	1	0	1	1
group_254		hypothetical protein	472	264	0	5	1.78788	100	1.85874	inf	0.00615613	1	0.0142308	1	1	0	1	1
piiC_7~~~piiC_9~~~piiC_1~~~piiC_5~~~piiC_4~~~piiC_2~~~piiC_6~~~piiC_3~~~piiC		hypothetical protein	471	264	1	5	1.78409	99.7881	1.85874	8.92045	0.0258959	1	0.0553614	1	1	1	1	1
group_274		hypothetical protein	472	265	0	4	1.78113	100	1.48699	inf	0.017121	1	0.0369727	1	1	0	1	1
piiC_4~~~piiC_5~~~~~~piiC_8~~~piiC_6~~~piiC_1~~~piiC_2~~~piiC_3~~~piiC_7~~~piiC_9		hypothetical protein	472	265	0	4	1.78113	100	1.48699	inf	0.017121	1	0.0369727	1	1	0	1	1
group_252	epsL;dapH	putative sugar transferase EpsL;2345-tetrahydropyridine-26-dicarboxylate N-acetyltransferase	472	265	0	4	1.78113	100	1.48699	inf	0.017121	1	0.0369727	1	1	0	1	1
pilE1_1~~~~~~pilE1~~~pilE_3~~~pilE_5~~~pilE_1~~~pilE_4~~~pilE_2~~~pilE1_2	arnB;per;	UDP-4-amino-4-deoxy-L-arabinose--oxoglutarate aminotransferase;GDP-perosamine synthase;hypothetical protein	472	265	0	4	1.78113	100	1.48699	inf	0.017121	1	0.0369727	1	1	0	1	1
group_815	insK;	Putative transposase InsK for insertion sequence element IS150;IS3 family transposase ISAba45	472	266	0	3	1.77444	100	1.11524	inf	0.0475011	1	0.0978707	1	1	0	1	1
group_615		hypothetical protein	472	266	0	3	1.77444	100	1.11524	inf	0.0475011	1	0.0978707	1	1	0	1	1
pilE1_1~~~pilE_5~~~~~~pilE_2~~~pilE_3~~~pilE1_3~~~pilE1~~~pilE1_2~~~pilE_6~~~pilE_1~~~pilE_4~~~pilE		hypothetical protein	463	269	9	0	1.72119	98.0932	0	0	0.0302753	1	0.0642409	1	0	1	1	1
group_572		hypothetical protein	449	264	23	5	1.70076	95.1271	1.85874	0.36973	0.0444826	1	0.0927719	1	1	1	1	1
group_907		hypothetical protein	449	264	23	5	1.70076	95.1271	1.85874	0.36973	0.0444826	1	0.0927719	1	1	1	1	1
group_324	;btuD_2	Putative multidrug export ATP-binding/permease protein;Vitamin B12 import ATP-binding protein BtuD	449	267	23	2	1.68165	95.1271	0.743494	0.14623	0.00229857	1	0.005618	1	1	1	1	1
group_243		hypothetical protein	449	267	23	2	1.68165	95.1271	0.743494	0.14623	0.00229857	1	0.005618	1	1	1	1	1
piiC_3~~~piiC_2~~~piiC_6~~~piiC_1~~~piiC_4~~~piiC_5~~~piiC_7~~~piiC_10~~~piiC_8~~~piiC		hypothetical protein	449	267	23	2	1.68165	95.1271	0.743494	0.14623	0.00229857	1	0.005618	1	1	1	1	1
group_901	nuoN;ndhB	NADH-quinone oxidoreductase subunit N;NAD(P)H-quinone oxidoreductase subunit 2 chloroplastic	449	267	23	2	1.68165	95.1271	0.743494	0.14623	0.00229857	1	0.005618	1	1	1	1	1
group_956	ruvA	Holliday junction ATP-dependent DNA helicase RuvA	449	267	23	2	1.68165	95.1271	0.743494	0.14623	0.00229857	1	0.005618	1	1	1	1	1
group_494	rlpA	Endolytic peptidoglycan transglycosylase RlpA	449	267	23	2	1.68165	95.1271	0.743494	0.14623	0.00229857	1	0.005618	1	1	1	1	1
group_1010		hypothetical protein	449	267	23	2	1.68165	95.1271	0.743494	0.14623	0.00229857	1	0.005618	1	1	1	1	1
group_1045	xseB	Exodeoxyribonuclease 7 small subunit	449	267	23	2	1.68165	95.1271	0.743494	0.14623	0.00229857	1	0.005618	1	1	1	1	1
group_278	;rsgA	hypothetical protein;Small ribosomal subunit biogenesis GTPase RsgA	449	267	23	2	1.68165	95.1271	0.743494	0.14623	0.00229857	1	0.005618	1	1	1	1	1
group_244	nuoM;	NADH-quinone oxidoreductase subunit M;hypothetical protein	449	267	23	2	1.68165	95.1271	0.743494	0.14623	0.00229857	1	0.005618	1	1	1	1	1
group_1009	ispA	Farnesyl diphosphate synthase	449	267	23	2	1.68165	95.1271	0.743494	0.14623	0.00229857	1	0.005618	1	1	1	1	1
group_322		hypothetical protein	376	237	96	32	1.5865	79.661	11.8959	0.528833	0.0033449	1	0.0080146	1	1	1	1	1
group_887		hypothetical protein	315	204	157	65	1.54412	66.7373	24.1636	0.639284	0.0097555	1	0.0220728	1	1	1	1	1
group_1123		hypothetical protein	263	175	209	94	1.50286	55.7203	34.9442	0.675926	0.0130813	1	0.0291342	1	1	1	1	1
group_1121	;mafA1	hypothetical protein;Adhesin MafA	259	173	213	96	1.49711	54.8729	35.6877	0.674754	0.0131979	1	0.0293172	1	1	1	1	1
group_446		hypothetical protein	240	163	232	106	1.47239	50.8475	39.4052	0.672731	0.0113915	1	0.0255038	1	1	1	1	1
group_492		hypothetical protein	98	74	374	195	1.32432	20.7627	72.4907	0.69049	0.0379087	1	0.0800399	1	1	1	1	1
group_237		hypothetical protein;IS1595 family transposase IS1016	126	96	346	173	1.3125	26.6949	64.3123	0.65625	0.0122791	1	0.0274191	1	1	1	1	1
group_830		hypothetical protein	96	75	376	194	1.28	20.339	72.119	0.660426	0.0232525	1	0.0499608	1	1	1	1	1
group_503		IS1595 family transposase IS1016;hypothetical protein	73	59	399	210	1.23729	15.4661	78.0669	0.651204	0.0284663	1	0.0607044	1	1	1	1	1
pilE_4~~~pilE_5~~~pilE_3~~~pilE1~~~pilE_1~~~pilE_2~~~pilE1_2~~~pilE1_1~~~pilE1_3~~~pilE1_4~~~pilE_6~~~pilE~~~pilE_7		IS1595 family transposase IS1016	119	97	353	172	1.2268	25.2119	63.9405	0.597763	0.00242839	1	0.00590146	1	1	1	1	1
group_113	insK;	Putative transposase InsK for insertion sequence element IS150;IS3 family transposase ISRso11;IS3 family transposase ISBcen16	84	70	388	199	1.2	17.7966	73.9777	0.615464	0.0108485	1	0.024352	1	1	1	1	1
group_257		IS1595 family transposase IS1016	88	74	384	195	1.18919	18.6441	72.4907	0.603885	0.00559173	1	0.0131037	1	1	1	1	1
group_250	piiC_3;piiC_6;piiC_5;piiC_9;piiC_2;piiC_1;piiC_4;piiC_10	Outer membrane protein P.IIC	44	43	428	226	1.02326	9.32203	84.0149	0.540317	0.00878518	1	0.0200368	1	1	1	1	1
dnaB_2~~~dnaB		IS1595 family transposase IS1016	40	40	432	229	1	8.47458	85.1301	0.530093	0.00941259	1	0.0214105	1	1	1	1	1
group_1092	;pilE_3;pilE_2;pilE_5;pilE_1	hypothetical protein;Fimbrial protein	39	40	433	229	0.975	8.26271	85.1301	0.515647	0.00632808	1	0.0145888	1	1	1	1	1
piiC_3~~~piiC_6~~~piiC_5~~~piiC_9~~~piiC_2~~~piiC_1~~~piiC_4~~~piiC_10		hypothetical protein	25	27	447	242	0.925926	5.29661	89.9628	0.501284	0.0170594	1	0.0369727	1	1	1	1	1
piiC_7~~~piiC_6~~~piiC_1~~~piiC_3~~~piiC_2~~~piiC_5~~~piiC_4~~~piiC~~~piiC_8		hypothetical protein	25	27	447	242	0.925926	5.29661	89.9628	0.501284	0.0170594	1	0.0369727	1	1	1	1	1
group_496		hypothetical protein	24	27	448	242	0.888889	5.08475	89.9628	0.480159	0.0150149	1	0.0330096	1	1	1	1	1
group_122		hypothetical protein	13	16	459	253	0.8125	2.75424	94.052	0.447849	0.0468254	1	0.0971826	1	1	1	1	1
group_966		hypothetical protein	16	24	456	245	0.666667	3.38983	91.0781	0.358187	0.00204749	1	0.00516719	1	1	1	1	1
group_210		hypothetical protein	11	19	461	250	0.578947	2.33051	92.9368	0.313963	0.00296007	1	0.00713261	1	1	1	1	1
rsgA		hypothetical protein	5	9	467	260	0.555556	1.05932	96.6543	0.309303	0.0453655	1	0.0943824	1	1	1	1	1
nuoN		hypothetical protein	8	16	464	253	0.5	1.69492	94.052	0.272629	0.0039076	1	0.00925885	1	1	1	1	1
group_208		hypothetical protein	8	16	464	253	0.5	1.69492	94.052	0.272629	0.0039076	1	0.00925885	1	1	1	1	1
group_206		hypothetical protein	7	15	465	254	0.466667	1.48305	94.4238	0.25491	0.00264533	1	0.00639226	1	1	1	1	1
group_202		hypothetical protein	3	7	469	262	0.428571	0.635593	97.3978	0.239415	0.0417152	1	0.0876431	1	1	1	1	1
group_825	;nuoL	hypothetical protein;NADH-quinone oxidoreductase subunit L	3	8	469	261	0.375	0.635593	97.026	0.208689	0.0216685	1	0.0466748	1	1	1	1	1
group_609		hypothetical protein	1	5	471	264	0.2	0.211864	98.1413	0.112102	0.0258959	1	0.0553614	1	1	1	1	1
group_728		hypothetical protein	1	6	471	263	0.166667	0.211864	97.7695	0.0930644	0.0107164	1	0.024119	1	1	1	1	1
pilE_1~~~pilE1_1	pilE_1;pilE1_1	Fimbrial protein	0	3	472	266	0	0	98.8848	0	0.0475011	1	0.0978707	1	0	1	1	1
group_226		hypothetical protein	0	4	472	265	0	0	98.513	0	0.017121	1	0.0369727	1	0	1	1	1
group_1140		hypothetical protein	0	5	472	264	0	0	98.1413	0	0.00615613	1	0.0142308	1	0	1	1	1
pilE_1~~~~~~pilE1_2	pilE_1;;pilE1_2	Fimbrial protein;hypothetical protein	0	5	472	264	0	0	98.1413	0	0.00615613	1	0.0142308	1	0	1	1	1
group_288	pilE_6;	Fimbrial protein;hypothetical protein	21	1	451	268	21	4.44915	99.6283	12.4789	0.00104442	0.890891	0.00277536	1	1	1	1	1
prtR_1~~~prtR_2		TPR repeat-containing protein	456	269	16	0	1.69517	96.6102	0	0	0.000938467	0.800512	0.0025016	1	0	1	1	1
group_184		hypothetical protein	472	262	0	7	1.80153	100	2.60223	inf	0.000790137	0.673986	0.00211281	1	1	0	1	1
pilE_2~~~pilE_1	vapD	Endoribonuclease VapD	472	262	0	7	1.80153	100	2.60223	inf	0.000790137	0.673986	0.00211281	1	1	0	1	1
piiC_6~~~~~~piiC_7~~~piiC_3~~~piiC_1~~~piiC_4~~~piiC_2~~~piiC_5~~~piiC_8~~~piiC_9~~~piiC_10		hypothetical protein	472	262	0	7	1.80153	100	2.60223	inf	0.000790137	0.673986	0.00211281	1	1	0	1	1
pilE_2~~~pilE_3~~~pilE1~~~pilE_1~~~pilE~~~pilE_4~~~pilE_5~~~pilE1_3~~~pilE1_2~~~pilE_6		hypothetical protein	472	262	0	7	1.80153	100	2.60223	inf	0.000790137	0.673986	0.00211281	1	1	0	1	1
piiC_4~~~piiC_8~~~piiC_3~~~piiC_2~~~piiC_6~~~piiC_11~~~piiC_9~~~piiC_5~~~piiC_7		hypothetical protein	472	262	0	7	1.80153	100	2.60223	inf	0.000790137	0.673986	0.00211281	1	1	0	1	1
group_562	nuoL_1;nuoL_2;nuoL	NADH-quinone oxidoreductase subunit L	472	262	0	7	1.80153	100	2.60223	inf	0.000790137	0.673986	0.00211281	1	1	0	1	1
group_253		hypothetical protein	472	262	0	7	1.80153	100	2.60223	inf	0.000790137	0.673986	0.00211281	1	1	0	1	1
group_713		hypothetical protein	472	262	0	7	1.80153	100	2.60223	inf	0.000790137	0.673986	0.00211281	1	1	0	1	1
group_1200		hypothetical protein	0	7	472	262	0	0	97.3978	0	0.000790137	0.673986	0.00211281	1	0	1	1	1
group_1141		hypothetical protein	0	7	472	262	0	0	97.3978	0	0.000790137	0.673986	0.00211281	1	0	1	1	1
group_331		hypothetical protein	0	7	472	262	0	0	97.3978	0	0.000790137	0.673986	0.00211281	1	0	1	1	1
pilE1~~~pilE_7	pilE1;pilE_7	Fimbrial protein	0	7	472	262	0	0	97.3978	0	0.000790137	0.673986	0.00211281	1	0	1	1	1
group_679		hypothetical protein	458	245	14	24	1.86939	97.0339	8.92193	3.20466	0.000764536	0.652149	0.00211281	1	1	1	1	1
group_448		hypothetical protein	465	252	7	17	1.84524	98.5169	6.3197	4.48129	0.00075215	0.641584	0.00209668	1	1	1	1	1
group_614		hypothetical protein	8	18	464	251	0.444444	1.69492	93.3086	0.240421	0.000636155	0.54264	0.00177915	1	1	1	1	1
group_103		hypothetical protein	134	110	338	159	1.21818	28.3898	59.1078	0.57305	0.000627407	0.535178	0.00176046	1	1	1	1	1
group_15		hypothetical protein	27	36	445	233	0.75	5.72034	86.6171	0.392697	0.000528665	0.450951	0.00148829	1	1	1	1	1
mafA1		hypothetical protein	470	258	2	11	1.82171	99.5763	4.08922	10.0194	0.00045098	0.384686	0.00127379	1	1	1	1	1
group_238		hypothetical protein	25	35	447	234	0.714286	5.29661	86.9888	0.373921	0.00038143	0.32536	0.00108093	1	1	1	1	1
nuoL_1~~~nuoL_2~~~nuoL		hypothetical protein	31	3	441	266	10.3333	6.5678	98.8848	6.2328	0.000365457	0.311735	0.00103912	1	1	1	1	1
group_179		hypothetical protein	472	261	0	8	1.80843	100	2.97398	inf	0.000282038	0.240578	0.00080461	1	1	0	1	1
group_342		hypothetical protein	472	261	0	8	1.80843	100	2.97398	inf	0.000282038	0.240578	0.00080461	1	1	0	1	1
group_867	mbeA;	DNA relaxase MbeA;hypothetical protein	472	261	0	8	1.80843	100	2.97398	inf	0.000282038	0.240578	0.00080461	1	1	0	1	1
group_383		hypothetical protein	3	13	469	256	0.230769	0.635593	95.1673	0.125964	0.00026987	0.230199	0.000777699	1	1	1	1	1
group_631		hypothetical protein	1	10	471	259	0.1	0.211864	96.2825	0.0549894	0.00026599	0.226889	0.000769116	1	1	1	1	1
adhA		hypothetical protein	1	10	471	259	0.1	0.211864	96.2825	0.0549894	0.00026599	0.226889	0.000769116	1	1	1	1	1
group_287		hypothetical protein	431	220	41	49	1.95909	91.3136	18.2156	2.34135	0.000249984	0.213236	0.000727768	1	1	1	1	1
nuoM		hypothetical protein	10	22	462	247	0.454545	2.11864	91.8216	0.243015	0.000214969	0.183369	0.000627976	1	1	1	1	1
group_905		hypothetical protein	40	5	432	264	8	8.47458	98.1413	4.88889	0.000166678	0.142176	0.000488579	1	1	1	1	1
group_392		hypothetical protein;IS3 family transposase ISBcen16	406	201	66	68	2.0199	86.0169	25.2788	2.08111	0.000157627	0.134455	0.000463639	1	1	1	1	1
group_649		hypothetical protein	1	11	471	258	0.0909091	0.211864	95.9108	0.0497973	0.000102526	0.0874547	0.000302611	1	1	1	1	1
group_183		hypothetical protein	430	217	42	52	1.98157	91.1017	19.3309	2.45337	7.92125e-05	0.0675682	0.000234612	1	1	1	1	1
dnaC_2~~~dnaC_1		hypothetical protein	470	256	2	13	1.83594	99.5763	4.83271	11.9336	7.50377e-05	0.0640071	0.000223021	1	1	1	1	1
group_941		hypothetical protein	409	201	63	68	2.03483	86.6525	25.2788	2.19632	5.83653e-05	0.0497856	0.000174076	1	1	1	1	1
group_456	prtR_1;prtR_2	HTH-type transcriptional regulator PrtR	150	126	322	143	1.19048	31.7797	53.1599	0.52869	5.47156e-05	0.0466724	0.000163763	1	1	1	1	1
group_310		IS1595 family transposase IS1016;hypothetical protein	158	132	314	137	1.19697	33.4746	50.9294	0.522245	3.31338e-05	0.0282631	9.9518e-05	1	1	1	1	1
dnaC~~~dnaC_2		hypothetical protein	378	178	94	91	2.1236	80.0847	33.829	2.05582	3.27333e-05	0.0279215	9.86624e-05	1	1	1	1	1
pilE_3~~~pilE_2~~~pilE_5~~~pilE_1		hypothetical protein	55	64	417	205	0.859375	11.6525	76.2082	0.422475	2.67854e-05	0.0228479	8.1021e-05	1	1	1	1	1
pilE_5~~~pilE1~~~~~~pilE_4~~~pilE_7~~~pilE_3~~~pilE1_2~~~pilE1_1~~~pilE_2~~~pilE_1~~~pilE_6~~~pilE1_3		hypothetical protein	418	261	54	8	1.60153	88.5593	2.97398	0.237264	2.63932e-05	0.0225134	8.01187e-05	1	1	1	1	1
group_845		hypothetical protein	435	218	37	51	1.99541	92.161	18.9591	2.75043	1.59313e-05	0.0135894	4.85335e-05	1	1	1	1	1
ltxB~~~lagD~~~apxIB_2		hypothetical protein	464	246	8	23	1.88618	98.3051	8.55019	5.42276	1.37622e-05	0.0117392	4.20759e-05	1	1	1	1	1
group_1030		hypothetical protein	2	15	470	254	0.133333	0.423729	94.4238	0.0720567	1.19324e-05	0.0101783	3.66127e-05	1	1	1	1	1
group_205		hypothetical protein	12	28	460	241	0.428571	2.54237	89.5911	0.224534	1.14292e-05	0.0097491	3.51953e-05	1	1	1	1	1
group_18	;pilE_2;pilE_3;pilE1;pilE_1;pilE;pilE_4;pilE_5;pilE1_3;pilE1_2;pilE_6	hypothetical protein;Fimbrial protein	266	105	206	164	2.53333	56.3559	60.9665	2.01683	6.33118e-06	0.0054005	1.9567e-05	1	1	1	1	1
group_633	;dnaC_2;dnaC_1	hypothetical protein;DNA replication protein DnaC	370	245	102	24	1.5102	78.3898	8.92193	0.355342	6.29606e-06	0.00537054	1.95292e-05	1	1	1	1	1
group_682		hypothetical protein	471	255	1	14	1.84706	99.7881	5.20446	25.8588	5.58683e-06	0.00476556	1.73926e-05	1	1	1	1	1
group_1046	dnaC;dnaC_2	Replicative DNA helicase	471	255	1	14	1.84706	99.7881	5.20446	25.8588	5.58683e-06	0.00476556	1.73926e-05	1	1	1	1	1
mafA1_2~~~mafA1_3~~~mafA1_1	;mafA1	hypothetical protein;Adhesin MafA	351	237	121	32	1.48101	74.3644	11.8959	0.391673	5.39917e-06	0.00460549	1.69319e-05	1	1	1	1	1
group_320		hypothetical protein	409	196	63	73	2.08673	86.6525	27.1375	2.41796	4.91674e-06	0.00419398	1.54759e-05	1	1	1	1	1
group_826		hypothetical protein	0	12	472	257	0	0	95.539	0	4.46669e-06	0.00381008	1.41114e-05	1	0	1	1	1
group_745		hypothetical protein	254	191	218	78	1.32984	53.8136	28.9963	0.475815	4.03906e-06	0.00344532	1.28079e-05	1	1	1	1	1
hprA~~~ghrB		hypothetical protein	263	196	209	73	1.34184	55.7203	27.1375	0.46868	3.33918e-06	0.00284832	1.06281e-05	1	1	1	1	1
group_447		hypothetical protein	469	251	3	18	1.86853	99.3644	6.69145	11.2112	3.31849e-06	0.00283067	1.06018e-05	1	1	1	1	1
group_949	pilE1;pilE_6;pilE_1;pilE_8;pilE_2;pilE_5;pilE_4;pilE1_2;pilE1_1;;pilE1_4;pilE1_3;pilE_3;pilE1_6	Fimbrial protein;hypothetical protein	465	245	7	24	1.89796	98.5169	8.92193	6.50729	2.83325e-06	0.00241677	9.08559e-06	1	1	1	1	1
group_555	;mafA1_3;mafA1_2;mafA1_1	hypothetical protein;Adhesin MafA	385	252	87	17	1.52778	81.5678	6.3197	0.298531	2.79631e-06	0.00238526	9.00097e-06	1	1	1	1	1
group_802		IS1595 family transposase IS1016	67	10	405	259	6.7	14.1949	96.2825	4.28469	2.38859e-06	0.00203747	7.71767e-06	1	1	1	1	1
group_655		hypothetical protein	374	248	98	21	1.50806	79.2373	7.80669	0.323157	2.16779e-06	0.00184912	7.03088e-06	1	1	1	1	1
group_165	piiC_6;;piiC_7;piiC_3;piiC_1;piiC_4;piiC_2;piiC_5;piiC_8;piiC_9;piiC_10	Outer membrane protein P.IIC;hypothetical protein	268	104	204	165	2.57692	56.7797	61.3383	2.08428	2.1351e-06	0.00182124	6.95129e-06	1	1	1	1	1
pilE_4~~~pilE_1~~~pilE1~~~~~~pilE_2~~~pilE_5~~~pilE1_2~~~pilE1_1		hypothetical protein	471	254	1	15	1.85433	99.7881	5.57621	27.815	2.08832e-06	0.00178134	6.82505e-06	1	1	1	1	1
group_974		hypothetical protein	413	197	59	72	2.09645	87.5	26.7658	2.55838	1.97424e-06	0.00168403	6.47702e-06	1	1	1	1	1
group_1018		hypothetical protein	2	17	470	252	0.117647	0.423729	93.6803	0.0630788	1.82738e-06	0.00155875	6.01835e-06	1	1	1	1	1
group_236		hypothetical protein	36	54	436	215	0.666667	7.62712	79.9257	0.328746	1.16281e-06	0.000991876	3.84448e-06	1	1	1	1	1
group_537		hypothetical protein	36	54	436	215	0.666667	7.62712	79.9257	0.328746	1.16281e-06	0.000991876	3.84448e-06	1	1	1	1	1
group_1221		hypothetical protein	411	194	61	75	2.11856	87.0763	27.881	2.60478	1.01163e-06	0.000862922	3.37079e-06	1	1	1	1	1
group_947		hypothetical protein	183	57	289	212	3.21053	38.7712	78.8104	2.35513	8.53613e-07	0.000728132	2.85542e-06	1	1	1	1	1
group_172		hypothetical protein	220	76	252	193	2.89474	46.6102	71.7472	2.217	8.40775e-07	0.000717181	2.82355e-06	1	1	1	1	1
group_1024	;dnaC_2;dnaC_1	hypothetical protein;DNA replication protein DnaC	2	18	470	251	0.111111	0.423729	93.3086	0.0593381	7.0632e-07	0.000602491	2.38139e-06	1	1	1	1	1
group_1057		hypothetical protein	354	242	118	27	1.46281	75	10.0372	0.334711	4.2448e-07	0.000362081	1.43683e-06	1	1	1	1	1
group_223		hypothetical protein;IS1595 family transposase IS1016	89	97	383	172	0.917526	18.8559	63.9405	0.412048	4.18551e-07	0.000357024	1.42241e-06	1	1	1	1	1
group_207		hypothetical protein	16	37	456	232	0.432432	3.38983	86.2454	0.220009	3.67882e-07	0.000313803	1.25521e-06	1	1	1	1	1
group_323		hypothetical protein	468	247	4	22	1.89474	99.1525	8.17844	10.4211	3.58176e-07	0.000305524	1.227e-06	1	1	1	1	1
group_774		hypothetical protein	59	6	413	263	9.83333	12.5	97.7695	6.2619	3.12231e-07	0.000266333	1.07392e-06	1	1	1	1	1
group_444		hypothetical protein	93	17	379	252	5.47059	19.7034	93.6803	3.63744	3.01334e-07	0.000257038	1.04064e-06	1	1	1	1	1
group_996		hypothetical protein	471	252	1	17	1.86905	99.7881	6.3197	31.7738	2.8652e-07	0.000244402	9.93503e-07	1	1	1	1	1
group_1080		hypothetical protein	73	86	399	183	0.848837	15.4661	68.0297	0.389316	2.50078e-07	0.000213317	8.7068e-07	1	1	1	1	1
group_422		hypothetical protein	460	236	12	33	1.94915	97.4576	12.2677	5.36017	2.25392e-07	0.000192259	7.87948e-07	1	1	1	1	1
group_256		hypothetical protein	472	254	0	15	1.85827	100	5.57621	inf	1.94225e-07	0.000165674	6.81786e-07	1	1	0	1	1
group_228		hypothetical protein	472	254	0	15	1.85827	100	5.57621	inf	1.94225e-07	0.000165674	6.81786e-07	1	1	0	1	1
group_281		hypothetical protein	446	221	26	48	2.0181	94.4915	17.8439	3.72572	1.73087e-07	0.000147643	6.12627e-07	1	1	1	1	1
group_596		hypothetical protein	193	59	279	210	3.27119	40.8898	78.0669	2.46218	1.37451e-07	0.000117246	4.88523e-07	1	1	1	1	1
ybcJ	pilE1_1;pilE_5;;pilE_2;pilE_3;pilE1_3;pilE1;pilE1_2;pilE_6;pilE_1;pilE_4;pilE	Fimbrial protein;hypothetical protein	172	49	300	220	3.5102	36.4407	81.7844	2.57415	1.23151e-07	0.000105048	4.39531e-07	1	1	1	1	1
group_106		hypothetical protein	2	20	470	249	0.1	0.423729	92.5651	0.0529787	1.0321e-07	8.80383e-05	3.69909e-07	1	1	1	1	1
group_289		hypothetical protein	384	170	88	99	2.25882	81.3559	36.803	2.54118	7.00264e-08	5.97325e-05	2.52036e-07	1	1	1	1	1
group_1125		hypothetical protein	383	255	89	14	1.50196	81.1441	5.20446	0.236263	6.60334e-08	5.63265e-05	2.38671e-07	1	1	1	1	1
group_630		hypothetical protein	105	111	367	158	0.945946	22.2458	58.7361	0.407246	6.51118e-08	5.55404e-05	2.36342e-07	1	1	1	1	1
prtR~~~prtR_1	piiC_3;piiC_2;piiC_6;piiC_1;piiC_4;piiC_5;piiC_7;piiC_10;piiC_8;piiC	Outer membrane protein P.IIC	129	127	343	142	1.01575	27.3305	52.7881	0.420514	6.4498e-08	5.50168e-05	2.35114e-07	1	1	1	1	1
group_455		hypothetical protein	467	243	5	26	1.92181	98.9407	9.66543	9.99342	3.77531e-08	3.22034e-05	1.38212e-07	1	1	1	1	1
group_1016		hypothetical protein	471	249	1	20	1.89157	99.7881	7.43494	37.8313	1.39825e-08	1.19271e-05	5.141e-08	1	1	1	1	1
group_1090	;parA	hypothetical protein;Chromosome partitioning protein ParA	471	249	1	20	1.89157	99.7881	7.43494	37.8313	1.39825e-08	1.19271e-05	5.141e-08	1	1	1	1	1
cvaA_2		hypothetical protein	472	251	0	18	1.88048	100	6.69145	inf	8.25367e-09	7.04038e-06	3.06103e-08	1	1	0	1	1
group_737		hypothetical protein	0	18	472	251	0	0	93.3086	0	8.25367e-09	7.04038e-06	3.06103e-08	1	0	1	1	1
group_1081		hypothetical protein	0	18	472	251	0	0	93.3086	0	8.25367e-09	7.04038e-06	3.06103e-08	1	0	1	1	1
group_56		hypothetical protein	0	18	472	251	0	0	93.3086	0	8.25367e-09	7.04038e-06	3.06103e-08	1	0	1	1	1
group_1040		hypothetical protein	0	18	472	251	0	0	93.3086	0	8.25367e-09	7.04038e-06	3.06103e-08	1	0	1	1	1
group_749		hypothetical protein	0	18	472	251	0	0	93.3086	0	8.25367e-09	7.04038e-06	3.06103e-08	1	0	1	1	1
pilE1~~~pilE_6~~~pilE_1~~~pilE_8~~~pilE_2~~~pilE_5~~~pilE_4~~~pilE1_2~~~pilE1_1~~~~~~pilE1_4~~~pilE1_3~~~pilE_3~~~pilE1_6		hypothetical protein	461	233	11	36	1.97854	97.6695	13.3829	6.47522	7.24328e-09	6.17852e-06	2.75827e-08	1	1	1	1	1
group_1233	;pilE_4;pilE_5;pilE_3;pilE1;pilE_1;pilE_2;pilE1_2;pilE1_1;pilE1_3;pilE1_4;pilE_6;pilE;pilE_7	hypothetical protein;Fimbrial protein	71	91	401	178	0.78022	15.0424	66.171	0.346332	6.59708e-09	5.62731e-06	2.52346e-08	1	1	1	1	1
rlpA		hypothetical protein	45	70	427	199	0.642857	9.5339	73.9777	0.299599	6.50571e-09	5.54937e-06	2.49972e-08	1	1	1	1	1
group_204		hypothetical protein	37	63	435	206	0.587302	7.83898	76.5799	0.278124	5.92558e-09	5.05452e-06	2.28711e-08	1	1	1	1	1
pilE_3~~~pilE_5~~~pilE_4~~~pilE_2~~~pilE_1~~~pilE_6~~~pilE_7~~~pilE1_2~~~pilE1_1~~~pilE1		hypothetical protein	62	84	410	185	0.738095	13.1356	68.7732	0.333043	5.54984e-09	4.73401e-06	2.15182e-08	1	1	1	1	1
group_920		hypothetical protein	471	248	1	21	1.89919	99.7881	7.80669	39.8831	5.05978e-09	4.31599e-06	1.97077e-08	1	1	1	1	1
tufA_1~~~tufA_2		hypothetical protein	471	248	1	21	1.89919	99.7881	7.80669	39.8831	5.05978e-09	4.31599e-06	1.97077e-08	1	1	1	1	1
group_350		hypothetical protein	471	248	1	21	1.89919	99.7881	7.80669	39.8831	5.05978e-09	4.31599e-06	1.97077e-08	1	1	1	1	1
group_1117		hypothetical protein	471	248	1	21	1.89919	99.7881	7.80669	39.8831	5.05978e-09	4.31599e-06	1.97077e-08	1	1	1	1	1
group_1027	topB_1;topB_2;topB	DNA topoisomerase 3	471	248	1	21	1.89919	99.7881	7.80669	39.8831	5.05978e-09	4.31599e-06	1.97077e-08	1	1	1	1	1
piiC_1	dsbC_2;;dsbC_1	putative thiol:disulfide interchange protein DsbC;hypothetical protein	471	248	1	21	1.89919	99.7881	7.80669	39.8831	5.05978e-09	4.31599e-06	1.97077e-08	1	1	1	1	1
group_573		hypothetical protein	471	248	1	21	1.89919	99.7881	7.80669	39.8831	5.05978e-09	4.31599e-06	1.97077e-08	1	1	1	1	1
group_739		hypothetical protein	471	248	1	21	1.89919	99.7881	7.80669	39.8831	5.05978e-09	4.31599e-06	1.97077e-08	1	1	1	1	1
group_299		hypothetical protein	471	248	1	21	1.89919	99.7881	7.80669	39.8831	5.05978e-09	4.31599e-06	1.97077e-08	1	1	1	1	1
group_961		hypothetical protein	471	248	1	21	1.89919	99.7881	7.80669	39.8831	5.05978e-09	4.31599e-06	1.97077e-08	1	1	1	1	1
group_710		hypothetical protein	471	248	1	21	1.89919	99.7881	7.80669	39.8831	5.05978e-09	4.31599e-06	1.97077e-08	1	1	1	1	1
group_984		hypothetical protein	471	248	1	21	1.89919	99.7881	7.80669	39.8831	5.05978e-09	4.31599e-06	1.97077e-08	1	1	1	1	1
group_695		hypothetical protein	471	248	1	21	1.89919	99.7881	7.80669	39.8831	5.05978e-09	4.31599e-06	1.97077e-08	1	1	1	1	1
prtR~~~~~~prtR_2		hypothetical protein	471	248	1	21	1.89919	99.7881	7.80669	39.8831	5.05978e-09	4.31599e-06	1.97077e-08	1	1	1	1	1
group_1039		hypothetical protein	471	248	1	21	1.89919	99.7881	7.80669	39.8831	5.05978e-09	4.31599e-06	1.97077e-08	1	1	1	1	1
group_445		hypothetical protein	471	248	1	21	1.89919	99.7881	7.80669	39.8831	5.05978e-09	4.31599e-06	1.97077e-08	1	1	1	1	1
group_937		hypothetical protein	471	248	1	21	1.89919	99.7881	7.80669	39.8831	5.05978e-09	4.31599e-06	1.97077e-08	1	1	1	1	1
group_162		hypothetical protein	471	248	1	21	1.89919	99.7881	7.80669	39.8831	5.05978e-09	4.31599e-06	1.97077e-08	1	1	1	1	1
group_1013		hypothetical protein	471	248	1	21	1.89919	99.7881	7.80669	39.8831	5.05978e-09	4.31599e-06	1.97077e-08	1	1	1	1	1
group_230		hypothetical protein	471	248	1	21	1.89919	99.7881	7.80669	39.8831	5.05978e-09	4.31599e-06	1.97077e-08	1	1	1	1	1
group_879		hypothetical protein	471	248	1	21	1.89919	99.7881	7.80669	39.8831	5.05978e-09	4.31599e-06	1.97077e-08	1	1	1	1	1
group_280		hypothetical protein	471	248	1	21	1.89919	99.7881	7.80669	39.8831	5.05978e-09	4.31599e-06	1.97077e-08	1	1	1	1	1
group_746		hypothetical protein	471	248	1	21	1.89919	99.7881	7.80669	39.8831	5.05978e-09	4.31599e-06	1.97077e-08	1	1	1	1	1
group_707		hypothetical protein	471	248	1	21	1.89919	99.7881	7.80669	39.8831	5.05978e-09	4.31599e-06	1.97077e-08	1	1	1	1	1
piiC_5~~~piiC_3~~~piiC_1		hypothetical protein	471	248	1	21	1.89919	99.7881	7.80669	39.8831	5.05978e-09	4.31599e-06	1.97077e-08	1	1	1	1	1
group_965		hypothetical protein	471	248	1	21	1.89919	99.7881	7.80669	39.8831	5.05978e-09	4.31599e-06	1.97077e-08	1	1	1	1	1
group_200		hypothetical protein	471	248	1	21	1.89919	99.7881	7.80669	39.8831	5.05978e-09	4.31599e-06	1.97077e-08	1	1	1	1	1
group_201		hypothetical protein	471	248	1	21	1.89919	99.7881	7.80669	39.8831	5.05978e-09	4.31599e-06	1.97077e-08	1	1	1	1	1
group_706		hypothetical protein	471	248	1	21	1.89919	99.7881	7.80669	39.8831	5.05978e-09	4.31599e-06	1.97077e-08	1	1	1	1	1
group_209		hypothetical protein	471	248	1	21	1.89919	99.7881	7.80669	39.8831	5.05978e-09	4.31599e-06	1.97077e-08	1	1	1	1	1
group_203		hypothetical protein	471	248	1	21	1.89919	99.7881	7.80669	39.8831	5.05978e-09	4.31599e-06	1.97077e-08	1	1	1	1	1
nuoN~~~ndhB		hypothetical protein	471	248	1	21	1.89919	99.7881	7.80669	39.8831	5.05978e-09	4.31599e-06	1.97077e-08	1	1	1	1	1
ruvA		hypothetical protein	471	248	1	21	1.89919	99.7881	7.80669	39.8831	5.05978e-09	4.31599e-06	1.97077e-08	1	1	1	1	1
group_859		hypothetical protein	471	248	1	21	1.89919	99.7881	7.80669	39.8831	5.05978e-09	4.31599e-06	1.97077e-08	1	1	1	1	1
group_620		hypothetical protein	471	248	1	21	1.89919	99.7881	7.80669	39.8831	5.05978e-09	4.31599e-06	1.97077e-08	1	1	1	1	1
xseB		hypothetical protein	471	248	1	21	1.89919	99.7881	7.80669	39.8831	5.05978e-09	4.31599e-06	1.97077e-08	1	1	1	1	1
group_833	yhaV	Ribonuclease toxin YhaV	471	248	1	21	1.89919	99.7881	7.80669	39.8831	5.05978e-09	4.31599e-06	1.97077e-08	1	1	1	1	1
group_617		hypothetical protein	471	248	1	21	1.89919	99.7881	7.80669	39.8831	5.05978e-09	4.31599e-06	1.97077e-08	1	1	1	1	1
ispA		hypothetical protein	471	248	1	21	1.89919	99.7881	7.80669	39.8831	5.05978e-09	4.31599e-06	1.97077e-08	1	1	1	1	1
group_958		hypothetical protein	471	248	1	21	1.89919	99.7881	7.80669	39.8831	5.05978e-09	4.31599e-06	1.97077e-08	1	1	1	1	1
group_942		hypothetical protein	471	248	1	21	1.89919	99.7881	7.80669	39.8831	5.05978e-09	4.31599e-06	1.97077e-08	1	1	1	1	1
group_1034		hypothetical protein	471	248	1	21	1.89919	99.7881	7.80669	39.8831	5.05978e-09	4.31599e-06	1.97077e-08	1	1	1	1	1
group_628	traC	Protein TraC	471	248	1	21	1.89919	99.7881	7.80669	39.8831	5.05978e-09	4.31599e-06	1.97077e-08	1	1	1	1	1
group_224		hypothetical protein	471	248	1	21	1.89919	99.7881	7.80669	39.8831	5.05978e-09	4.31599e-06	1.97077e-08	1	1	1	1	1
group_896		hypothetical protein	471	248	1	21	1.89919	99.7881	7.80669	39.8831	5.05978e-09	4.31599e-06	1.97077e-08	1	1	1	1	1
group_1036		hypothetical protein	471	248	1	21	1.89919	99.7881	7.80669	39.8831	5.05978e-09	4.31599e-06	1.97077e-08	1	1	1	1	1
group_699		hypothetical protein	471	248	1	21	1.89919	99.7881	7.80669	39.8831	5.05978e-09	4.31599e-06	1.97077e-08	1	1	1	1	1
group_583		hypothetical protein	471	248	1	21	1.89919	99.7881	7.80669	39.8831	5.05978e-09	4.31599e-06	1.97077e-08	1	1	1	1	1
dnaB~~~dnaB_2		hypothetical protein	471	248	1	21	1.89919	99.7881	7.80669	39.8831	5.05978e-09	4.31599e-06	1.97077e-08	1	1	1	1	1
group_916		hypothetical protein	471	248	1	21	1.89919	99.7881	7.80669	39.8831	5.05978e-09	4.31599e-06	1.97077e-08	1	1	1	1	1
group_979		hypothetical protein	471	248	1	21	1.89919	99.7881	7.80669	39.8831	5.05978e-09	4.31599e-06	1.97077e-08	1	1	1	1	1
group_963		hypothetical protein	471	248	1	21	1.89919	99.7881	7.80669	39.8831	5.05978e-09	4.31599e-06	1.97077e-08	1	1	1	1	1
group_249		hypothetical protein	471	248	1	21	1.89919	99.7881	7.80669	39.8831	5.05978e-09	4.31599e-06	1.97077e-08	1	1	1	1	1
group_868		hypothetical protein	471	248	1	21	1.89919	99.7881	7.80669	39.8831	5.05978e-09	4.31599e-06	1.97077e-08	1	1	1	1	1
group_1015		hypothetical protein	471	248	1	21	1.89919	99.7881	7.80669	39.8831	5.05978e-09	4.31599e-06	1.97077e-08	1	1	1	1	1
group_629		hypothetical protein	471	248	1	21	1.89919	99.7881	7.80669	39.8831	5.05978e-09	4.31599e-06	1.97077e-08	1	1	1	1	1
group_908		hypothetical protein	471	248	1	21	1.89919	99.7881	7.80669	39.8831	5.05978e-09	4.31599e-06	1.97077e-08	1	1	1	1	1
group_1122		hypothetical protein	388	259	84	10	1.49807	82.2034	3.71747	0.178342	3.87506e-09	3.30543e-06	1.97077e-08	1	1	1	1	1
group_914		hypothetical protein	462	233	10	36	1.98283	97.8814	13.3829	7.1382	2.84218e-09	2.42438e-06	1.50583e-08	1	1	1	1	1
group_1031		hypothetical protein	454	223	18	46	2.03587	96.1864	17.1004	5.20279	2.18508e-09	1.86387e-06	1.16492e-08	1	1	1	1	1
group_216	pilE1_1;;pilE1;pilE_3;pilE_5;pilE_1;pilE_4;pilE_2;pilE1_2	Fimbrial protein;hypothetical protein	187	50	285	219	3.74	39.6186	81.4126	2.87389	1.81638e-09	1.54937e-06	9.74449e-09	1	1	1	1	1
group_290		hypothetical protein	96	112	376	157	0.857143	20.339	58.3643	0.357903	1.12508e-09	9.59693e-07	6.074e-09	1	1	1	1	1
group_345		hypothetical protein	470	244	2	25	1.92623	99.5763	9.29368	24.0779	7.52892e-10	6.42217e-07	4.09056e-09	1	1	1	1	1
vapD		hypothetical protein	79	7	393	262	11.2857	16.7373	97.3978	7.52381	3.58084e-10	3.05446e-07	1.95799e-09	1	1	1	1	1
group_1224		hypothetical protein	79	7	393	262	11.2857	16.7373	97.3978	7.52381	3.58084e-10	3.05446e-07	1.95799e-09	1	1	1	1	1
group_1219		hypothetical protein	79	7	393	262	11.2857	16.7373	97.3978	7.52381	3.58084e-10	3.05446e-07	1.95799e-09	1	1	1	1	1
group_1222		hypothetical protein	79	7	393	262	11.2857	16.7373	97.3978	7.52381	3.58084e-10	3.05446e-07	1.95799e-09	1	1	1	1	1
group_373		hypothetical protein	472	248	0	21	1.90323	100	7.80669	inf	3.42649e-10	2.92279e-07	1.92289e-09	1	1	0	1	1
group_347		hypothetical protein	339	130	133	139	2.60769	71.822	51.6729	2.72533	2.91591e-10	2.48727e-07	1.6472e-09	1	1	1	1	1
group_780		hypothetical protein	14	44	458	225	0.318182	2.9661	83.6431	0.156312	2.2707e-10	1.93691e-07	1.29127e-09	1	1	1	1	1
group_89		hypothetical protein	79	6	393	263	13.1667	16.7373	97.7695	8.81128	9.51331e-11	8.11485e-08	5.44621e-10	1	1	1	1	1
group_1050		hypothetical protein	13	44	459	225	0.295455	2.75424	83.6431	0.144831	6.71947e-11	5.73171e-08	3.87278e-10	1	1	1	1	1
btuD_2	dnaB_2;dnaB	Replicative DNA helicase	52	83	420	186	0.626506	11.0169	69.145	0.277453	5.31144e-11	4.53066e-08	3.08208e-10	1	1	1	1	1
group_372	dnaB;dnaB_2	Replicative DNA helicase	421	186	51	83	2.26344	89.1949	30.855	3.68364	2.54051e-11	2.16705e-08	1.48428e-10	1	1	1	1	1
group_798		hypothetical protein	456	220	16	49	2.07273	96.6102	18.2156	6.34773	2.16689e-11	1.84836e-08	1.27473e-10	1	1	1	1	1
group_513	;piiC_7;piiC_9;piiC_1;piiC_5;piiC_4;piiC_2;piiC_6;piiC_3;piiC	hypothetical protein;Outer membrane protein P.IIC	210	54	262	215	3.88889	44.4915	79.9257	3.19126	1.39125e-11	1.18674e-08	8.24122e-11	1	1	1	1	1
pilE1_1	;pilE1_1	hypothetical protein;Fimbrial protein	0	24	472	245	0	0	91.0781	0	1.38914e-11	1.18494e-08	8.24122e-11	1	0	1	1	1
porB		hypothetical protein	1	27	471	242	0.037037	0.211864	89.9628	0.0190296	1.03622e-11	8.83899e-09	6.22464e-11	1	1	1	1	1
group_107		hypothetical protein	432	194	40	75	2.2268	91.5254	27.881	4.17526	8.36433e-12	7.13477e-09	5.06012e-11	1	1	1	1	1
group_164	cvaA_2	Colicin V secretion protein CvaA	396	163	76	106	2.42945	83.8983	39.4052	3.38844	4.009e-12	3.41968e-09	2.44263e-11	1	1	1	1	1
group_792		hypothetical protein	471	241	1	28	1.95436	99.7881	10.4089	54.722	3.64015e-12	3.10504e-09	2.23384e-11	1	1	1	1	1
group_535		hypothetical protein	461	224	11	45	2.05804	97.6695	16.7286	8.41924	2.80817e-12	2.39537e-09	1.73578e-11	1	1	1	1	1
group_20		hypothetical protein	459	221	13	48	2.07692	97.2458	17.8439	7.66864	2.23249e-12	1.90431e-09	1.39001e-11	1	1	1	1	1
group_605	prtR;;prtR_2	HTH-type transcriptional regulator PrtR;hypothetical protein	459	221	13	48	2.07692	97.2458	17.8439	7.66864	2.23249e-12	1.90431e-09	1.39001e-11	1	1	1	1	1
group_338		hypothetical protein	396	162	76	107	2.44444	83.8983	39.777	3.44152	2.23006e-12	1.90224e-09	1.39001e-11	1	1	1	1	1
group_234	ltxB;lagD;apxIB_2	Leukotoxin export ATP-binding protein LtxB;Lactococcin-G-processing and transport ATP-binding protein LagD;Toxin RTX-I translocation ATP-binding protein	396	162	76	107	2.44444	83.8983	39.777	3.44152	2.23006e-12	1.90224e-09	1.39001e-11	1	1	1	1	1
group_1044		hypothetical protein	2	31	470	238	0.0645161	0.423729	88.4758	0.0326699	1.71741e-12	1.46495e-09	1.10147e-11	1	1	1	1	1
group_648	pilE_5;pilE1;;pilE_4;pilE_7;pilE_3;pilE1_2;pilE1_1;pilE_2;pilE_1;pilE_6;pilE1_3	Fimbrial protein;hypothetical protein	95	122	377	147	0.778689	20.1271	54.6468	0.303627	9.56939e-13	8.16269e-10	6.18386e-12	1	1	1	1	1
group_477		hypothetical protein	456	216	16	53	2.11111	96.6102	19.7026	6.99306	8.48739e-13	7.23975e-10	5.52652e-12	1	1	1	1	1
group_473		hypothetical protein	396	161	76	108	2.45963	83.8983	40.1487	3.49526	7.80338e-13	6.65628e-10	5.12022e-12	1	1	1	1	1
group_638	;glyG;epsJ_1	hypothetical protein;Glycosyltransferase GlyG;putative glycosyltransferase EpsJ	470	237	2	32	1.98312	99.5763	11.8959	31.73	6.12739e-13	5.22666e-10	4.05168e-12	1	1	1	1	1
glyG~~~epsJ_1		hypothetical protein	461	222	11	47	2.07658	97.6695	17.4721	8.87265	4.54905e-13	3.88034e-10	3.03151e-12	1	1	1	1	1
group_547		hypothetical protein	401	163	71	106	2.46012	84.9576	39.4052	3.67286	2.91964e-13	2.49045e-10	1.96099e-12	1	1	1	1	1
group_738		IS1595 family transposase IS1016;hypothetical protein	19	58	453	211	0.327586	4.02542	78.4387	0.152584	2.81512e-13	2.40129e-10	1.90579e-12	1	1	1	1	1
bcr~~~mdtL		hypothetical protein	389	265	83	4	1.46792	82.4153	1.48699	0.0707434	2.52407e-13	2.15303e-10	1.72243e-12	1	1	1	1	1
group_850		hypothetical protein	396	158	76	111	2.50633	83.8983	41.2639	3.66056	1.13174e-13	9.65376e-11	7.78529e-13	1	1	1	1	1
group_86		hypothetical protein	391	266	81	3	1.46992	82.839	1.11524	0.0544417	7.63425e-14	6.51202e-11	5.29432e-13	1	1	1	1	1
group_139		hypothetical protein	393	154	79	115	2.55195	83.2627	42.7509	3.71486	3.00366e-14	2.56213e-11	2.1001e-13	1	1	1	1	1
group_70		hypothetical protein	396	156	76	113	2.53846	83.8983	42.0074	3.77429	1.99009e-14	1.69755e-11	1.40293e-13	1	1	1	1	1
group_135		hypothetical protein	470	233	2	36	2.01717	99.5763	13.3829	36.309	9.49725e-15	8.10115e-12	6.75096e-14	1	1	1	1	1
group_876		hypothetical protein	5	42	467	227	0.119048	1.05932	84.3866	0.0578668	8.29703e-15	7.07736e-12	5.94736e-14	1	1	1	1	1
group_286		hypothetical protein	0	31	472	238	0	0	88.4758	0	7.13634e-15	6.0873e-12	5.15873e-14	1	0	1	1	1
group_231	pilE_4;;pilE_5;pilE_2;pilE1_2;pilE_1	Fimbrial protein;hypothetical protein	12	53	460	216	0.226415	2.54237	80.2974	0.106317	6.13113e-15	5.22985e-12	4.46996e-14	1	1	1	1	1
group_927	;piiC_1	hypothetical protein;Outer membrane protein P.IIC	461	217	11	52	2.12442	97.6695	19.3309	10.0427	4.26973e-15	3.64208e-12	3.13972e-14	1	1	1	1	1
group_1048		hypothetical protein	220	49	252	220	4.4898	46.6102	81.7844	3.91966	3.34455e-15	2.8529e-12	2.48078e-14	1	1	1	1	1
group_988		hypothetical protein	472	237	0	32	1.99156	100	11.8959	inf	2.39218e-15	2.04053e-12	1.78994e-14	1	1	0	1	1
group_786	ybcJ	putative protein YbcJ	471	234	1	35	2.01282	99.7881	13.0112	70.4487	2.16174e-15	1.84396e-12	1.63183e-14	1	1	1	1	1
group_1120		hypothetical protein	400	269	72	0	1.48699	84.7458	0	0	1.616e-15	1.37845e-12	1.23076e-14	1	0	1	1	1
group_705		hypothetical protein	469	229	3	40	2.04803	99.3644	14.8699	27.3071	1.34166e-15	1.14444e-12	1.03103e-14	1	1	1	1	1
group_1020		hypothetical protein	469	229	3	40	2.04803	99.3644	14.8699	27.3071	1.34166e-15	1.14444e-12	1.03103e-14	1	1	1	1	1
group_1029		hypothetical protein	469	229	3	40	2.04803	99.3644	14.8699	27.3071	1.34166e-15	1.14444e-12	1.03103e-14	1	1	1	1	1
group_632		hypothetical protein	469	229	3	40	2.04803	99.3644	14.8699	27.3071	1.34166e-15	1.14444e-12	1.03103e-14	1	1	1	1	1
penA~~~penA_2		hypothetical protein	73	0	399	269	#DIV/0!	15.4661	100	inf	8.21591e-16	7.00817e-13	6.54969e-15	1	1	0	1	1
porB~~~porB_1		hypothetical protein	469	228	3	41	2.05702	99.3644	15.2416	28.1126	4.71904e-16	4.02534e-13	3.79749e-15	1	1	1	1	1
group_120		hypothetical protein	429	179	43	90	2.39665	90.8898	33.4572	5.01624	4.56683e-16	3.89551e-13	3.71001e-15	1	1	1	1	1
group_1244		hypothetical protein	3	42	469	227	0.0714286	0.635593	84.3866	0.034572	1.65235e-16	1.40945e-13	1.35524e-15	1	1	1	1	1
group_458		hypothetical protein	472	234	0	35	2.01709	100	13.0112	inf	8.85979e-17	7.5574e-14	7.33728e-16	1	1	0	1	1
group_575		hypothetical protein	472	234	0	35	2.01709	100	13.0112	inf	8.85979e-17	7.5574e-14	7.33728e-16	1	1	0	1	1
group_559	vsr	Very short patch repair protein	472	234	0	35	2.01709	100	13.0112	inf	8.85979e-17	7.5574e-14	7.33728e-16	1	1	0	1	1
group_1037		hypothetical protein	472	234	0	35	2.01709	100	13.0112	inf	8.85979e-17	7.5574e-14	7.33728e-16	1	1	0	1	1
group_479		hypothetical protein	472	234	0	35	2.01709	100	13.0112	inf	8.85979e-17	7.5574e-14	7.33728e-16	1	1	0	1	1
group_625		hypothetical protein	472	234	0	35	2.01709	100	13.0112	inf	8.85979e-17	7.5574e-14	7.33728e-16	1	1	0	1	1
group_1019		hypothetical protein	472	234	0	35	2.01709	100	13.0112	inf	8.85979e-17	7.5574e-14	7.33728e-16	1	1	0	1	1
group_285		hypothetical protein	0	35	472	234	0	0	86.9888	0	8.85979e-17	7.5574e-14	7.33728e-16	1	0	1	1	1
group_703		hypothetical protein	334	106	138	163	3.15094	70.7627	60.5948	3.72177	8.28341e-17	7.06575e-14	7.33728e-16	1	1	1	1	1
group_983		hypothetical protein	8	52	464	217	0.153846	1.69492	80.6691	0.0719496	5.45931e-17	4.65679e-14	4.95403e-16	1	1	1	1	1
group_1043		hypothetical protein	465	218	7	51	2.13303	98.5169	18.9591	15.5406	2.92477e-17	2.49483e-14	2.68261e-16	1	1	1	1	1
group_789		hypothetical protein	180	27	292	242	6.66667	38.1356	89.9628	5.52511	8.52799e-18	7.27438e-15	7.90693e-17	1	1	1	1	1
group_810		hypothetical protein	124	158	348	111	0.78481	26.2712	41.2639	0.250327	3.66372e-18	3.12515e-15	3.43423e-17	1	1	1	1	1
group_1112		hypothetical protein	0	38	472	231	0	0	85.8736	0	3.19828e-18	2.72813e-15	3.03126e-17	1	0	1	1	1
group_1115		hypothetical protein	15	65	457	204	0.230769	3.17797	75.8364	0.103013	3.05921e-18	2.60951e-15	2.93203e-17	1	1	1	1	1
group_870	piiC_4;piiC_3;piiC_6;piiC_8;piiC_1;piiC_5;piiC_7;piiC_2	Outer membrane protein P.IIC	10	58	462	211	0.172414	2.11864	78.4387	0.0787431	2.94556e-18	2.51256e-15	2.85518e-17	1	1	1	1	1
group_163		hypothetical protein	459	206	13	63	2.22816	97.2458	23.4201	10.798	1.51986e-18	1.29644e-15	1.49016e-17	1	1	1	1	1
group_413		hypothetical protein	471	227	1	42	2.07489	99.7881	15.6134	87.1454	1.07568e-18	9.17552e-16	1.06692e-17	1	1	1	1	1
group_177		hypothetical protein	0	39	472	230	0	0	85.5019	0	1.05093e-18	8.96442e-16	1.05464e-17	1	0	1	1	1
group_1001		hypothetical protein	468	220	4	49	2.12727	99.1525	18.2156	26.0591	8.58831e-19	7.32583e-16	8.72122e-18	1	1	1	1	1
pilE1_3~~~pilE~~~pilE_4~~~pilE1_1~~~pilE1_2~~~pilE1	pilE1_3;pilE;pilE_4;pilE1_1;pilE1_2;pilE1	Fimbrial protein	0	41	472	228	0	0	84.7584	0	1.12482e-19	9.59468e-17	1.15599e-18	1	0	1	1	1
group_140		hypothetical protein	6	56	466	213	0.107143	1.27119	79.1822	0.048973	2.75358e-20	2.34881e-17	2.8644e-19	1	1	1	1	1
group_268	;piiC_7;piiC_6;piiC_1;piiC_3;piiC_2;piiC_5;piiC_4;piiC;piiC_8	hypothetical protein;Outer membrane protein P.IIC	43	103	429	166	0.417476	9.11017	61.71	0.161541	4.94525e-21	4.2183e-18	5.20778e-20	1	1	1	1	1
group_770		hypothetical protein	457	197	15	72	2.3198	96.822	26.7658	11.135	2.96928e-21	2.5328e-18	3.166e-20	1	1	1	1	1
parA		hypothetical protein	468	214	4	55	2.18692	99.1525	20.4461	30.0701	1.35486e-21	1.15569e-18	1.4629e-20	1	1	1	1	1
group_468	pilE_4;pilE_1;pilE1;;pilE_2;pilE_5;pilE1_2;pilE1_1	Fimbrial protein;hypothetical protein	380	123	92	146	3.08943	80.5085	54.2751	4.90279	7.14264e-22	6.09267e-19	7.81112e-21	1	1	1	1	1
insK	;piiC_4;piiC_8;piiC_3;piiC_2;piiC_6;piiC_11;piiC_9;piiC_5;piiC_7	hypothetical protein;Outer membrane protein P.IIC	263	54	209	215	4.87037	55.7203	79.9257	5.01019	5.76384e-22	4.91655e-19	6.38513e-21	1	1	1	1	1
group_542		hypothetical protein	463	203	9	66	2.28079	98.0932	24.5353	16.7258	1.52755e-22	1.303e-19	1.71447e-21	1	1	1	1	1
group_472		hypothetical protein	463	203	9	66	2.28079	98.0932	24.5353	16.7258	1.52755e-22	1.303e-19	1.71447e-21	1	1	1	1	1
group_155		hypothetical protein	1	52	471	217	0.0192308	0.211864	80.6691	0.00886004	1.52729e-23	1.30278e-20	1.76051e-22	1	1	1	1	1
group_31		hypothetical protein	469	212	3	57	2.21226	99.3644	21.1896	42.033	1.43808e-23	1.22669e-20	1.68039e-22	1	1	1	1	1
group_735		hypothetical protein	5	62	467	207	0.0806452	1.05932	76.9517	0.0357464	5.59082e-24	4.76897e-21	6.62357e-23	1	1	1	1	1
yaaA		hypothetical protein	25	93	447	176	0.268817	5.29661	65.4275	0.105843	6.01814e-25	5.13347e-22	7.23024e-24	1	1	1	1	1
group_1191	yaaA	Peroxide stress resistance protein YaaA	9	72	463	197	0.125	1.90678	73.2342	0.0531857	2.39951e-25	2.04678e-22	2.92398e-24	1	1	1	1	1
group_180		hypothetical protein	469	208	3	61	2.25481	99.3644	22.6766	45.8478	1.60937e-25	1.37279e-22	1.98955e-24	1	1	1	1	1
group_950	yaaA	Peroxide stress resistance protein YaaA	464	198	8	71	2.34343	98.3051	26.3941	20.798	1.13689e-25	9.69764e-23	1.42612e-24	1	1	1	1	1
group_930		hypothetical protein	30	102	442	167	0.294118	6.35593	62.0818	0.111126	2.03969e-26	1.73985e-23	2.5968e-25	1	1	1	1	1
group_1073		hypothetical protein	7	71	465	198	0.0985915	1.48305	73.6059	0.0419809	1.63131e-26	1.39151e-23	2.10834e-25	1	1	1	1	1
epsL~~~dapH		hypothetical protein	293	59	179	210	4.9661	62.0763	78.0669	5.82615	7.79261e-27	6.6471e-24	1.02263e-25	1	1	1	1	1
piiC_4~~~piiC_3~~~piiC_6~~~piiC_8~~~piiC_1~~~piiC_5~~~piiC_7~~~piiC_2	pilE_3;pilE_5;pilE_4;pilE_2;pilE_1;pilE_6;pilE_7;pilE1_2;pilE1_1;pilE1	Fimbrial protein	27	100	445	169	0.27	5.72034	62.8253	0.102539	4.68644e-27	3.99753e-24	6.24614e-26	1	1	1	1	1
traC		hypothetical protein	467	199	5	70	2.34673	98.9407	26.0223	32.8543	7.15276e-28	6.10131e-25	9.68461e-27	1	1	1	1	1
group_401		hypothetical protein	449	171	23	98	2.62573	95.1271	36.4312	11.1879	2.41132e-28	2.05685e-25	3.3175e-27	1	1	1	1	1
group_855		hypothetical protein	469	202	3	67	2.32178	99.3644	24.9071	51.8531	1.68665e-28	1.43872e-25	2.35855e-27	1	1	1	1	1
group_808	adhA	Alcohol dehydrogenase 1	3	67	469	202	0.0447761	0.635593	75.0929	0.0192852	1.68665e-28	1.43872e-25	2.35855e-27	1	1	1	1	1
group_225		hypothetical protein	0	61	472	208	0	0	77.3234	0	1.13269e-29	9.66189e-27	1.63761e-28	1	0	1	1	1
group_67		hypothetical protein	467	195	5	74	2.39487	98.9407	27.5093	35.4441	7.27212e-30	6.20312e-27	1.0695e-28	1	1	1	1	1
group_673		hypothetical protein	472	205	0	64	2.30244	100	23.7918	inf	3.20926e-31	2.7375e-28	4.80264e-30	1	1	0	1	1
group_919		hypothetical protein	0	64	472	205	0	0	76.2082	0	3.20926e-31	2.7375e-28	4.80264e-30	1	0	1	1	1
group_731		hypothetical protein	472	204	0	65	2.31373	100	24.1636	inf	9.71786e-32	8.28933e-29	1.50715e-30	1	1	0	1	1
group_439		IS1595 family transposase ISGasp1	454	165	18	104	2.75152	96.1864	38.6617	15.8976	2.06811e-34	1.7641e-31	3.26685e-33	1	1	1	1	1
group_872		hypothetical protein;Outer membrane protein H.8	467	186	5	83	2.51075	98.9407	30.855	41.6785	1.84034e-34	1.56981e-31	2.9619e-33	1	1	1	1	1
group_154		hypothetical protein	448	156	24	113	2.87179	94.9153	42.0074	13.5214	4.91882e-35	4.19575e-32	8.06875e-34	1	1	1	1	1
tufA	tufA	Elongation factor Tu	0	76	472	193	0	0	71.7472	0	1.51515e-37	1.29243e-34	2.53417e-36	1	0	1	1	1
group_903		hypothetical protein	5	89	467	180	0.0561798	1.05932	66.9145	0.0216539	1.29599e-37	1.10548e-34	2.21097e-36	1	1	1	1	1
group_151		hypothetical protein	11	100	461	169	0.11	2.33051	62.8253	0.0403254	1.09059e-37	9.30272e-35	1.89851e-36	1	1	1	1	1
group_686		hypothetical protein	471	189	1	80	2.49206	99.7881	29.7398	199.365	6.11094e-38	5.21263e-35	1.08596e-36	1	1	1	1	1
group_427	;tufA_1;tufA;tufA_3;tufA_2	hypothetical protein;Elongation factor Tu	472	192	0	77	2.45833	100	28.6245	inf	4.39736e-38	3.75095e-35	7.98074e-37	1	1	0	1	1
group_902		hypothetical protein	457	161	15	108	2.83851	96.822	40.1487	20.4373	1.1619e-38	9.91102e-36	2.15457e-37	1	1	1	1	1
group_259		hypothetical protein	469	182	3	87	2.57692	99.3644	32.342	74.7308	6.77048e-39	5.77522e-36	1.28338e-37	1	1	1	1	1
group_1249		hypothetical protein	3	87	469	182	0.0344828	0.635593	67.658	0.0133814	6.77048e-39	5.77522e-36	1.28338e-37	1	1	1	1	1
group_807		hypothetical protein	9	102	463	167	0.0882353	1.90678	62.0818	0.0318257	1.53231e-40	1.30706e-37	3.03968e-39	1	1	1	1	1
group_851		hypothetical protein	462	163	10	106	2.83436	97.8814	39.4052	30.0442	8.80911e-42	7.51417e-39	1.78909e-40	1	1	1	1	1
group_24	tufA_1;tufA_2	Elongation factor Tu	462	162	10	107	2.85185	97.8814	39.777	30.5148	2.51083e-42	2.14174e-39	5.22375e-41	1	1	1	1	1
group_627	prtR;prtR_1;	HTH-type transcriptional regulator PrtR;hypothetical protein	55	162	417	107	0.339506	11.6525	39.777	0.0871155	8.49499e-44	7.24623e-41	1.81156e-42	1	1	1	1	1
pilE_6	hprA;ghrB	Glycerate dehydrogenase;Glyoxylate/hydroxypyruvate reductase B	74	180	398	89	0.411111	15.678	33.0855	0.0919319	2.03506e-45	1.7359e-42	4.45103e-44	1	1	1	1	1
group_1225	pilE_2;pilE_1;	Fimbrial protein;hypothetical protein	284	24	188	245	11.8333	60.1695	91.0781	15.4211	5.10484e-47	4.35443e-44	1.1459e-45	1	1	1	1	1
group_475		hypothetical protein	471	171	1	98	2.75439	99.7881	36.4312	269.93	6.8525e-48	5.84519e-45	1.57978e-46	1	1	1	1	1
group_167		hypothetical protein	1	98	471	171	0.0102041	0.211864	63.5688	0.00370467	6.8525e-48	5.84519e-45	1.57978e-46	1	1	1	1	1
group_553		hypothetical protein	3	104	469	165	0.0288462	0.635593	61.3383	0.0101484	2.53535e-48	2.16265e-45	6.17901e-47	1	1	1	1	1
dsbC_2~~~~~~dsbC_1		hypothetical protein	461	149	11	120	3.09396	97.6695	44.6097	33.7523	1.13336e-48	9.6676e-46	2.84341e-47	1	1	1	1	1
group_1089		hypothetical protein	1	100	471	169	0.01	0.211864	62.8253	0.00358811	4.93785e-49	4.21199e-46	1.27636e-47	1	1	1	1	1
group_762		hypothetical protein	470	166	2	103	2.83133	99.5763	38.29	145.813	3.59839e-49	3.06943e-46	9.59196e-48	1	1	1	1	1
group_854		hypothetical protein	458	143	14	126	3.2028	97.0339	46.8401	28.8252	2.04014e-49	1.74024e-46	5.61368e-48	1	1	1	1	1
group_689		hypothetical protein	471	167	1	102	2.82036	99.7881	37.9182	287.677	3.4956e-50	2.98174e-47	9.93915e-49	1	1	1	1	1
group_898		hypothetical protein	2	105	470	164	0.0190476	0.423729	60.9665	0.0066464	2.53423e-50	2.1617e-47	7.45413e-49	1	1	1	1	1
group_551		hypothetical protein	472	169	0	100	2.7929	100	37.1747	inf	6.616e-51	5.64345e-48	2.01552e-49	1	1	0	1	1
group_260		hypothetical protein	470	161	2	108	2.91925	99.5763	40.1487	157.64	4.57281e-52	3.9006e-49	1.44467e-50	1	1	1	1	1
group_364		hypothetical protein	472	160	0	109	2.95	100	40.5204	inf	3.46936e-56	2.95937e-53	1.13822e-54	1	1	0	1	1
group_1111		hypothetical protein	46	175	426	94	0.262857	9.74576	34.9442	0.0580013	9.96741e-57	8.5022e-54	3.40088e-55	1	1	1	1	1
group_7		hypothetical protein	0	110	472	159	0	0	59.1078	0	8.7832e-57	7.49207e-54	3.1217e-55	1	0	1	1	1
nuoL		hypothetical protein	14	139	458	130	0.100719	2.9661	48.3271	0.0285885	3.79391e-57	3.23621e-54	1.40705e-55	1	1	1	1	1
topB_1~~~topB_2~~~topB		hypothetical protein	469	149	3	120	3.14765	99.3644	44.6097	125.906	9.75496e-58	8.32098e-55	3.78226e-56	1	1	1	1	1
group_980		hypothetical protein	71	224	401	45	0.316964	15.0424	16.7286	0.0355696	2.98654e-78	2.54752e-75	1.2131e-76	1	1	1	1	1
group_1012		hypothetical protein	70	225	402	44	0.311111	14.8305	16.3569	0.034052	6.99228e-80	5.96442e-77	2.98221e-78	1	1	1	1	1
group_748		hypothetical protein	469	110	3	159	4.26364	99.3644	59.1078	225.973	2.58437e-83	2.20447e-80	1.16025e-81	1	1	1	1	1
pilE_4~~~~~~pilE_5~~~pilE_2~~~pilE1_2~~~pilE_1		hypothetical protein	72	233	400	36	0.309013	15.2542	13.3829	0.0278112	4.19251e-86	3.57621e-83	1.98678e-84	1	1	1	1	1
group_1		hypothetical protein	72	233	400	36	0.309013	15.2542	13.3829	0.0278112	4.19251e-86	3.57621e-83	1.98678e-84	1	1	1	1	1
group_123		hypothetical protein	0	160	472	109	0	0	40.5204	0	1.31242e-89	1.1195e-86	6.99685e-88	1	0	1	1	1
group_2		hypothetical protein	0	161	472	108	0	0	40.1487	0	2.4622e-90	2.10026e-87	1.40017e-88	1	0	1	1	1
group_1047	porB	Major outer membrane protein P.IB	2	170	470	99	0.0117647	0.423729	36.803	0.0024781	5.04278e-93	4.30149e-90	3.07249e-91	1	1	1	1	1
group_221	bcr;mdtL;	Bicyclomycin resistance protein;Multidrug resistance protein MdtL;hypothetical protein	75	242	397	27	0.309917	15.8898	10.0372	0.0210775	1.87525e-93	1.59959e-90	1.23045e-91	1	1	1	1	1
group_962		hypothetical protein	80	245	392	24	0.326531	16.9492	8.92193	0.0199917	1.31756e-93	1.12388e-90	9.36566e-92	1	1	1	1	1
arnB~~~per	porB;porB_1	Major outer membrane protein P.IB	469	96	3	173	4.88542	99.3644	64.3123	281.726	1.30755e-93	1.11534e-90	9.36566e-92	1	1	1	1	1
group_1124		hypothetical protein	79	248	393	21	0.318548	16.7373	7.80669	0.0170217	8.89473e-98	7.5872e-95	7.5872e-96	1	1	1	1	1
group_1235		hypothetical protein	78	248	394	21	0.314516	16.5254	7.80669	0.0167636	2.26282e-98	1.93019e-95	2.14466e-96	1	1	1	1	1
group_1220	penA;penA_2;	putative peptidoglycan DD-transpeptidase PenA;hypothetical protein	472	51	0	218	9.2549	100	81.0409	inf	1.10472e-138	9.42329e-136	1.17791e-136	1	1	0	1	1
penA	penA	putative peptidoglycan DD-transpeptidase PenA	0	220	472	49	0	0	18.2156	0	1.03186e-140	8.80178e-138	1.2574e-138	1	0	1	1	1
group_1250		hypothetical protein	7	238	465	31	0.0294118	1.48305	11.5242	0.00196078	7.92596e-148	6.76085e-145	1.12681e-145	1	1	1	1	1
group_235		hypothetical protein	467	32	5	237	14.5938	98.9407	88.1041	691.744	9.66779e-150	8.24662e-147	1.64932e-147	1	1	1	1	1
group_654		hypothetical protein	460	12	12	257	38.3333	97.4576	95.539	820.972	2.51035e-166	2.14133e-163	5.35332e-164	1	1	1	1	1
tufA_1~~~tufA~~~tufA_3~~~tufA_2		hypothetical protein	466	15	6	254	31.0667	98.7288	94.4238	1315.16	2.05301e-170	1.75122e-167	5.8374e-168	1	1	1	1	1
group_1101	piiC_5;piiC_3;piiC_1	Outer membrane protein P.IIC	450	1	22	268	450	95.339	99.6283	5481.82	1.27735e-174	1.08958e-171	5.44791e-172	1	1	1	1	1
group_527		multi-species hypothetical gene pubMLST allele NEIS0608	5	256	467	13	0.0195312	1.05932	4.83271	0.000543696	4.60328e-175	3.92659e-172	3.92659e-172	1	1	1	1	1
