# Supplementary material for: Antibiotic Treatment Regimes as a Driver of the Global Population Dynamics of a Major Gonorrhea Lineage
Source: Mol Biol Evol. 2020 Nov 3;38(4):1249–61. doi: 10.1093/molbev/msaa282 (PMC8042733; doi:10.1093/molbev/msaa282)
Supplement: msaa282_Supplementary_Data [file msaa282_supplementary_data.zip › Table_S8_Panaroo_out.xlsx]

## Sheet: Sheet1
Gene	Non-unique Gene name	Annotation	No. isolates	No. sequences	Avg sequences per isolate	Genome Fragment	Order within Fragment	Accessory Fragment	Accessory Order with Fragment	QC	Min group size nuc	Max group size nuc	Avg group size nuc	512141_prokka	513737_prokka	518916_prokka	529558_prokka	531027_prokka	536036_prokka	536688_prokka	539885_prokka	540484_prokka	542781_prokka	547920_prokka	549092_prokka	549760_prokka	551037_prokka	552476_prokka	552577_prokka	552874_prokka	552878_prokka	553571_prokka	553579_prokka	553760_prokka	553823_prokka	554395_prokka	554729_prokka	555119_prokka	555548_prokka	555561_prokka	557177_prokka	561156_prokka	561767_prokka	566760_prokka	567332_prokka	571505_prokka	573338_prokka	573425_prokka	575409_prokka
group_1116		hypothetical protein	740	740	1	1	2308				162	162	162	MENCNODC_01235	OCHOGMLH_01676	MNLOAMIK_01674	DLNJKCNL_01711	FELILMGD_01028	AKJJAIHI_01667	JAPPAPAM_01630	CLLHIMHF_01236	FDAFADBH_01193	FCFFIFNK_01114	OLDMBJMC_01589	KINAJLFB_01162	FPKMLGDB_01212	MPOBMLGN_01136	EEHBFCEJ_01740	DBMBCPON_01125	IEPPDPCD_01729	AHOAOFHC_01670	OEHIEBAK_01741	GOGIOEFI_01734	EPJBLLLI_01703	GFHDMAII_00981	DBCNGFKK_01221	EOOJNOJJ_01070	JFOJPNMJ_01782	DNHEJBGD_01671	IDOLMBCI_01207	PGHEEAJL_01755	JDKKPHEE_01445	KFGNHKJC_01442	DKAEDMHI_01689	NHFLCCAC_01463	GAALCJHF_01274	NIGJGHFL_01219	ABIHMDHL_01229	CHLBALEB_01584
group_1114		hypothetical protein	740	740	1	1	2306				165	165	165	MENCNODC_00673	OCHOGMLH_00679	MNLOAMIK_00447	DLNJKCNL_00674	FELILMGD_00222	AKJJAIHI_00884	JAPPAPAM_00751	CLLHIMHF_00445	FDAFADBH_00349	FCFFIFNK_00439	OLDMBJMC_00588	KINAJLFB_00885	FPKMLGDB_00653	MPOBMLGN_00763	EEHBFCEJ_00506	DBMBCPON_00556	IEPPDPCD_01032	AHOAOFHC_00650	OEHIEBAK_01172	GOGIOEFI_00441	EPJBLLLI_00904	GFHDMAII_01058	DBCNGFKK_00839	EOOJNOJJ_00775	JFOJPNMJ_00543	DNHEJBGD_00891	IDOLMBCI_00890	PGHEEAJL_00385	JDKKPHEE_01170	KFGNHKJC_00472	DKAEDMHI_00906	NHFLCCAC_00225	GAALCJHF_00971	NIGJGHFL_00881	ABIHMDHL_00883	CHLBALEB_00819
group_1113		NAD(P)H dehydrogenase (quinone)	740	740	1	1	2305				165	165	165	MENCNODC_00515	OCHOGMLH_00834	MNLOAMIK_00569	DLNJKCNL_00502	FELILMGD_00439	AKJJAIHI_00459	JAPPAPAM_00393	CLLHIMHF_00742	FDAFADBH_00788	FCFFIFNK_00625	OLDMBJMC_00402	KINAJLFB_00723	FPKMLGDB_00952	MPOBMLGN_00504	EEHBFCEJ_00711	DBMBCPON_00452	IEPPDPCD_00820	AHOAOFHC_00434	OEHIEBAK_01018	GOGIOEFI_00749	EPJBLLLI_00558	GFHDMAII_00789	DBCNGFKK_00647	EOOJNOJJ_00168	JFOJPNMJ_00744	DNHEJBGD_00627	IDOLMBCI_00604	PGHEEAJL_00763	JDKKPHEE_00846	KFGNHKJC_00398	DKAEDMHI_00784	NHFLCCAC_00528	GAALCJHF_00686	NIGJGHFL_00532	ABIHMDHL_00533	CHLBALEB_00416
group_1110		hypothetical protein	740	740	1	1	2302				168	168	168	MENCNODC_01691	OCHOGMLH_01629	MNLOAMIK_01618	DLNJKCNL_01644	FELILMGD_01625	AKJJAIHI_01639	JAPPAPAM_01687	CLLHIMHF_01633	FDAFADBH_01853	FCFFIFNK_01922	OLDMBJMC_01964	KINAJLFB_01655	FPKMLGDB_01666	MPOBMLGN_01689	EEHBFCEJ_01654	DBMBCPON_01677	IEPPDPCD_01682	AHOAOFHC_01588	OEHIEBAK_01629	GOGIOEFI_01619	EPJBLLLI_01621	GFHDMAII_01686	DBCNGFKK_01641	EOOJNOJJ_01684	JFOJPNMJ_01667	DNHEJBGD_01644	IDOLMBCI_01630	PGHEEAJL_01734	JDKKPHEE_01788	KFGNHKJC_01885	DKAEDMHI_01601	NHFLCCAC_01961	GAALCJHF_01726	NIGJGHFL_01677	ABIHMDHL_01716	CHLBALEB_01890
group_1109		hypothetical protein	740	740	1	1	2301				168	168	168	MENCNODC_00787	OCHOGMLH_00863	MNLOAMIK_00500	DLNJKCNL_00572	FELILMGD_00633	AKJJAIHI_00720	JAPPAPAM_00668	CLLHIMHF_00626	FDAFADBH_00526	FCFFIFNK_00557	OLDMBJMC_00467	KINAJLFB_00244	FPKMLGDB_00775	MPOBMLGN_00707	EEHBFCEJ_00801	DBMBCPON_00711	IEPPDPCD_00847	AHOAOFHC_00463	OEHIEBAK_00559	GOGIOEFI_00848	EPJBLLLI_00391	GFHDMAII_01003	DBCNGFKK_00295	EOOJNOJJ_00652	JFOJPNMJ_00488	DNHEJBGD_00558	IDOLMBCI_00704	PGHEEAJL_00692	JDKKPHEE_00436	KFGNHKJC_00728	DKAEDMHI_00635	NHFLCCAC_00699	GAALCJHF_00785	NIGJGHFL_00758	ABIHMDHL_00760	CHLBALEB_00249
group_1108		hypothetical protein	740	740	1	1	2300				168	168	168	MENCNODC_00730	OCHOGMLH_00727	MNLOAMIK_00774	DLNJKCNL_00390	FELILMGD_01429	AKJJAIHI_00613	JAPPAPAM_00289	CLLHIMHF_00929	FDAFADBH_00214	FCFFIFNK_01484	OLDMBJMC_01077	KINAJLFB_00625	FPKMLGDB_00429	MPOBMLGN_00434	EEHBFCEJ_00641	DBMBCPON_00605	IEPPDPCD_00096	AHOAOFHC_01324	OEHIEBAK_00836	GOGIOEFI_00582	EPJBLLLI_00488	GFHDMAII_00649	DBCNGFKK_00586	EOOJNOJJ_00382	JFOJPNMJ_00674	DNHEJBGD_00204	IDOLMBCI_00435	PGHEEAJL_00874	JDKKPHEE_00818	KFGNHKJC_00814	DKAEDMHI_00560	NHFLCCAC_01641	GAALCJHF_00508	NIGJGHFL_00433	ABIHMDHL_00427	CHLBALEB_01417
rubA	rubA	Rubredoxin	740	740	1	1	2299				171	171	171	MENCNODC_01810	OCHOGMLH_01805	MNLOAMIK_01751	DLNJKCNL_01782	FELILMGD_01702	AKJJAIHI_01783	JAPPAPAM_01771	CLLHIMHF_01736	FDAFADBH_01733	FCFFIFNK_01803	OLDMBJMC_01671	KINAJLFB_01720	FPKMLGDB_01842	MPOBMLGN_01800	EEHBFCEJ_01768	DBMBCPON_01744	IEPPDPCD_01744	AHOAOFHC_01718	OEHIEBAK_01861	GOGIOEFI_01772	EPJBLLLI_01823	GFHDMAII_00935	DBCNGFKK_01758	EOOJNOJJ_01774	JFOJPNMJ_01842	DNHEJBGD_01728	IDOLMBCI_01742	PGHEEAJL_01816	JDKKPHEE_01842	KFGNHKJC_01706	DKAEDMHI_01748	NHFLCCAC_01592	GAALCJHF_01803	NIGJGHFL_01835	ABIHMDHL_01813	CHLBALEB_01738
group_1107		hypothetical protein	740	740	1	1	2298				171	171	171	MENCNODC_00917	OCHOGMLH_00929	MNLOAMIK_01037	DLNJKCNL_00790	FELILMGD_00767	AKJJAIHI_00966	JAPPAPAM_00570	CLLHIMHF_01020	FDAFADBH_00625	FCFFIFNK_00801	OLDMBJMC_00703	KINAJLFB_00765	FPKMLGDB_01080	MPOBMLGN_00603	EEHBFCEJ_00901	DBMBCPON_00802	IEPPDPCD_01011	AHOAOFHC_00667	OEHIEBAK_01081	GOGIOEFI_00914	EPJBLLLI_00953	GFHDMAII_01174	DBCNGFKK_00857	EOOJNOJJ_00793	JFOJPNMJ_00920	DNHEJBGD_00941	IDOLMBCI_00494	PGHEEAJL_01012	JDKKPHEE_01054	KFGNHKJC_01699	DKAEDMHI_00987	NHFLCCAC_00754	GAALCJHF_00989	NIGJGHFL_00639	ABIHMDHL_00663	CHLBALEB_00664
group_1104		hypothetical protein	740	740	1	1	2295				177	177	177	MENCNODC_01271	OCHOGMLH_01173	MNLOAMIK_01213	DLNJKCNL_01097	FELILMGD_00594	AKJJAIHI_01202	JAPPAPAM_01130	CLLHIMHF_01272	FDAFADBH_00686	FCFFIFNK_01186	OLDMBJMC_00792	KINAJLFB_01198	FPKMLGDB_01275	MPOBMLGN_01163	EEHBFCEJ_01100	DBMBCPON_01152	IEPPDPCD_01354	AHOAOFHC_01078	OEHIEBAK_01317	GOGIOEFI_01199	EPJBLLLI_01148	GFHDMAII_01395	DBCNGFKK_01158	EOOJNOJJ_01133	JFOJPNMJ_01247	DNHEJBGD_01198	IDOLMBCI_01136	PGHEEAJL_01232	JDKKPHEE_01191	KFGNHKJC_01006	DKAEDMHI_01170	NHFLCCAC_01363	GAALCJHF_00588	NIGJGHFL_01255	ABIHMDHL_01256	CHLBALEB_00495
group_1103		hypothetical protein	740	740	1	1	2294				177	177	177	MENCNODC_00850	OCHOGMLH_00457	MNLOAMIK_00970	DLNJKCNL_00618	FELILMGD_00697	AKJJAIHI_00762	JAPPAPAM_00462	CLLHIMHF_00522	FDAFADBH_01211	FCFFIFNK_00383	OLDMBJMC_00213	KINAJLFB_00519	FPKMLGDB_00597	MPOBMLGN_00234	EEHBFCEJ_00451	DBMBCPON_00776	IEPPDPCD_00234	AHOAOFHC_00527	OEHIEBAK_00456	GOGIOEFI_00385	EPJBLLLI_00782	GFHDMAII_00434	DBCNGFKK_00717	EOOJNOJJ_00451	JFOJPNMJ_00364	DNHEJBGD_00809	IDOLMBCI_00768	PGHEEAJL_00571	JDKKPHEE_00632	KFGNHKJC_00659	DKAEDMHI_00454	NHFLCCAC_00592	GAALCJHF_00849	NIGJGHFL_00563	ABIHMDHL_00564	CHLBALEB_00697
group_1102		hypothetical protein	740	740	1	1	2293				177	177	177	MENCNODC_00822	OCHOGMLH_00898	MNLOAMIK_00536	DLNJKCNL_00535	FELILMGD_00669	AKJJAIHI_00683	JAPPAPAM_00633	CLLHIMHF_00591	FDAFADBH_00562	FCFFIFNK_00592	OLDMBJMC_00503	KINAJLFB_00280	FPKMLGDB_00811	MPOBMLGN_00743	EEHBFCEJ_00838	DBMBCPON_00675	IEPPDPCD_00883	AHOAOFHC_00499	OEHIEBAK_00595	GOGIOEFI_00883	EPJBLLLI_00427	GFHDMAII_01039	DBCNGFKK_00259	EOOJNOJJ_00689	JFOJPNMJ_00523	DNHEJBGD_00594	IDOLMBCI_00740	PGHEEAJL_00730	JDKKPHEE_00475	KFGNHKJC_00763	DKAEDMHI_00672	NHFLCCAC_00662	GAALCJHF_00821	NIGJGHFL_00794	ABIHMDHL_00796	CHLBALEB_00285
group_1100		hypothetical protein	740	740	1	1	2291				177	177	177	MENCNODC_00077	OCHOGMLH_00077	MNLOAMIK_00306	DLNJKCNL_00145	FELILMGD_00144	AKJJAIHI_00076	JAPPAPAM_00007	CLLHIMHF_00167	FDAFADBH_00007	FCFFIFNK_00167	OLDMBJMC_01178	KINAJLFB_00440	FPKMLGDB_00145	MPOBMLGN_01465	EEHBFCEJ_00077	DBMBCPON_00238	IEPPDPCD_00348	AHOAOFHC_00077	OEHIEBAK_00145	GOGIOEFI_00167	EPJBLLLI_00076	GFHDMAII_00076	DBCNGFKK_00202	EOOJNOJJ_00007	JFOJPNMJ_00305	DNHEJBGD_00348	IDOLMBCI_00145	PGHEEAJL_00145	JDKKPHEE_00146	KFGNHKJC_00145	DKAEDMHI_00146	NHFLCCAC_00145	GAALCJHF_00201	NIGJGHFL_00237	ABIHMDHL_00144	CHLBALEB_00146
group_1099		hypothetical protein	740	740	1	1	2290				180	180	180	MENCNODC_01199	OCHOGMLH_01742	MNLOAMIK_01781	DLNJKCNL_01805	FELILMGD_00991	AKJJAIHI_01828	JAPPAPAM_01794	CLLHIMHF_01199	FDAFADBH_01819	FCFFIFNK_01152	OLDMBJMC_01735	KINAJLFB_01126	FPKMLGDB_01250	MPOBMLGN_01099	EEHBFCEJ_01813	DBMBCPON_01088	IEPPDPCD_01788	AHOAOFHC_01748	OEHIEBAK_00904	GOGIOEFI_01817	EPJBLLLI_00639	GFHDMAII_00944	DBCNGFKK_01184	EOOJNOJJ_01108	JFOJPNMJ_01819	DNHEJBGD_01777	IDOLMBCI_01170	PGHEEAJL_01861	JDKKPHEE_01872	KFGNHKJC_01820	DKAEDMHI_01793	NHFLCCAC_01706	GAALCJHF_01312	NIGJGHFL_01182	ABIHMDHL_01192	CHLBALEB_00557
group_1098		hypothetical protein	740	740	1	1	2289				180	180	180	MENCNODC_01107	OCHOGMLH_01061	MNLOAMIK_00340	DLNJKCNL_00837	FELILMGD_00904	5_refound_81	6_refound_99	CLLHIMHF_00338	FDAFADBH_01459	FCFFIFNK_00923	OLDMBJMC_00546	KINAJLFB_01039	12_refound_196	13_refound_209	EEHBFCEJ_01000	DBMBCPON_00998	16_refound_249	AHOAOFHC_00931	OEHIEBAK_01129	GOGIOEFI_00992	20_refound_310	GFHDMAII_00868	22_refound_333	EOOJNOJJ_00601	JFOJPNMJ_01097	25_refound_377	IDOLMBCI_00665	27_refound_408	JDKKPHEE_01380	KFGNHKJC_00947	DKAEDMHI_00945	NHFLCCAC_00802	GAALCJHF_00729	33_refound_512	34_refound_536	CHLBALEB_00996
rpmF	rpmF	50S ribosomal protein L32	740	740	1	1	2288				180	180	180	MENCNODC_00983	OCHOGMLH_00425	MNLOAMIK_01101	DLNJKCNL_00937	FELILMGD_00855	AKJJAIHI_01032	JAPPAPAM_00889	CLLHIMHF_00490	FDAFADBH_01303	FCFFIFNK_00353	OLDMBJMC_00245	KINAJLFB_00488	FPKMLGDB_00567	MPOBMLGN_00202	EEHBFCEJ_00424	DBMBCPON_00951	IEPPDPCD_00264	AHOAOFHC_00886	OEHIEBAK_00424	GOGIOEFI_00353	EPJBLLLI_00988	GFHDMAII_00471	DBCNGFKK_00924	EOOJNOJJ_00965	JFOJPNMJ_00396	DNHEJBGD_01056	IDOLMBCI_00936	PGHEEAJL_00601	JDKKPHEE_01277	KFGNHKJC_00691	DKAEDMHI_00423	NHFLCCAC_00921	GAALCJHF_01078	NIGJGHFL_01106	ABIHMDHL_01059	CHLBALEB_01091
group_1096		hypothetical protein	740	740	1	1	2286				183	183	183	MENCNODC_01801	OCHOGMLH_01796	MNLOAMIK_01760	DLNJKCNL_01773	FELILMGD_01711	AKJJAIHI_01792	JAPPAPAM_01762	CLLHIMHF_01745	FDAFADBH_01742	FCFFIFNK_01812	OLDMBJMC_01680	KINAJLFB_01729	FPKMLGDB_01851	MPOBMLGN_01791	EEHBFCEJ_01777	DBMBCPON_01735	IEPPDPCD_01753	AHOAOFHC_01727	OEHIEBAK_01852	GOGIOEFI_01781	EPJBLLLI_01814	GFHDMAII_00926	DBCNGFKK_01767	EOOJNOJJ_01783	JFOJPNMJ_01851	DNHEJBGD_01719	IDOLMBCI_01751	PGHEEAJL_01825	JDKKPHEE_01851	KFGNHKJC_01715	DKAEDMHI_01757	NHFLCCAC_01601	GAALCJHF_01812	NIGJGHFL_01826	ABIHMDHL_01822	CHLBALEB_01747
group_1095		hypothetical protein	740	740	1	1	2285				183	183	183	MENCNODC_01202	OCHOGMLH_01745	MNLOAMIK_01784	DLNJKCNL_01802	FELILMGD_00994	AKJJAIHI_01825	JAPPAPAM_01791	CLLHIMHF_01202	FDAFADBH_01816	FCFFIFNK_01149	OLDMBJMC_01732	KINAJLFB_01129	FPKMLGDB_01247	MPOBMLGN_01102	EEHBFCEJ_01810	DBMBCPON_01091	IEPPDPCD_01785	AHOAOFHC_01751	OEHIEBAK_00901	GOGIOEFI_01814	EPJBLLLI_00636	GFHDMAII_00947	DBCNGFKK_01187	EOOJNOJJ_01105	JFOJPNMJ_01822	DNHEJBGD_01774	IDOLMBCI_01173	PGHEEAJL_01858	JDKKPHEE_01875	KFGNHKJC_01823	DKAEDMHI_01790	NHFLCCAC_01709	GAALCJHF_01309	NIGJGHFL_01185	ABIHMDHL_01195	CHLBALEB_00554
group_1094		hypothetical protein	740	740	1	1	2284				186	186	186	MENCNODC_01905	OCHOGMLH_01932	MNLOAMIK_01938	DLNJKCNL_00599	FELILMGD_01899	AKJJAIHI_00747	JAPPAPAM_01938	CLLHIMHF_01899	FDAFADBH_01890	FCFFIFNK_00530	OLDMBJMC_01881	KINAJLFB_01923	FPKMLGDB_00748	MPOBMLGN_01928	EEHBFCEJ_00774	DBMBCPON_01907	IEPPDPCD_01933	AHOAOFHC_01928	OEHIEBAK_01954	GOGIOEFI_01914	EPJBLLLI_01923	GFHDMAII_01937	DBCNGFKK_01905	EOOJNOJJ_01890	JFOJPNMJ_01971	DNHEJBGD_00531	IDOLMBCI_01941	PGHEEAJL_01911	JDKKPHEE_00409	KFGNHKJC_01895	DKAEDMHI_00608	NHFLCCAC_01802	GAALCJHF_01923	NIGJGHFL_01943	ABIHMDHL_01938	CHLBALEB_01880
group_1093		hypothetical protein	740	740	1	1	2283				186	186	186	MENCNODC_01171	OCHOGMLH_01112	MNLOAMIK_01176	DLNJKCNL_01060	FELILMGD_00964	AKJJAIHI_01164	JAPPAPAM_01070	CLLHIMHF_01127	FDAFADBH_01570	FCFFIFNK_01028	OLDMBJMC_01512	KINAJLFB_01099	FPKMLGDB_01184	MPOBMLGN_01009	EEHBFCEJ_01063	DBMBCPON_01061	IEPPDPCD_01310	AHOAOFHC_00980	OEHIEBAK_00946	GOGIOEFI_01093	EPJBLLLI_00681	GFHDMAII_01335	DBCNGFKK_01111	EOOJNOJJ_01027	JFOJPNMJ_01162	DNHEJBGD_01161	IDOLMBCI_01098	PGHEEAJL_01195	JDKKPHEE_00677	KFGNHKJC_01525	DKAEDMHI_01124	NHFLCCAC_00392	GAALCJHF_01231	NIGJGHFL_01141	ABIHMDHL_01165	CHLBALEB_00598
rpmD	rpmD	50S ribosomal protein L30	740	740	1	1	2282				186	186	186	MENCNODC_00731	OCHOGMLH_00726	MNLOAMIK_00775	DLNJKCNL_00389	FELILMGD_01428	AKJJAIHI_00612	JAPPAPAM_00288	CLLHIMHF_00930	FDAFADBH_00215	FCFFIFNK_01485	OLDMBJMC_01076	KINAJLFB_00626	FPKMLGDB_00428	MPOBMLGN_00433	EEHBFCEJ_00640	DBMBCPON_00604	IEPPDPCD_00097	AHOAOFHC_01323	OEHIEBAK_00837	GOGIOEFI_00583	EPJBLLLI_00487	GFHDMAII_00650	DBCNGFKK_00587	EOOJNOJJ_00381	JFOJPNMJ_00673	DNHEJBGD_00203	IDOLMBCI_00436	PGHEEAJL_00873	JDKKPHEE_00817	KFGNHKJC_00815	DKAEDMHI_00561	NHFLCCAC_01640	GAALCJHF_00507	NIGJGHFL_00434	ABIHMDHL_00426	CHLBALEB_01416
rpmC	rpmC	50S ribosomal protein L29	740	740	1	1	2276				192	192	192	MENCNODC_00740	OCHOGMLH_00717	MNLOAMIK_00784	DLNJKCNL_00380	FELILMGD_01419	AKJJAIHI_00603	JAPPAPAM_00279	CLLHIMHF_00939	FDAFADBH_00224	FCFFIFNK_01494	OLDMBJMC_01067	KINAJLFB_00635	FPKMLGDB_00419	MPOBMLGN_00424	EEHBFCEJ_00631	DBMBCPON_00595	IEPPDPCD_00106	AHOAOFHC_01314	OEHIEBAK_00846	GOGIOEFI_00592	EPJBLLLI_00478	GFHDMAII_00659	DBCNGFKK_00596	EOOJNOJJ_00372	JFOJPNMJ_00664	DNHEJBGD_00194	IDOLMBCI_00445	PGHEEAJL_00864	JDKKPHEE_00808	KFGNHKJC_00824	DKAEDMHI_00570	NHFLCCAC_01631	GAALCJHF_00498	NIGJGHFL_00443	ABIHMDHL_00417	CHLBALEB_01407
group_1087		hypothetical protein	740	740	1	1	2275				195	195	195	MENCNODC_02105	OCHOGMLH_02123	MNLOAMIK_02132	DLNJKCNL_02146	FELILMGD_02059	AKJJAIHI_02145	JAPPAPAM_02118	CLLHIMHF_02117	FDAFADBH_02131	FCFFIFNK_02124	OLDMBJMC_02124	KINAJLFB_02141	FPKMLGDB_02134	MPOBMLGN_02133	EEHBFCEJ_02137	DBMBCPON_02111	IEPPDPCD_02118	AHOAOFHC_02126	OEHIEBAK_02152	GOGIOEFI_02119	EPJBLLLI_02127	GFHDMAII_02138	DBCNGFKK_02129	EOOJNOJJ_02127	JFOJPNMJ_02134	DNHEJBGD_01634	IDOLMBCI_02145	PGHEEAJL_01713	JDKKPHEE_02162	KFGNHKJC_02131	DKAEDMHI_02135	NHFLCCAC_02084	GAALCJHF_02128	NIGJGHFL_02112	ABIHMDHL_02122	CHLBALEB_02132
group_1086		hypothetical protein	740	740	1	1	2274				195	195	195	MENCNODC_01244	OCHOGMLH_01685	MNLOAMIK_01683	DLNJKCNL_01720	FELILMGD_01037	AKJJAIHI_01658	JAPPAPAM_01621	CLLHIMHF_01245	FDAFADBH_01971	FCFFIFNK_01105	OLDMBJMC_01580	KINAJLFB_01171	FPKMLGDB_01203	MPOBMLGN_01145	EEHBFCEJ_01749	DBMBCPON_01134	IEPPDPCD_01720	AHOAOFHC_01679	OEHIEBAK_01750	GOGIOEFI_01743	EPJBLLLI_01712	GFHDMAII_00990	DBCNGFKK_01230	EOOJNOJJ_01061	JFOJPNMJ_01791	DNHEJBGD_01662	IDOLMBCI_01216	PGHEEAJL_01764	JDKKPHEE_01454	KFGNHKJC_01451	DKAEDMHI_01698	NHFLCCAC_01472	GAALCJHF_01265	NIGJGHFL_01228	ABIHMDHL_01238	CHLBALEB_01593
group_1085		hypothetical protein	740	740	1	1	2273				195	195	195	MENCNODC_00640	OCHOGMLH_00646	MNLOAMIK_00414	DLNJKCNL_00707	FELILMGD_00255	AKJJAIHI_00851	JAPPAPAM_00718	CLLHIMHF_00412	FDAFADBH_00316	FCFFIFNK_00472	OLDMBJMC_00620	KINAJLFB_00918	FPKMLGDB_00686	MPOBMLGN_00796	EEHBFCEJ_00539	DBMBCPON_00523	IEPPDPCD_01065	AHOAOFHC_00617	OEHIEBAK_01205	GOGIOEFI_00474	EPJBLLLI_00871	GFHDMAII_01091	DBCNGFKK_00806	EOOJNOJJ_00742	JFOJPNMJ_00575	DNHEJBGD_00858	IDOLMBCI_00857	PGHEEAJL_00418	JDKKPHEE_01137	KFGNHKJC_00505	DKAEDMHI_00873	NHFLCCAC_00258	GAALCJHF_00938	NIGJGHFL_00848	ABIHMDHL_00850	CHLBALEB_00786
group_1084		hypothetical protein	740	740	1	1	2272				198	198	198	MENCNODC_01463	OCHOGMLH_01205	MNLOAMIK_01394	DLNJKCNL_01348	FELILMGD_01291	AKJJAIHI_01399	JAPPAPAM_01357	CLLHIMHF_01447	FDAFADBH_01108	FCFFIFNK_01458	OLDMBJMC_00967	KINAJLFB_01426	FPKMLGDB_01550	MPOBMLGN_01412	EEHBFCEJ_01296	DBMBCPON_01349	IEPPDPCD_00168	AHOAOFHC_01167	OEHIEBAK_01422	GOGIOEFI_01386	EPJBLLLI_01201	GFHDMAII_01479	DBCNGFKK_01393	EOOJNOJJ_01359	JFOJPNMJ_01443	DNHEJBGD_01394	IDOLMBCI_01664	PGHEEAJL_01470	JDKKPHEE_00746	KFGNHKJC_01099	DKAEDMHI_01409	NHFLCCAC_01143	GAALCJHF_01440	NIGJGHFL_01395	ABIHMDHL_01450	CHLBALEB_01186
group_1082		hypothetical protein	740	740	1	1	2270				198	198	198	MENCNODC_00280	OCHOGMLH_00280	MNLOAMIK_00059	DLNJKCNL_00280	FELILMGD_00514	AKJJAIHI_00279	JAPPAPAM_00213	CLLHIMHF_00059	FDAFADBH_00762	FCFFIFNK_00102	OLDMBJMC_00059	KINAJLFB_00059	FPKMLGDB_00324	MPOBMLGN_00059	EEHBFCEJ_00324	DBMBCPON_00103	IEPPDPCD_00586	AHOAOFHC_00280	OEHIEBAK_00323	GOGIOEFI_00102	EPJBLLLI_00279	GFHDMAII_00323	DBCNGFKK_00068	EOOJNOJJ_00279	JFOJPNMJ_00059	DNHEJBGD_00059	IDOLMBCI_00323	PGHEEAJL_00280	JDKKPHEE_00283	KFGNHKJC_00280	DKAEDMHI_00280	NHFLCCAC_01400	GAALCJHF_00059	NIGJGHFL_00102	ABIHMDHL_00279	CHLBALEB_00880
iscX	iscX	Protein IscX	740	740	1	1	2269				198	198	198	MENCNODC_00275	OCHOGMLH_00275	MNLOAMIK_00054	DLNJKCNL_00275	FELILMGD_00509	AKJJAIHI_00274	JAPPAPAM_00208	CLLHIMHF_00054	FDAFADBH_00757	FCFFIFNK_00107	OLDMBJMC_00054	KINAJLFB_00054	FPKMLGDB_00329	MPOBMLGN_00054	EEHBFCEJ_00329	DBMBCPON_00108	IEPPDPCD_00581	AHOAOFHC_00275	OEHIEBAK_00328	GOGIOEFI_00107	EPJBLLLI_00274	GFHDMAII_00328	DBCNGFKK_00073	EOOJNOJJ_00284	JFOJPNMJ_00054	DNHEJBGD_00054	IDOLMBCI_00328	PGHEEAJL_00275	JDKKPHEE_00278	KFGNHKJC_00275	DKAEDMHI_00275	NHFLCCAC_01405	GAALCJHF_00054	NIGJGHFL_00107	ABIHMDHL_00274	CHLBALEB_00875
rpmI	rpmI	50S ribosomal protein L35	740	740	1	1	2268				198	198	198	MENCNODC_00047	OCHOGMLH_00047	MNLOAMIK_00912	DLNJKCNL_00175	FELILMGD_00174	AKJJAIHI_00046	JAPPAPAM_00525	CLLHIMHF_00872	FDAFADBH_01264	FCFFIFNK_00873	OLDMBJMC_01277	KINAJLFB_00835	FPKMLGDB_00175	MPOBMLGN_00648	EEHBFCEJ_00047	DBMBCPON_00208	IEPPDPCD_00378	AHOAOFHC_00047	OEHIEBAK_00175	GOGIOEFI_00812	EPJBLLLI_00046	GFHDMAII_00046	DBCNGFKK_00172	EOOJNOJJ_00550	JFOJPNMJ_00965	DNHEJBGD_00378	IDOLMBCI_00175	PGHEEAJL_00175	JDKKPHEE_00176	KFGNHKJC_00175	DKAEDMHI_00176	NHFLCCAC_00175	GAALCJHF_00231	NIGJGHFL_00207	ABIHMDHL_00174	CHLBALEB_00176
epsJ	epsJ	putative glycosyltransferase EpsJ	740	740	1	1	2265				201	201	201	MENCNODC_02109	OCHOGMLH_02119	MNLOAMIK_02136	DLNJKCNL_02142	FELILMGD_02063	AKJJAIHI_02141	JAPPAPAM_02122	CLLHIMHF_02121	FDAFADBH_02135	FCFFIFNK_02120	OLDMBJMC_02120	KINAJLFB_02137	FPKMLGDB_02130	MPOBMLGN_02129	EEHBFCEJ_02141	DBMBCPON_02115	IEPPDPCD_02122	AHOAOFHC_02130	OEHIEBAK_02148	GOGIOEFI_02123	EPJBLLLI_02131	GFHDMAII_02142	DBCNGFKK_02125	EOOJNOJJ_02123	JFOJPNMJ_02130	DNHEJBGD_01630	IDOLMBCI_02141	PGHEEAJL_02144	JDKKPHEE_02158	KFGNHKJC_02127	DKAEDMHI_02131	NHFLCCAC_02080	GAALCJHF_02132	NIGJGHFL_02116	ABIHMDHL_02118	CHLBALEB_02128
group_1079		hypothetical protein	740	740	1	1	2264				201	201	201	MENCNODC_00083	OCHOGMLH_00083	MNLOAMIK_00300	DLNJKCNL_00139	FELILMGD_00138	AKJJAIHI_00082	JAPPAPAM_00013	CLLHIMHF_00173	FDAFADBH_00013	FCFFIFNK_00173	OLDMBJMC_01172	KINAJLFB_00434	FPKMLGDB_00139	MPOBMLGN_01459	EEHBFCEJ_00083	DBMBCPON_00244	IEPPDPCD_00342	AHOAOFHC_00083	OEHIEBAK_00139	GOGIOEFI_00173	EPJBLLLI_00082	GFHDMAII_00082	DBCNGFKK_00208	EOOJNOJJ_00013	JFOJPNMJ_00299	DNHEJBGD_00342	IDOLMBCI_00139	PGHEEAJL_00139	JDKKPHEE_00140	KFGNHKJC_00139	DKAEDMHI_00140	NHFLCCAC_00139	GAALCJHF_00195	NIGJGHFL_00243	ABIHMDHL_00138	CHLBALEB_00140
tatA	tatA	Sec-independent protein translocase protein TatA	740	740	1	1	2260				204	204	204	MENCNODC_01860	OCHOGMLH_01875	MNLOAMIK_01826	DLNJKCNL_01854	FELILMGD_01791	AKJJAIHI_01859	JAPPAPAM_01825	CLLHIMHF_01849	FDAFADBH_01761	FCFFIFNK_01912	OLDMBJMC_01784	KINAJLFB_01791	FPKMLGDB_01886	MPOBMLGN_01849	EEHBFCEJ_01891	DBMBCPON_01839	IEPPDPCD_01838	AHOAOFHC_01838	OEHIEBAK_01885	GOGIOEFI_01848	EPJBLLLI_01866	GFHDMAII_01855	DBCNGFKK_01850	EOOJNOJJ_01883	JFOJPNMJ_01905	DNHEJBGD_01825	IDOLMBCI_01860	PGHEEAJL_01554	JDKKPHEE_01916	KFGNHKJC_01734	DKAEDMHI_01843	NHFLCCAC_01695	GAALCJHF_01895	NIGJGHFL_00965	ABIHMDHL_01896	CHLBALEB_01784
group_1075		hypothetical protein	740	740	1	1	2259				204	204	204	MENCNODC_01522	OCHOGMLH_01422	MNLOAMIK_00452	DLNJKCNL_01398	FELILMGD_01443	AKJJAIHI_01494	JAPPAPAM_01448	CLLHIMHF_00674	FDAFADBH_01123	FCFFIFNK_01531	OLDMBJMC_01219	KINAJLFB_01485	FPKMLGDB_01576	MPOBMLGN_01474	EEHBFCEJ_01433	DBMBCPON_01525	IEPPDPCD_01480	AHOAOFHC_01403	OEHIEBAK_00511	GOGIOEFI_01448	EPJBLLLI_00343	GFHDMAII_01543	DBCNGFKK_00343	EOOJNOJJ_01465	JFOJPNMJ_00440	DNHEJBGD_01441	IDOLMBCI_01482	PGHEEAJL_01529	JDKKPHEE_01636	KFGNHKJC_01291	DKAEDMHI_01492	NHFLCCAC_01280	GAALCJHF_01101	NIGJGHFL_01490	ABIHMDHL_01532	CHLBALEB_00201
group_1074		hypothetical protein	740	740	1	1	2258				204	204	204	MENCNODC_00818	OCHOGMLH_00894	MNLOAMIK_00532	DLNJKCNL_00540	FELILMGD_00664	AKJJAIHI_00688	JAPPAPAM_00637	CLLHIMHF_00595	FDAFADBH_00558	FCFFIFNK_00588	OLDMBJMC_00499	KINAJLFB_00276	FPKMLGDB_00807	MPOBMLGN_00739	EEHBFCEJ_00833	DBMBCPON_00680	IEPPDPCD_00878	AHOAOFHC_00495	OEHIEBAK_00591	GOGIOEFI_00879	EPJBLLLI_00423	GFHDMAII_01035	DBCNGFKK_00263	EOOJNOJJ_00684	JFOJPNMJ_00519	DNHEJBGD_00590	IDOLMBCI_00736	PGHEEAJL_00725	JDKKPHEE_00470	KFGNHKJC_00759	DKAEDMHI_00667	NHFLCCAC_00667	GAALCJHF_00817	NIGJGHFL_00789	ABIHMDHL_00791	CHLBALEB_00281
cspD	cspD	Cold shock-like protein CspD	740	740	1	1	2257				204	204	204	MENCNODC_00163	OCHOGMLH_00163	MNLOAMIK_00219	DLNJKCNL_00059	FELILMGD_00058	AKJJAIHI_00162	JAPPAPAM_00093	CLLHIMHF_00253	FDAFADBH_00093	FCFFIFNK_00253	OLDMBJMC_00327	KINAJLFB_00355	FPKMLGDB_00059	MPOBMLGN_00345	EEHBFCEJ_00163	DBMBCPON_00337	IEPPDPCD_00483	AHOAOFHC_00163	OEHIEBAK_00059	GOGIOEFI_00253	EPJBLLLI_00162	GFHDMAII_00162	DBCNGFKK_00404	EOOJNOJJ_00093	JFOJPNMJ_00219	DNHEJBGD_00483	IDOLMBCI_00059	PGHEEAJL_00059	JDKKPHEE_00059	KFGNHKJC_00059	DKAEDMHI_00060	NHFLCCAC_00059	GAALCJHF_00336	NIGJGHFL_00321	ABIHMDHL_00059	CHLBALEB_00060
group_1072		hypothetical protein	740	740	1	1	2254				207	207	207	MENCNODC_01952	OCHOGMLH_01903	MNLOAMIK_01893	DLNJKCNL_01885	FELILMGD_01890	AKJJAIHI_01897	JAPPAPAM_01919	CLLHIMHF_01919	FDAFADBH_01932	FCFFIFNK_01965	OLDMBJMC_01862	KINAJLFB_01894	FPKMLGDB_01954	MPOBMLGN_01909	EEHBFCEJ_01963	DBMBCPON_01851	IEPPDPCD_01973	AHOAOFHC_01885	OEHIEBAK_01916	GOGIOEFI_01905	EPJBLLLI_01894	GFHDMAII_01928	DBCNGFKK_01946	EOOJNOJJ_01925	JFOJPNMJ_01952	DNHEJBGD_01955	IDOLMBCI_01932	PGHEEAJL_01957	JDKKPHEE_01977	KFGNHKJC_01937	DKAEDMHI_01855	NHFLCCAC_01852	GAALCJHF_01904	NIGJGHFL_01923	ABIHMDHL_01968	CHLBALEB_01851
group_1070		hypothetical protein	740	740	1	1	2252				207	207	207	MENCNODC_00131	OCHOGMLH_00131	MNLOAMIK_00252	DLNJKCNL_00091	FELILMGD_00090	AKJJAIHI_00130	JAPPAPAM_00061	CLLHIMHF_00221	FDAFADBH_00061	FCFFIFNK_00221	OLDMBJMC_00295	KINAJLFB_00387	FPKMLGDB_00091	MPOBMLGN_00377	EEHBFCEJ_00131	DBMBCPON_00369	IEPPDPCD_00515	AHOAOFHC_00131	OEHIEBAK_00091	GOGIOEFI_00221	EPJBLLLI_00130	GFHDMAII_00130	DBCNGFKK_00436	EOOJNOJJ_00061	JFOJPNMJ_00251	DNHEJBGD_00515	IDOLMBCI_00091	PGHEEAJL_00091	JDKKPHEE_00091	KFGNHKJC_00091	DKAEDMHI_00092	NHFLCCAC_00091	GAALCJHF_00368	NIGJGHFL_00290	ABIHMDHL_00090	CHLBALEB_00092
group_1069		hypothetical protein	740	740	1	1	2251				210	210	210	MENCNODC_02029	OCHOGMLH_02037	MNLOAMIK_02046	DLNJKCNL_02102	FELILMGD_02074	AKJJAIHI_02046	JAPPAPAM_01617	CLLHIMHF_02010	FDAFADBH_02014	FCFFIFNK_02050	OLDMBJMC_02019	KINAJLFB_02041	FPKMLGDB_02055	MPOBMLGN_02045	EEHBFCEJ_02033	DBMBCPON_02025	IEPPDPCD_02027	AHOAOFHC_02023	OEHIEBAK_02070	GOGIOEFI_02035	EPJBLLLI_02095	GFHDMAII_02044	DBCNGFKK_02018	EOOJNOJJ_02014	JFOJPNMJ_02057	DNHEJBGD_02045	IDOLMBCI_02044	PGHEEAJL_02049	JDKKPHEE_02043	KFGNHKJC_02013	DKAEDMHI_02048	NHFLCCAC_01882	GAALCJHF_02046	NIGJGHFL_02091	ABIHMDHL_02045	CHLBALEB_02016
group_1068		hypothetical protein	740	740	1	1	2249				210	210	210	MENCNODC_01192	OCHOGMLH_01735	MNLOAMIK_01774	DLNJKCNL_01812	FELILMGD_00984	AKJJAIHI_01835	JAPPAPAM_01801	CLLHIMHF_01192	FDAFADBH_01826	FCFFIFNK_01159	OLDMBJMC_01742	KINAJLFB_01119	FPKMLGDB_01257	MPOBMLGN_01092	EEHBFCEJ_01820	DBMBCPON_01081	IEPPDPCD_01795	AHOAOFHC_01741	OEHIEBAK_00911	GOGIOEFI_01824	EPJBLLLI_00646	GFHDMAII_00937	DBCNGFKK_01177	EOOJNOJJ_01115	JFOJPNMJ_01812	DNHEJBGD_01784	IDOLMBCI_01163	PGHEEAJL_01868	JDKKPHEE_01865	KFGNHKJC_01813	DKAEDMHI_01800	NHFLCCAC_01699	GAALCJHF_01319	NIGJGHFL_01175	ABIHMDHL_01185	CHLBALEB_00564
group_1067		putative protein	740	740	1	1	2248				213	213	213	MENCNODC_01644	OCHOGMLH_01536	MNLOAMIK_01559	DLNJKCNL_01562	FELILMGD_01589	AKJJAIHI_01625	JAPPAPAM_01538	CLLHIMHF_01560	FDAFADBH_01408	FCFFIFNK_01644	OLDMBJMC_01395	KINAJLFB_01531	FPKMLGDB_01478	MPOBMLGN_01603	EEHBFCEJ_01599	DBMBCPON_01603	IEPPDPCD_00709	AHOAOFHC_01485	OEHIEBAK_01444	GOGIOEFI_01541	EPJBLLLI_01500	GFHDMAII_01656	DBCNGFKK_01533	EOOJNOJJ_01583	JFOJPNMJ_01618	DNHEJBGD_01569	IDOLMBCI_01599	PGHEEAJL_00983	JDKKPHEE_00960	KFGNHKJC_01382	DKAEDMHI_01553	NHFLCCAC_01477	GAALCJHF_01686	NIGJGHFL_01568	ABIHMDHL_01650	CHLBALEB_01543
rpsU	rpsU	30S ribosomal protein S21	740	740	1	1	2247				213	213	213	MENCNODC_00857	OCHOGMLH_00464	MNLOAMIK_00977	DLNJKCNL_00625	FELILMGD_00704	AKJJAIHI_00769	JAPPAPAM_00455	CLLHIMHF_00529	FDAFADBH_01218	FCFFIFNK_00390	OLDMBJMC_00206	KINAJLFB_00526	FPKMLGDB_00604	MPOBMLGN_00241	EEHBFCEJ_00458	DBMBCPON_00769	IEPPDPCD_00227	AHOAOFHC_00534	OEHIEBAK_00463	GOGIOEFI_00392	EPJBLLLI_00789	GFHDMAII_00427	DBCNGFKK_00724	EOOJNOJJ_00458	JFOJPNMJ_00357	DNHEJBGD_00802	IDOLMBCI_00775	PGHEEAJL_00564	JDKKPHEE_00625	KFGNHKJC_00652	DKAEDMHI_00461	NHFLCCAC_00599	GAALCJHF_00856	NIGJGHFL_00570	ABIHMDHL_00571	CHLBALEB_00704
group_1066		hypothetical protein	740	740	1	1	2246				213	213	213	MENCNODC_00642	OCHOGMLH_00648	MNLOAMIK_00416	DLNJKCNL_00705	FELILMGD_00253	AKJJAIHI_00853	JAPPAPAM_00720	CLLHIMHF_00414	FDAFADBH_00318	FCFFIFNK_00470	10_refound_163	KINAJLFB_00916	FPKMLGDB_00684	MPOBMLGN_00794	EEHBFCEJ_00537	DBMBCPON_00525	IEPPDPCD_01063	AHOAOFHC_00619	OEHIEBAK_01203	GOGIOEFI_00472	EPJBLLLI_00873	GFHDMAII_01089	DBCNGFKK_00808	EOOJNOJJ_00744	24_refound_366	DNHEJBGD_00860	IDOLMBCI_00859	PGHEEAJL_00416	JDKKPHEE_01139	KFGNHKJC_00503	DKAEDMHI_00875	NHFLCCAC_00256	GAALCJHF_00940	NIGJGHFL_00850	ABIHMDHL_00852	CHLBALEB_00788
group_1065		hypothetical protein	740	740	1	1	2245				213	213	213	MENCNODC_00094	OCHOGMLH_00094	MNLOAMIK_00289	DLNJKCNL_00128	FELILMGD_00127	AKJJAIHI_00093	JAPPAPAM_00024	CLLHIMHF_00184	FDAFADBH_00024	FCFFIFNK_00184	OLDMBJMC_01161	KINAJLFB_00423	FPKMLGDB_00128	MPOBMLGN_01448	EEHBFCEJ_00094	DBMBCPON_00255	IEPPDPCD_00331	AHOAOFHC_00094	OEHIEBAK_00128	GOGIOEFI_00184	EPJBLLLI_00093	GFHDMAII_00093	DBCNGFKK_00219	EOOJNOJJ_00024	JFOJPNMJ_00288	DNHEJBGD_00331	IDOLMBCI_00128	PGHEEAJL_00128	JDKKPHEE_00129	KFGNHKJC_00128	DKAEDMHI_00129	NHFLCCAC_00128	GAALCJHF_00184	NIGJGHFL_00254	ABIHMDHL_00127	CHLBALEB_00129
group_1064		hypothetical protein	740	740	1	1	2244				216	216	216	MENCNODC_01978	OCHOGMLH_01971	MNLOAMIK_01975	DLNJKCNL_01994	FELILMGD_01966	AKJJAIHI_01996	JAPPAPAM_01997	CLLHIMHF_01958	FDAFADBH_01950	FCFFIFNK_01063	OLDMBJMC_01950	KINAJLFB_02010	FPKMLGDB_01494	MPOBMLGN_02002	EEHBFCEJ_01999	DBMBCPON_01974	IEPPDPCD_01990	AHOAOFHC_01980	OEHIEBAK_02020	GOGIOEFI_01989	EPJBLLLI_01128	GFHDMAII_01994	DBCNGFKK_01976	EOOJNOJJ_01967	JFOJPNMJ_02015	DNHEJBGD_01901	IDOLMBCI_00544	PGHEEAJL_01983	JDKKPHEE_02018	KFGNHKJC_01959	DKAEDMHI_01972	NHFLCCAC_01915	GAALCJHF_01984	NIGJGHFL_01997	ABIHMDHL_01997	CHLBALEB_01959
group_1063		hypothetical protein	740	740	1	1	2243				216	216	216	MENCNODC_01548	OCHOGMLH_01448	MNLOAMIK_00478	DLNJKCNL_01424	FELILMGD_01469	AKJJAIHI_01520	JAPPAPAM_01422	CLLHIMHF_00648	FDAFADBH_01149	FCFFIFNK_01557	OLDMBJMC_01245	KINAJLFB_01459	FPKMLGDB_01602	MPOBMLGN_01500	EEHBFCEJ_01459	DBMBCPON_01551	IEPPDPCD_01506	AHOAOFHC_01377	OEHIEBAK_00537	GOGIOEFI_01474	EPJBLLLI_00369	GFHDMAII_01569	DBCNGFKK_00317	EOOJNOJJ_01439	JFOJPNMJ_00466	DNHEJBGD_01467	IDOLMBCI_01456	PGHEEAJL_01503	JDKKPHEE_01610	KFGNHKJC_01317	DKAEDMHI_01466	NHFLCCAC_01254	GAALCJHF_01127	NIGJGHFL_01516	ABIHMDHL_01506	CHLBALEB_00227
group_1062		hypothetical protein	740	740	1	1	2242				216	216	216	MENCNODC_01091	OCHOGMLH_01045	MNLOAMIK_00324	DLNJKCNL_00853	FELILMGD_00920	AKJJAIHI_00899	JAPPAPAM_00977	CLLHIMHF_00322	FDAFADBH_01722	FCFFIFNK_00907	OLDMBJMC_00530	KINAJLFB_01055	FPKMLGDB_01023	MPOBMLGN_00944	EEHBFCEJ_00984	DBMBCPON_00982	IEPPDPCD_00910	AHOAOFHC_00915	OEHIEBAK_01113	GOGIOEFI_01008	EPJBLLLI_00712	GFHDMAII_00852	DBCNGFKK_01033	EOOJNOJJ_00585	JFOJPNMJ_01081	DNHEJBGD_01116	IDOLMBCI_00681	PGHEEAJL_00508	JDKKPHEE_01364	KFGNHKJC_00931	DKAEDMHI_00961	NHFLCCAC_00818	GAALCJHF_00713	NIGJGHFL_01017	ABIHMDHL_01086	CHLBALEB_01965
group_1061		hypothetical protein	740	740	1	1	2241				216	216	216	MENCNODC_01090	OCHOGMLH_01044	MNLOAMIK_00323	DLNJKCNL_00854	FELILMGD_00921	AKJJAIHI_00898	JAPPAPAM_00978	CLLHIMHF_00321	FDAFADBH_01721	FCFFIFNK_00906	OLDMBJMC_00529	KINAJLFB_01056	FPKMLGDB_01024	MPOBMLGN_00943	EEHBFCEJ_00983	DBMBCPON_00981	IEPPDPCD_00909	AHOAOFHC_00914	OEHIEBAK_01112	GOGIOEFI_01009	EPJBLLLI_00711	GFHDMAII_00851	DBCNGFKK_01032	EOOJNOJJ_00584	JFOJPNMJ_01080	DNHEJBGD_01117	IDOLMBCI_00682	PGHEEAJL_00509	JDKKPHEE_01363	KFGNHKJC_00930	DKAEDMHI_00962	NHFLCCAC_00819	GAALCJHF_00712	NIGJGHFL_01016	ABIHMDHL_01085	CHLBALEB_01966
rpmE	rpmE	50S ribosomal protein L31	740	740	1	1	2240				216	216	216	MENCNODC_00863	OCHOGMLH_00470	MNLOAMIK_00983	DLNJKCNL_00631	FELILMGD_00710	AKJJAIHI_00775	JAPPAPAM_00449	CLLHIMHF_00535	FDAFADBH_01224	FCFFIFNK_00396	OLDMBJMC_00200	KINAJLFB_00532	FPKMLGDB_00610	MPOBMLGN_00247	EEHBFCEJ_00464	DBMBCPON_00763	IEPPDPCD_00221	AHOAOFHC_00540	OEHIEBAK_00469	GOGIOEFI_00398	EPJBLLLI_00795	GFHDMAII_00421	DBCNGFKK_00730	EOOJNOJJ_00464	JFOJPNMJ_00351	DNHEJBGD_00796	IDOLMBCI_00781	PGHEEAJL_00558	JDKKPHEE_00619	KFGNHKJC_00646	DKAEDMHI_00467	NHFLCCAC_00605	GAALCJHF_00862	NIGJGHFL_00576	ABIHMDHL_00577	CHLBALEB_00710
group_1059		hypothetical protein	740	740	1	1	2238				219	219	219	MENCNODC_02133	OCHOGMLH_02154	MNLOAMIK_02154	DLNJKCNL_02164	FELILMGD_02137	AKJJAIHI_02170	JAPPAPAM_02148	CLLHIMHF_00825	FDAFADBH_01756	FCFFIFNK_02148	OLDMBJMC_02154	KINAJLFB_01796	FPKMLGDB_01891	MPOBMLGN_01854	EEHBFCEJ_02165	DBMBCPON_02156	IEPPDPCD_02158	AHOAOFHC_02158	OEHIEBAK_02166	GOGIOEFI_02146	EPJBLLLI_02151	GFHDMAII_02163	DBCNGFKK_00532	EOOJNOJJ_02159	JFOJPNMJ_02160	DNHEJBGD_02155	IDOLMBCI_02166	PGHEEAJL_02168	JDKKPHEE_01921	KFGNHKJC_01729	DKAEDMHI_01423	NHFLCCAC_02146	GAALCJHF_02158	NIGJGHFL_02143	ABIHMDHL_01464	CHLBALEB_02163
infA	infA	Translation initiation factor IF-1	740	740	1	1	2237				219	219	219	MENCNODC_00728	OCHOGMLH_00729	MNLOAMIK_00772	DLNJKCNL_00392	FELILMGD_01431	AKJJAIHI_00615	JAPPAPAM_00291	CLLHIMHF_00927	FDAFADBH_00212	FCFFIFNK_01482	OLDMBJMC_01079	KINAJLFB_00623	FPKMLGDB_00431	MPOBMLGN_00436	EEHBFCEJ_00643	DBMBCPON_00607	IEPPDPCD_00094	AHOAOFHC_01326	OEHIEBAK_00834	GOGIOEFI_00580	EPJBLLLI_00490	GFHDMAII_00647	DBCNGFKK_00584	EOOJNOJJ_00384	JFOJPNMJ_00676	DNHEJBGD_00206	IDOLMBCI_00433	PGHEEAJL_00876	JDKKPHEE_00820	KFGNHKJC_00812	DKAEDMHI_00558	NHFLCCAC_01643	GAALCJHF_00510	NIGJGHFL_00431	ABIHMDHL_00429	CHLBALEB_01419
yidD	yidD	Putative membrane protein insertion efficiency factor	740	740	1	1	2235				222	222	222	MENCNODC_00988	OCHOGMLH_00420	MNLOAMIK_01106	DLNJKCNL_00942	FELILMGD_00850	AKJJAIHI_01037	JAPPAPAM_00894	CLLHIMHF_00485	FDAFADBH_01308	FCFFIFNK_00348	OLDMBJMC_00250	KINAJLFB_00483	FPKMLGDB_00562	MPOBMLGN_00197	EEHBFCEJ_00419	DBMBCPON_00946	IEPPDPCD_00269	AHOAOFHC_00881	OEHIEBAK_00419	GOGIOEFI_00348	EPJBLLLI_00993	GFHDMAII_00476	DBCNGFKK_00929	EOOJNOJJ_00970	JFOJPNMJ_00401	DNHEJBGD_01051	IDOLMBCI_00931	PGHEEAJL_00606	JDKKPHEE_01272	KFGNHKJC_00696	DKAEDMHI_00418	NHFLCCAC_00916	GAALCJHF_01073	NIGJGHFL_01101	ABIHMDHL_01054	CHLBALEB_01086
group_1054		Inorganic triphosphatase	740	740	1	1	2230				348	477	476.826	MENCNODC_01350	OCHOGMLH_01379	MNLOAMIK_01458	DLNJKCNL_01275	FELILMGD_01345	AKJJAIHI_01453	JAPPAPAM_01297	CLLHIMHF_01476	FDAFADBH_01037	FCFFIFNK_01302	OLDMBJMC_01097	KINAJLFB_01324	FPKMLGDB_01451	MPOBMLGN_01298	EEHBFCEJ_01391	DBMBCPON_01484	IEPPDPCD_01471	AHOAOFHC_01272	OEHIEBAK_01515	GOGIOEFI_01440	EPJBLLLI_01365	GFHDMAII_01534	DBCNGFKK_01447	EOOJNOJJ_01424	JFOJPNMJ_01369	DNHEJBGD_01281	IDOLMBCI_01325	PGHEEAJL_01409	JDKKPHEE_01596	KFGNHKJC_01923	DKAEDMHI_01337	NHFLCCAC_01207	GAALCJHF_01503	NIGJGHFL_01414	ABIHMDHL_01420	CHLBALEB_01288
tusA	tusA	Sulfur carrier protein TusA	740	740	1	1	2229				225	225	225	MENCNODC_01290	OCHOGMLH_01234	MNLOAMIK_01242	DLNJKCNL_01174	FELILMGD_01129	AKJJAIHI_01330	JAPPAPAM_01197	CLLHIMHF_01339	FDAFADBH_00988	FCFFIFNK_00679	OLDMBJMC_00859	KINAJLFB_01265	FPKMLGDB_01403	MPOBMLGN_01291	EEHBFCEJ_01228	DBMBCPON_01228	IEPPDPCD_01422	AHOAOFHC_00780	OEHIEBAK_01345	GOGIOEFI_01266	EPJBLLLI_01265	GFHDMAII_01190	DBCNGFKK_01283	EOOJNOJJ_01209	JFOJPNMJ_00798	DNHEJBGD_00681	IDOLMBCI_01317	PGHEEAJL_01361	JDKKPHEE_01456	KFGNHKJC_01114	DKAEDMHI_01236	NHFLCCAC_00989	GAALCJHF_01372	NIGJGHFL_01274	ABIHMDHL_00888	CHLBALEB_00891
group_1053		hypothetical protein	740	740	1	1	2227				225	225	225	MENCNODC_00058	OCHOGMLH_00058	MNLOAMIK_00901	DLNJKCNL_00164	FELILMGD_00163	AKJJAIHI_00057	JAPPAPAM_00536	CLLHIMHF_00883	FDAFADBH_01275	FCFFIFNK_00884	OLDMBJMC_01266	KINAJLFB_00824	FPKMLGDB_00164	MPOBMLGN_00637	EEHBFCEJ_00058	DBMBCPON_00219	IEPPDPCD_00367	AHOAOFHC_00058	OEHIEBAK_00164	GOGIOEFI_00823	EPJBLLLI_00057	GFHDMAII_00057	DBCNGFKK_00183	EOOJNOJJ_00561	JFOJPNMJ_00954	DNHEJBGD_00367	IDOLMBCI_00164	PGHEEAJL_00164	JDKKPHEE_00165	KFGNHKJC_00164	DKAEDMHI_00165	NHFLCCAC_00164	GAALCJHF_00220	NIGJGHFL_00218	ABIHMDHL_00163	CHLBALEB_00165
group_1052		hypothetical protein	740	740	1	1	2226				429	429	429	MENCNODC_01351	OCHOGMLH_01380	MNLOAMIK_01457	DLNJKCNL_01274	FELILMGD_01344	AKJJAIHI_01452	JAPPAPAM_01296	CLLHIMHF_01477	FDAFADBH_01038	FCFFIFNK_01303	OLDMBJMC_01098	KINAJLFB_01325	FPKMLGDB_01450	MPOBMLGN_01299	EEHBFCEJ_01390	DBMBCPON_01483	IEPPDPCD_01470	AHOAOFHC_01271	OEHIEBAK_01514	GOGIOEFI_01439	EPJBLLLI_01366	GFHDMAII_01533	DBCNGFKK_01446	EOOJNOJJ_01423	JFOJPNMJ_01368	DNHEJBGD_01282	IDOLMBCI_01326	PGHEEAJL_01408	JDKKPHEE_01595	KFGNHKJC_01924	DKAEDMHI_01338	NHFLCCAC_01206	GAALCJHF_01504	NIGJGHFL_01415	ABIHMDHL_01419	CHLBALEB_01287
group_1049		hypothetical protein	740	740	1	1	2223				246	246	246	MENCNODC_01352	OCHOGMLH_01381	MNLOAMIK_01456	DLNJKCNL_01273	FELILMGD_01343	AKJJAIHI_01451	JAPPAPAM_01295	CLLHIMHF_01478	FDAFADBH_01039	FCFFIFNK_01304	OLDMBJMC_01099	KINAJLFB_01326	FPKMLGDB_01449	MPOBMLGN_01300	EEHBFCEJ_01389	DBMBCPON_01482	IEPPDPCD_01469	AHOAOFHC_01270	OEHIEBAK_01513	GOGIOEFI_01438	EPJBLLLI_01367	GFHDMAII_01532	DBCNGFKK_01445	EOOJNOJJ_01422	JFOJPNMJ_01367	DNHEJBGD_01283	IDOLMBCI_01327	PGHEEAJL_01407	JDKKPHEE_01594	KFGNHKJC_01925	DKAEDMHI_01339	NHFLCCAC_01205	GAALCJHF_01505	NIGJGHFL_01416	ABIHMDHL_01418	CHLBALEB_01286
folA	folA	Dihydrofolate reductase	740	740	1	1	2221				489	489	489	MENCNODC_01349	OCHOGMLH_01378	MNLOAMIK_01459	DLNJKCNL_01276	FELILMGD_01346	AKJJAIHI_01454	JAPPAPAM_01298	CLLHIMHF_01475	FDAFADBH_01036	FCFFIFNK_01301	OLDMBJMC_01096	KINAJLFB_01323	FPKMLGDB_01452	MPOBMLGN_01297	EEHBFCEJ_01392	DBMBCPON_01485	IEPPDPCD_01472	AHOAOFHC_01273	OEHIEBAK_01516	GOGIOEFI_01441	EPJBLLLI_01364	GFHDMAII_01535	DBCNGFKK_01448	EOOJNOJJ_01425	JFOJPNMJ_01370	DNHEJBGD_01280	IDOLMBCI_01324	PGHEEAJL_01410	JDKKPHEE_01597	KFGNHKJC_01922	DKAEDMHI_01336	NHFLCCAC_01208	GAALCJHF_01502	NIGJGHFL_01413	ABIHMDHL_01421	CHLBALEB_01289
group_1042		hypothetical protein	740	740	1	1	2204				228	228	228	MENCNODC_00806	OCHOGMLH_00882	MNLOAMIK_00520	DLNJKCNL_00552	FELILMGD_00652	AKJJAIHI_00700	JAPPAPAM_00649	CLLHIMHF_00607	FDAFADBH_00546	FCFFIFNK_00576	OLDMBJMC_00487	KINAJLFB_00264	FPKMLGDB_00795	MPOBMLGN_00727	EEHBFCEJ_00821	DBMBCPON_00692	IEPPDPCD_00866	AHOAOFHC_00483	OEHIEBAK_00579	GOGIOEFI_00867	EPJBLLLI_00411	GFHDMAII_01023	DBCNGFKK_00275	EOOJNOJJ_00672	JFOJPNMJ_00507	DNHEJBGD_00578	IDOLMBCI_00724	PGHEEAJL_00712	JDKKPHEE_00456	KFGNHKJC_00747	DKAEDMHI_00655	NHFLCCAC_00679	GAALCJHF_00805	NIGJGHFL_00777	ABIHMDHL_00779	CHLBALEB_00269
nosD	nosD	putative ABC transporter binding protein NosD	740	740	1	1	2188				579	1356	581.1	MENCNODC_01896	OCHOGMLH_01892	MNLOAMIK_01854	DLNJKCNL_01906	FELILMGD_01861	AKJJAIHI_01911	JAPPAPAM_01890	CLLHIMHF_01872	FDAFADBH_01840	FCFFIFNK_01936	OLDMBJMC_01812	KINAJLFB_01863	FPKMLGDB_01968	MPOBMLGN_01880	EEHBFCEJ_01908	DBMBCPON_01872	IEPPDPCD_01888	AHOAOFHC_01863	OEHIEBAK_01937	GOGIOEFI_01876	EPJBLLLI_01883	GFHDMAII_01899	DBCNGFKK_01878	EOOJNOJJ_00853	JFOJPNMJ_01933	DNHEJBGD_01908	IDOLMBCI_01903	PGHEEAJL_01894	JDKKPHEE_01954	KFGNHKJC_01850	DKAEDMHI_01876	NHFLCCAC_01751	GAALCJHF_01150	NIGJGHFL_01903	ABIHMDHL_01921	CHLBALEB_01819
rpsR	rpsR	30S ribosomal protein S18	740	740	1	1	2182				231	231	231	MENCNODC_00455	OCHOGMLH_00516	MNLOAMIK_00647	DLNJKCNL_01367	FELILMGD_01357	AKJJAIHI_01465	JAPPAPAM_01407	CLLHIMHF_00817	FDAFADBH_00488	FCFFIFNK_01098	OLDMBJMC_01210	KINAJLFB_00187	FPKMLGDB_00856	MPOBMLGN_00859	EEHBFCEJ_01404	DBMBCPON_01516	IEPPDPCD_00760	AHOAOFHC_01342	OEHIEBAK_00776	GOGIOEFI_00653	EPJBLLLI_01093	GFHDMAII_00589	DBCNGFKK_00524	EOOJNOJJ_00886	JFOJPNMJ_01482	DNHEJBGD_01413	IDOLMBCI_01441	PGHEEAJL_00934	JDKKPHEE_00911	KFGNHKJC_00603	DKAEDMHI_01431	NHFLCCAC_01239	GAALCJHF_00387	NIGJGHFL_01481	ABIHMDHL_01472	CHLBALEB_01457
mutM~~~mutM_1~~~mutM_2	mutM;mutM_1;mutM_2	Formamidopyrimidine-DNA glycosylase	740	743	1.00405	1	2181				219	828	824.899	MENCNODC_00481	OCHOGMLH_01474	MNLOAMIK_01482	DLNJKCNL_01450	FELILMGD_00367	AKJJAIHI_00540	JAPPAPAM_01468	CLLHIMHF_01164	FDAFADBH_00462	FCFFIFNK_01584	OLDMBJMC_01317	KINAJLFB_00213	FPKMLGDB_00882	MPOBMLGN_01526	EEHBFCEJ_01485	DBMBCPON_01425	IEPPDPCD_00641	AHOAOFHC_01423	OEHIEBAK_00672	GOGIOEFI_00679	EPJBLLLI_01423	GFHDMAII_00754	DBCNGFKK_01472	EOOJNOJJ_01486	JFOJPNMJ_01507	DNHEJBGD_01493	IDOLMBCI_01503	PGHEEAJL_00661	JDKKPHEE_01657	KFGNHKJC_00577	DKAEDMHI_00707	NHFLCCAC_01301	GAALCJHF_01561	NIGJGHFL_00988	ABIHMDHL_01552	CHLBALEB_01482
group_1033		putative protein	740	740	1	1	2180				291	291	291	MENCNODC_01383	OCHOGMLH_01412	MNLOAMIK_01425	DLNJKCNL_01241	FELILMGD_01311	AKJJAIHI_01420	JAPPAPAM_01264	CLLHIMHF_01509	FDAFADBH_01070	FCFFIFNK_01335	OLDMBJMC_01130	KINAJLFB_01357	FPKMLGDB_01418	MPOBMLGN_01331	EEHBFCEJ_01358	DBMBCPON_01451	IEPPDPCD_01438	AHOAOFHC_01239	OEHIEBAK_01482	GOGIOEFI_01407	EPJBLLLI_01398	GFHDMAII_01501	DBCNGFKK_01414	EOOJNOJJ_01391	JFOJPNMJ_01335	DNHEJBGD_01315	IDOLMBCI_01358	PGHEEAJL_01376	JDKKPHEE_01563	KFGNHKJC_01459	DKAEDMHI_01371	NHFLCCAC_01174	GAALCJHF_01536	NIGJGHFL_01447	ABIHMDHL_01387	CHLBALEB_01255
group_1032		hypothetical protein	740	740	1	1	2179				297	402	297.142	MENCNODC_01297	OCHOGMLH_01241	MNLOAMIK_01249	DLNJKCNL_01181	FELILMGD_01136	AKJJAIHI_01323	JAPPAPAM_01204	CLLHIMHF_01346	FDAFADBH_00981	FCFFIFNK_00686	OLDMBJMC_00866	KINAJLFB_01272	FPKMLGDB_01396	MPOBMLGN_01284	EEHBFCEJ_01221	DBMBCPON_01235	IEPPDPCD_01416	AHOAOFHC_00773	OEHIEBAK_01352	GOGIOEFI_01273	EPJBLLLI_01272	GFHDMAII_01197	DBCNGFKK_01276	EOOJNOJJ_01216	JFOJPNMJ_00805	DNHEJBGD_00688	IDOLMBCI_01310	PGHEEAJL_01354	JDKKPHEE_01463	KFGNHKJC_01121	DKAEDMHI_01243	NHFLCCAC_00996	GAALCJHF_01365	NIGJGHFL_01281	ABIHMDHL_00895	CHLBALEB_00898
rpmB	rpmB	50S ribosomal protein L28	740	740	1	1	2170				234	234	234	MENCNODC_01361	OCHOGMLH_01390	MNLOAMIK_01447	DLNJKCNL_01264	FELILMGD_01334	AKJJAIHI_01442	JAPPAPAM_01286	CLLHIMHF_01487	FDAFADBH_01048	FCFFIFNK_01313	OLDMBJMC_01108	KINAJLFB_01335	FPKMLGDB_01440	MPOBMLGN_01309	EEHBFCEJ_01380	DBMBCPON_01473	IEPPDPCD_01460	AHOAOFHC_01261	OEHIEBAK_01504	GOGIOEFI_01429	EPJBLLLI_01376	GFHDMAII_01523	DBCNGFKK_01436	EOOJNOJJ_01413	JFOJPNMJ_01357	DNHEJBGD_01292	IDOLMBCI_01336	PGHEEAJL_01398	JDKKPHEE_01585	KFGNHKJC_01482	DKAEDMHI_01348	NHFLCCAC_01196	GAALCJHF_01514	NIGJGHFL_01425	ABIHMDHL_01409	CHLBALEB_01277
ydfG	ydfG	NADP-dependent 3-hydroxy acid dehydrogenase YdfG	740	740	1	1	2169				822	822	822	MENCNODC_01686	OCHOGMLH_01634	MNLOAMIK_01623	DLNJKCNL_01639	FELILMGD_01630	AKJJAIHI_01634	JAPPAPAM_01682	CLLHIMHF_01638	FDAFADBH_01858	FCFFIFNK_01917	OLDMBJMC_01959	KINAJLFB_01650	FPKMLGDB_01671	MPOBMLGN_01694	EEHBFCEJ_01659	DBMBCPON_01682	IEPPDPCD_01677	AHOAOFHC_01593	OEHIEBAK_01624	GOGIOEFI_01614	EPJBLLLI_01626	GFHDMAII_01681	DBCNGFKK_01646	EOOJNOJJ_01689	JFOJPNMJ_01662	DNHEJBGD_01639	IDOLMBCI_01625	PGHEEAJL_01739	JDKKPHEE_01793	KFGNHKJC_01890	DKAEDMHI_01596	NHFLCCAC_01878	GAALCJHF_01731	NIGJGHFL_01682	ABIHMDHL_01711	CHLBALEB_01885
group_1026		hypothetical protein	740	740	1	1	2168				234	234	234	MENCNODC_01323	OCHOGMLH_01267	MNLOAMIK_01275	DLNJKCNL_01207	FELILMGD_01162	AKJJAIHI_01297	JAPPAPAM_01230	CLLHIMHF_01372	FDAFADBH_00955	FCFFIFNK_00712	OLDMBJMC_00892	KINAJLFB_01298	FPKMLGDB_01370	MPOBMLGN_01258	EEHBFCEJ_01195	DBMBCPON_01261	IEPPDPCD_01392	AHOAOFHC_00747	OEHIEBAK_01377	GOGIOEFI_01299	EPJBLLLI_01297	GFHDMAII_01222	DBCNGFKK_01251	EOOJNOJJ_01242	JFOJPNMJ_00831	DNHEJBGD_00714	IDOLMBCI_01285	PGHEEAJL_01328	JDKKPHEE_01489	KFGNHKJC_01147	DKAEDMHI_01269	NHFLCCAC_01022	GAALCJHF_01340	NIGJGHFL_01307	ABIHMDHL_00921	CHLBALEB_00923
group_1025		hypothetical protein	740	740	1	1	2167				234	234	234	MENCNODC_00812	OCHOGMLH_00888	MNLOAMIK_00526	DLNJKCNL_00546	FELILMGD_00658	AKJJAIHI_00694	JAPPAPAM_00643	CLLHIMHF_00601	FDAFADBH_00552	FCFFIFNK_00582	OLDMBJMC_00493	KINAJLFB_00270	FPKMLGDB_00801	MPOBMLGN_00733	EEHBFCEJ_00827	DBMBCPON_00686	IEPPDPCD_00872	AHOAOFHC_00489	OEHIEBAK_00585	GOGIOEFI_00873	EPJBLLLI_00417	GFHDMAII_01029	DBCNGFKK_00269	EOOJNOJJ_00678	JFOJPNMJ_00513	DNHEJBGD_00584	IDOLMBCI_00730	PGHEEAJL_00719	JDKKPHEE_00464	KFGNHKJC_00753	DKAEDMHI_00661	NHFLCCAC_00673	GAALCJHF_00811	NIGJGHFL_00783	ABIHMDHL_00785	CHLBALEB_00275
gatC	gatC	Glutamyl-tRNA(Gln) amidotransferase subunit C	740	740	1	1	2162				291	291	291	MENCNODC_01511	OCHOGMLH_01364	MNLOAMIK_01373	DLNJKCNL_01290	FELILMGD_01234	AKJJAIHI_00489	JAPPAPAM_01311	CLLHIMHF_01401	FDAFADBH_01023	FCFFIFNK_01425	OLDMBJMC_01024	KINAJLFB_01405	FPKMLGDB_01504	MPOBMLGN_01354	EEHBFCEJ_01342	DBMBCPON_01371	IEPPDPCD_00693	AHOAOFHC_01047	OEHIEBAK_00620	GOGIOEFI_01159	EPJBLLLI_01351	GFHDMAII_00702	DBCNGFKK_01335	EOOJNOJJ_01312	JFOJPNMJ_01196	DNHEJBGD_01337	IDOLMBCI_01406	PGHEEAJL_01424	JDKKPHEE_00501	KFGNHKJC_01200	DKAEDMHI_00759	NHFLCCAC_01969	GAALCJHF_01488	NIGJGHFL_00694	ABIHMDHL_00695	CHLBALEB_01207
group_1021		hypothetical protein	740	740	1	1	2160				762	765	762.004	MENCNODC_00466	OCHOGMLH_01489	MNLOAMIK_01497	DLNJKCNL_01465	FELILMGD_00382	AKJJAIHI_00555	JAPPAPAM_01483	CLLHIMHF_01179	FDAFADBH_00477	FCFFIFNK_01569	OLDMBJMC_01332	KINAJLFB_00198	FPKMLGDB_00867	MPOBMLGN_01541	EEHBFCEJ_01500	DBMBCPON_01440	IEPPDPCD_00626	AHOAOFHC_01438	OEHIEBAK_00687	GOGIOEFI_00664	EPJBLLLI_01438	GFHDMAII_00769	DBCNGFKK_01457	EOOJNOJJ_01471	JFOJPNMJ_01492	DNHEJBGD_01508	IDOLMBCI_01488	PGHEEAJL_00646	JDKKPHEE_01642	KFGNHKJC_00592	DKAEDMHI_00692	NHFLCCAC_01286	GAALCJHF_01576	NIGJGHFL_00973	ABIHMDHL_01567	CHLBALEB_01467
atpH_2	atpH_2	ATP synthase subunit c	740	740	1	1	2156				237	237	237	MENCNODC_00847	OCHOGMLH_00454	MNLOAMIK_00967	DLNJKCNL_00615	FELILMGD_00694	AKJJAIHI_00759	JAPPAPAM_00465	CLLHIMHF_00519	FDAFADBH_01208	FCFFIFNK_00380	OLDMBJMC_00216	KINAJLFB_00516	FPKMLGDB_00594	MPOBMLGN_00231	EEHBFCEJ_00448	DBMBCPON_00779	IEPPDPCD_00237	AHOAOFHC_00524	OEHIEBAK_00453	GOGIOEFI_00382	EPJBLLLI_00779	GFHDMAII_00437	DBCNGFKK_00714	EOOJNOJJ_00448	JFOJPNMJ_00367	DNHEJBGD_00812	IDOLMBCI_00765	PGHEEAJL_00574	JDKKPHEE_00635	KFGNHKJC_00662	DKAEDMHI_00451	NHFLCCAC_00589	GAALCJHF_00846	NIGJGHFL_00560	ABIHMDHL_00561	CHLBALEB_00694
fitA	fitA	Antitoxin FitA	740	740	1	1	2154				237	237	237	MENCNODC_01788	OCHOGMLH_01783	MNLOAMIK_01773	DLNJKCNL_01760	FELILMGD_01724	AKJJAIHI_01805	JAPPAPAM_01749	CLLHIMHF_01758	FDAFADBH_01755	FCFFIFNK_01825	OLDMBJMC_01693	KINAJLFB_01742	FPKMLGDB_01864	MPOBMLGN_01778	EEHBFCEJ_01790	DBMBCPON_01722	IEPPDPCD_01766	AHOAOFHC_01740	OEHIEBAK_01839	GOGIOEFI_01794	EPJBLLLI_01801	GFHDMAII_00913	DBCNGFKK_01780	EOOJNOJJ_01796	JFOJPNMJ_01864	DNHEJBGD_01706	IDOLMBCI_01764	PGHEEAJL_01838	JDKKPHEE_01864	KFGNHKJC_01728	DKAEDMHI_01770	NHFLCCAC_01614	GAALCJHF_01825	NIGJGHFL_01813	ABIHMDHL_01835	CHLBALEB_01760
nosF	nosF	putative ABC transporter ATP-binding protein NosF	740	740	1	1	2151				486	897	896.445	MENCNODC_01897	OCHOGMLH_01893	MNLOAMIK_01853	DLNJKCNL_01905	FELILMGD_01860	AKJJAIHI_01910	JAPPAPAM_01889	CLLHIMHF_01871	FDAFADBH_01841	FCFFIFNK_01935	OLDMBJMC_01811	KINAJLFB_01862	FPKMLGDB_01967	MPOBMLGN_01879	EEHBFCEJ_01909	DBMBCPON_01871	IEPPDPCD_01887	AHOAOFHC_01862	OEHIEBAK_01936	GOGIOEFI_01875	EPJBLLLI_01884	GFHDMAII_01898	DBCNGFKK_01877	EOOJNOJJ_00854	JFOJPNMJ_01932	DNHEJBGD_01907	IDOLMBCI_01902	PGHEEAJL_01893	JDKKPHEE_01953	KFGNHKJC_01851	DKAEDMHI_01875	NHFLCCAC_01750	GAALCJHF_01151	NIGJGHFL_01904	ABIHMDHL_01920	CHLBALEB_01820
acpP	acpP	Acyl carrier protein	740	740	1	1	2149				237	237	237	MENCNODC_01424	OCHOGMLH_01303	MNLOAMIK_01322	DLNJKCNL_00994	FELILMGD_01198	AKJJAIHI_01347	JAPPAPAM_00772	CLLHIMHF_00762	FDAFADBH_01492	FCFFIFNK_01376	OLDMBJMC_01407	KINAJLFB_01611	FPKMLGDB_00498	MPOBMLGN_01644	EEHBFCEJ_01245	DBMBCPON_01297	IEPPDPCD_00027	AHOAOFHC_01534	OEHIEBAK_01585	GOGIOEFI_01347	EPJBLLLI_01511	GFHDMAII_01440	DBCNGFKK_01311	EOOJNOJJ_01277	JFOJPNMJ_01391	DNHEJBGD_00273	IDOLMBCI_01049	PGHEEAJL_01129	JDKKPHEE_00551	KFGNHKJC_01565	DKAEDMHI_01316	NHFLCCAC_01057	GAALCJHF_01388	NIGJGHFL_01355	ABIHMDHL_01346	CHLBALEB_01681
yciB	yciB	putative intracellular septation protein A	740	740	1	1	2146				531	531	531	MENCNODC_01382	OCHOGMLH_01411	MNLOAMIK_01426	DLNJKCNL_01242	FELILMGD_01312	AKJJAIHI_01421	JAPPAPAM_01265	CLLHIMHF_01508	FDAFADBH_01069	FCFFIFNK_01334	OLDMBJMC_01129	KINAJLFB_01356	FPKMLGDB_01419	MPOBMLGN_01330	EEHBFCEJ_01359	DBMBCPON_01452	IEPPDPCD_01439	AHOAOFHC_01240	OEHIEBAK_01483	GOGIOEFI_01408	EPJBLLLI_01397	GFHDMAII_01502	DBCNGFKK_01415	EOOJNOJJ_01392	JFOJPNMJ_01336	DNHEJBGD_01314	IDOLMBCI_01357	PGHEEAJL_01377	JDKKPHEE_01564	KFGNHKJC_01460	DKAEDMHI_01370	NHFLCCAC_01175	GAALCJHF_01535	NIGJGHFL_01446	ABIHMDHL_01388	CHLBALEB_01256
group_1014		hypothetical protein	740	740	1	1	2144				666	666	666	MENCNODC_00480	OCHOGMLH_01475	MNLOAMIK_01483	DLNJKCNL_01451	FELILMGD_00368	AKJJAIHI_00541	JAPPAPAM_01469	CLLHIMHF_01165	FDAFADBH_00463	FCFFIFNK_01583	OLDMBJMC_01318	KINAJLFB_00212	FPKMLGDB_00881	MPOBMLGN_01527	EEHBFCEJ_01486	DBMBCPON_01426	IEPPDPCD_00640	AHOAOFHC_01424	OEHIEBAK_00673	GOGIOEFI_00678	EPJBLLLI_01424	GFHDMAII_00755	DBCNGFKK_01471	EOOJNOJJ_01485	JFOJPNMJ_01506	DNHEJBGD_01494	IDOLMBCI_01502	PGHEEAJL_00660	JDKKPHEE_01656	KFGNHKJC_00578	DKAEDMHI_00706	NHFLCCAC_01300	GAALCJHF_01562	NIGJGHFL_00987	ABIHMDHL_01553	CHLBALEB_01481
kdsB	kdsB	3-deoxy-manno-octulosonate cytidylyltransferase	740	740	1	1	2139				477	762	761.615	MENCNODC_01298	OCHOGMLH_01242	MNLOAMIK_01250	DLNJKCNL_01182	FELILMGD_01137	AKJJAIHI_01322	JAPPAPAM_01205	CLLHIMHF_01347	FDAFADBH_00980	FCFFIFNK_00687	OLDMBJMC_00867	KINAJLFB_01273	FPKMLGDB_01395	MPOBMLGN_01283	EEHBFCEJ_01220	DBMBCPON_01236	IEPPDPCD_01415	AHOAOFHC_00772	OEHIEBAK_01353	GOGIOEFI_01274	EPJBLLLI_01273	GFHDMAII_01198	DBCNGFKK_01275	EOOJNOJJ_01217	JFOJPNMJ_00806	DNHEJBGD_00689	IDOLMBCI_01309	PGHEEAJL_01353	JDKKPHEE_01464	KFGNHKJC_01122	DKAEDMHI_01244	NHFLCCAC_00997	GAALCJHF_01364	NIGJGHFL_01282	ABIHMDHL_00896	CHLBALEB_00899
tsaB	tsaB	tRNA threonylcarbamoyladenosine biosynthesis protein TsaB	740	740	1	1	2138				678	678	678	MENCNODC_01018	OCHOGMLH_00390	MNLOAMIK_01136	DLNJKCNL_00972	FELILMGD_00820	AKJJAIHI_01067	JAPPAPAM_00924	CLLHIMHF_00455	FDAFADBH_02041	FCFFIFNK_00318	OLDMBJMC_00280	KINAJLFB_00453	FPKMLGDB_00532	MPOBMLGN_00167	EEHBFCEJ_00389	DBMBCPON_00916	IEPPDPCD_00299	AHOAOFHC_00851	OEHIEBAK_00389	GOGIOEFI_00318	EPJBLLLI_01023	GFHDMAII_00506	DBCNGFKK_00959	EOOJNOJJ_01000	JFOJPNMJ_00431	DNHEJBGD_01021	IDOLMBCI_00901	PGHEEAJL_00636	JDKKPHEE_01241	KFGNHKJC_01802	DKAEDMHI_00388	NHFLCCAC_00886	GAALCJHF_01043	NIGJGHFL_01071	ABIHMDHL_01023	CHLBALEB_02073
comEC	;comEC	hypothetical protein;ComE operon protein 3	740	743	1.00405	1	2135				624	2280	2242.82	MENCNODC_00025	OCHOGMLH_00025	MNLOAMIK_00934	DLNJKCNL_00197	FELILMGD_00196	AKJJAIHI_00024	JAPPAPAM_00503	CLLHIMHF_00850	FDAFADBH_01242	FCFFIFNK_00851	OLDMBJMC_01491;OLDMBJMC_01299	KINAJLFB_00857	FPKMLGDB_00197	MPOBMLGN_00670	EEHBFCEJ_00025	DBMBCPON_00186	IEPPDPCD_00400	AHOAOFHC_00025	OEHIEBAK_00197	GOGIOEFI_00790	EPJBLLLI_00024	GFHDMAII_00024	DBCNGFKK_00150	EOOJNOJJ_00528	JFOJPNMJ_00987	DNHEJBGD_00400	IDOLMBCI_00197	PGHEEAJL_00197	JDKKPHEE_00198	KFGNHKJC_00197	DKAEDMHI_00198	NHFLCCAC_00197	GAALCJHF_00253	NIGJGHFL_00185	ABIHMDHL_00196	CHLBALEB_01594;CHLBALEB_00198
glmU	glmU	Bifunctional protein GlmU	740	740	1	1	2134				1371	1371	1371	MENCNODC_00593	OCHOGMLH_00599	MNLOAMIK_00886	DLNJKCNL_01823	FELILMGD_01821	AKJJAIHI_02006	JAPPAPAM_01856	CLLHIMHF_01967	FDAFADBH_00269	FCFFIFNK_00519	OLDMBJMC_01753	KINAJLFB_01952	FPKMLGDB_00733	MPOBMLGN_01945	EEHBFCEJ_00586	DBMBCPON_00476	IEPPDPCD_01876	AHOAOFHC_01850	OEHIEBAK_01762	GOGIOEFI_00521	EPJBLLLI_01723	GFHDMAII_01885	DBCNGFKK_01788	EOOJNOJJ_01830	JFOJPNMJ_00622	DNHEJBGD_01855	IDOLMBCI_01798	PGHEEAJL_02001	JDKKPHEE_01719	KFGNHKJC_00552	DKAEDMHI_01982	NHFLCCAC_01541	GAALCJHF_01746	NIGJGHFL_01881	ABIHMDHL_01907	CHLBALEB_01629
glpE	glpE	Thiosulfate sulfurtransferase GlpE	740	740	1	1	2133				360	360	360	MENCNODC_00121	OCHOGMLH_00121	MNLOAMIK_00262	DLNJKCNL_00101	FELILMGD_00100	AKJJAIHI_00120	JAPPAPAM_00051	CLLHIMHF_00211	FDAFADBH_00051	FCFFIFNK_00211	OLDMBJMC_00285	KINAJLFB_00397	FPKMLGDB_00101	MPOBMLGN_00387	EEHBFCEJ_00121	DBMBCPON_00379	IEPPDPCD_00525	AHOAOFHC_00121	OEHIEBAK_00101	GOGIOEFI_00211	EPJBLLLI_00120	GFHDMAII_00120	DBCNGFKK_00446	EOOJNOJJ_00051	JFOJPNMJ_00261	DNHEJBGD_00525	IDOLMBCI_00101	PGHEEAJL_00101	JDKKPHEE_00101	KFGNHKJC_00101	DKAEDMHI_00102	NHFLCCAC_00101	GAALCJHF_00378	NIGJGHFL_00280	ABIHMDHL_00100	CHLBALEB_00102
algC	algC	Phosphomannomutase/phosphoglucomutase	740	740	1	1	2131				1383	1383	1383	MENCNODC_00127	OCHOGMLH_00127	MNLOAMIK_00256	DLNJKCNL_00095	FELILMGD_00094	AKJJAIHI_00126	JAPPAPAM_00057	CLLHIMHF_00217	FDAFADBH_00057	FCFFIFNK_00217	OLDMBJMC_00291	KINAJLFB_00391	FPKMLGDB_00095	MPOBMLGN_00381	EEHBFCEJ_00127	DBMBCPON_00373	IEPPDPCD_00519	AHOAOFHC_00127	OEHIEBAK_00095	GOGIOEFI_00217	EPJBLLLI_00126	GFHDMAII_00126	DBCNGFKK_00440	EOOJNOJJ_00057	JFOJPNMJ_00255	DNHEJBGD_00519	IDOLMBCI_00095	PGHEEAJL_00095	JDKKPHEE_00095	KFGNHKJC_00095	DKAEDMHI_00096	NHFLCCAC_00095	GAALCJHF_00372	NIGJGHFL_00286	ABIHMDHL_00094	CHLBALEB_00096
queE	queE	7-carboxy-7-deazaguanine synthase	740	740	1	1	2127				549	639	638.878	MENCNODC_00510	OCHOGMLH_00839	MNLOAMIK_00564	DLNJKCNL_00507	FELILMGD_00444	AKJJAIHI_00464	JAPPAPAM_00398	CLLHIMHF_00747	FDAFADBH_00783	FCFFIFNK_00620	OLDMBJMC_00397	KINAJLFB_00728	FPKMLGDB_00957	MPOBMLGN_00499	EEHBFCEJ_00706	DBMBCPON_00457	IEPPDPCD_00825	AHOAOFHC_00439	OEHIEBAK_01023	GOGIOEFI_00754	EPJBLLLI_00553	GFHDMAII_00784	DBCNGFKK_00642	EOOJNOJJ_00163	JFOJPNMJ_00739	DNHEJBGD_00622	IDOLMBCI_00609	PGHEEAJL_00758	JDKKPHEE_00841	KFGNHKJC_00393	DKAEDMHI_00779	NHFLCCAC_00523	GAALCJHF_00691	NIGJGHFL_00537	ABIHMDHL_00538	CHLBALEB_00411
fis	fis	DNA-binding protein Fis	740	740	1	1	2126				240	240	240	MENCNODC_01981	OCHOGMLH_01974	MNLOAMIK_01978	DLNJKCNL_01997	FELILMGD_01969	AKJJAIHI_01999	JAPPAPAM_02000	CLLHIMHF_01955	FDAFADBH_01953	FCFFIFNK_01066	OLDMBJMC_01953	KINAJLFB_02007	FPKMLGDB_01491	MPOBMLGN_01999	EEHBFCEJ_01996	DBMBCPON_01977	IEPPDPCD_01993	AHOAOFHC_01977	OEHIEBAK_02017	GOGIOEFI_01986	EPJBLLLI_01125	GFHDMAII_01997	DBCNGFKK_01979	EOOJNOJJ_01970	JFOJPNMJ_02012	DNHEJBGD_01898	IDOLMBCI_00547	PGHEEAJL_01986	JDKKPHEE_02021	KFGNHKJC_01962	DKAEDMHI_01975	NHFLCCAC_01918	GAALCJHF_01987	NIGJGHFL_01994	ABIHMDHL_02000	CHLBALEB_01956
group_1007		hypothetical protein	740	740	1	1	2125				240	240	240	MENCNODC_00775	OCHOGMLH_00851	MNLOAMIK_00488	DLNJKCNL_00584	FELILMGD_00621	AKJJAIHI_00732	JAPPAPAM_00680	CLLHIMHF_00638	FDAFADBH_00514	FCFFIFNK_00545	OLDMBJMC_00455	KINAJLFB_00232	FPKMLGDB_00763	MPOBMLGN_00695	EEHBFCEJ_00789	DBMBCPON_00723	IEPPDPCD_00837	AHOAOFHC_00451	OEHIEBAK_00547	GOGIOEFI_00836	EPJBLLLI_00379	GFHDMAII_00991	DBCNGFKK_00307	EOOJNOJJ_00640	JFOJPNMJ_00476	DNHEJBGD_00546	IDOLMBCI_00692	PGHEEAJL_00680	JDKKPHEE_00424	KFGNHKJC_00717	DKAEDMHI_00623	NHFLCCAC_02118	GAALCJHF_00773	NIGJGHFL_00746	ABIHMDHL_00748	CHLBALEB_00237
group_1006		hypothetical protein	740	740	1	1	2124				768	768	768	MENCNODC_00482	OCHOGMLH_01473	MNLOAMIK_01481	DLNJKCNL_01449	FELILMGD_00366	AKJJAIHI_00539	JAPPAPAM_01467	CLLHIMHF_01163	FDAFADBH_00461	FCFFIFNK_01585	OLDMBJMC_01316	KINAJLFB_00214	FPKMLGDB_00883	MPOBMLGN_01525	EEHBFCEJ_01484	DBMBCPON_01424	IEPPDPCD_00642	AHOAOFHC_01422	OEHIEBAK_00671	GOGIOEFI_00680	EPJBLLLI_01422	GFHDMAII_00753	DBCNGFKK_01473	EOOJNOJJ_01487	JFOJPNMJ_01508	DNHEJBGD_01492	IDOLMBCI_01504	PGHEEAJL_00662	JDKKPHEE_01658	KFGNHKJC_00576	DKAEDMHI_00708	NHFLCCAC_01302	GAALCJHF_01560	NIGJGHFL_00989	ABIHMDHL_01551	CHLBALEB_01483
group_1005		hypothetical protein	740	740	1	1	2122				243	243	243	MENCNODC_00242	OCHOGMLH_00242	MNLOAMIK_00021	DLNJKCNL_00242	FELILMGD_00476	AKJJAIHI_00241	JAPPAPAM_00175	CLLHIMHF_00021	FDAFADBH_00724	FCFFIFNK_00140	OLDMBJMC_00021	KINAJLFB_00021	FPKMLGDB_00362	MPOBMLGN_00021	EEHBFCEJ_00362	DBMBCPON_00141	IEPPDPCD_00548	AHOAOFHC_00242	OEHIEBAK_00361	GOGIOEFI_00140	EPJBLLLI_00241	GFHDMAII_00361	DBCNGFKK_00106	EOOJNOJJ_00317	JFOJPNMJ_00021	DNHEJBGD_00021	IDOLMBCI_00361	PGHEEAJL_00242	JDKKPHEE_00245	KFGNHKJC_00242	DKAEDMHI_00242	NHFLCCAC_01110	GAALCJHF_00021	NIGJGHFL_00140	ABIHMDHL_00241	CHLBALEB_00842
group_1004		hypothetical protein	740	740	1	1	2121				243	243	243	MENCNODC_01664	OCHOGMLH_01571	MNLOAMIK_01579	DLNJKCNL_01590	FELILMGD_01500	AKJJAIHI_01542	JAPPAPAM_01595	CLLHIMHF_01595	FDAFADBH_01342	FCFFIFNK_01614	OLDMBJMC_01454	KINAJLFB_01635	FPKMLGDB_01631	MPOBMLGN_01077	EEHBFCEJ_01526	DBMBCPON_01646	IEPPDPCD_01528	AHOAOFHC_01558	OEHIEBAK_01609	GOGIOEFI_01599	EPJBLLLI_01552	GFHDMAII_01590	DBCNGFKK_01602	EOOJNOJJ_01653	JFOJPNMJ_01537	DNHEJBGD_01597	IDOLMBCI_01543	PGHEEAJL_01666	JDKKPHEE_01750	KFGNHKJC_01402	DKAEDMHI_01581	NHFLCCAC_01424	GAALCJHF_01593	NIGJGHFL_01649	ABIHMDHL_01584	CHLBALEB_01310
group_1002		hypothetical protein	740	740	1	1	2119				279	279	279	MENCNODC_01384	OCHOGMLH_01413	MNLOAMIK_01424	DLNJKCNL_01240	FELILMGD_01310	AKJJAIHI_01419	JAPPAPAM_01263	CLLHIMHF_01510	FDAFADBH_01071	FCFFIFNK_01336	OLDMBJMC_01131	KINAJLFB_01358	FPKMLGDB_01417	MPOBMLGN_01332	EEHBFCEJ_01357	DBMBCPON_01450	IEPPDPCD_01437	AHOAOFHC_01238	OEHIEBAK_01481	GOGIOEFI_01406	EPJBLLLI_01399	GFHDMAII_01500	DBCNGFKK_01413	EOOJNOJJ_01390	JFOJPNMJ_01334	DNHEJBGD_01316	IDOLMBCI_01359	PGHEEAJL_01375	JDKKPHEE_01562	KFGNHKJC_01458	DKAEDMHI_01372	NHFLCCAC_01173	GAALCJHF_01537	NIGJGHFL_01448	ABIHMDHL_01386	CHLBALEB_01254
csh	csh	Carbon disulfide hydrolase	740	740	1	1	2118				600	600	600	MENCNODC_01404	OCHOGMLH_01323	MNLOAMIK_01303	DLNJKCNL_01014	FELILMGD_01218	AKJJAIHI_01367	JAPPAPAM_01871	CLLHIMHF_00782	FDAFADBH_01473	FCFFIFNK_01356	OLDMBJMC_01426	KINAJLFB_01591	FPKMLGDB_00518	MPOBMLGN_01664	EEHBFCEJ_01264	DBMBCPON_01317	IEPPDPCD_00008	AHOAOFHC_01515	OEHIEBAK_01565	GOGIOEFI_01327	EPJBLLLI_01531	GFHDMAII_01421	DBCNGFKK_01292	EOOJNOJJ_01296	JFOJPNMJ_01411	DNHEJBGD_00292	IDOLMBCI_01029	PGHEEAJL_01149	JDKKPHEE_00571	KFGNHKJC_00787	DKAEDMHI_01297	NHFLCCAC_01076	GAALCJHF_01408	NIGJGHFL_01335	ABIHMDHL_01365	CHLBALEB_02069
queF	queF	NADPH-dependent 7-cyano-7-deazaguanine reductase	740	740	1	1	2117				474	474	474	MENCNODC_01358	OCHOGMLH_01387	MNLOAMIK_01450	DLNJKCNL_01267	FELILMGD_01337	AKJJAIHI_01445	JAPPAPAM_01289	CLLHIMHF_01484	FDAFADBH_01045	FCFFIFNK_01310	OLDMBJMC_01105	KINAJLFB_01332	FPKMLGDB_01443	MPOBMLGN_01306	EEHBFCEJ_01383	DBMBCPON_01476	IEPPDPCD_01463	AHOAOFHC_01264	OEHIEBAK_01507	GOGIOEFI_01432	EPJBLLLI_01373	GFHDMAII_01526	DBCNGFKK_01439	EOOJNOJJ_01416	JFOJPNMJ_01360	DNHEJBGD_01289	IDOLMBCI_01333	PGHEEAJL_01401	JDKKPHEE_01588	KFGNHKJC_01931	DKAEDMHI_01345	NHFLCCAC_01199	GAALCJHF_01511	NIGJGHFL_01422	ABIHMDHL_01412	CHLBALEB_01280
group_1000		putative acyl-CoA thioester hydrolase	740	740	1	1	2115				432	447	446.959	MENCNODC_01685	OCHOGMLH_01635	MNLOAMIK_01624	DLNJKCNL_01638	FELILMGD_01631	AKJJAIHI_01633	JAPPAPAM_01681	CLLHIMHF_01639	FDAFADBH_01859	FCFFIFNK_01916	OLDMBJMC_01958	KINAJLFB_01649	FPKMLGDB_01672	MPOBMLGN_01695	EEHBFCEJ_01660	DBMBCPON_01683	IEPPDPCD_01676	AHOAOFHC_01594	OEHIEBAK_01623	GOGIOEFI_01613	EPJBLLLI_01627	GFHDMAII_01680	DBCNGFKK_01647	EOOJNOJJ_01690	JFOJPNMJ_01661	DNHEJBGD_01638	IDOLMBCI_01624	PGHEEAJL_01740	JDKKPHEE_01794	KFGNHKJC_01891	DKAEDMHI_01595	NHFLCCAC_01879	GAALCJHF_01732	NIGJGHFL_01683	ABIHMDHL_01710	CHLBALEB_01884
group_999		hypothetical protein	740	740	1	1	2114				711	864	863.586	MENCNODC_01842	OCHOGMLH_01811	MNLOAMIK_01808	DLNJKCNL_01845	FELILMGD_01782	AKJJAIHI_01841	JAPPAPAM_01816	CLLHIMHF_01785	FDAFADBH_01797	FCFFIFNK_01857	OLDMBJMC_01775	KINAJLFB_01811	FPKMLGDB_01933	MPOBMLGN_01869	EEHBFCEJ_01862	DBMBCPON_01776	IEPPDPCD_01801	AHOAOFHC_01801	OEHIEBAK_01876	GOGIOEFI_01830	EPJBLLLI_01829	GFHDMAII_01846	DBCNGFKK_01805	EOOJNOJJ_01855	JFOJPNMJ_01887	DNHEJBGD_01816	IDOLMBCI_01824	PGHEEAJL_01883	JDKKPHEE_00400	KFGNHKJC_01771	DKAEDMHI_01806	NHFLCCAC_01658	GAALCJHF_01831	NIGJGHFL_01867	ABIHMDHL_01859	CHLBALEB_01766
avtA~~~~~~avtA_1~~~avtA_2	avtA;;avtA_1;avtA_2	Valine--pyruvate aminotransferase;hypothetical protein	740	744	1.00541	1	2109				267	1305	1296.54	MENCNODC_00558	OCHOGMLH_00790	MNLOAMIK_00612	DLNJKCNL_00459	FELILMGD_00396	AKJJAIHI_00416	JAPPAPAM_00350	CLLHIMHF_00699	FDAFADBH_01632	FCFFIFNK_00668	OLDMBJMC_00445	KINAJLFB_00679	FPKMLGDB_00909	MPOBMLGN_00547	EEHBFCEJ_00754;EEHBFCEJ_00755	DBMBCPON_00409	IEPPDPCD_00777	AHOAOFHC_00391	OEHIEBAK_00975	GOGIOEFI_00706	EPJBLLLI_00601	GFHDMAII_00832	DBCNGFKK_00690	EOOJNOJJ_00211	JFOJPNMJ_00787	DNHEJBGD_00670	IDOLMBCI_00561	PGHEEAJL_00806	JDKKPHEE_00889	KFGNHKJC_00441	DKAEDMHI_00827	NHFLCCAC_00571	GAALCJHF_00643	NIGJGHFL_00489	ABIHMDHL_00490	CHLBALEB_00459
group_994		hypothetical protein	740	741	1.00135	1	2108				285	843	841.866	MENCNODC_01104	OCHOGMLH_01058	MNLOAMIK_00337	DLNJKCNL_00840	FELILMGD_00907	AKJJAIHI_00912	JAPPAPAM_00964	CLLHIMHF_00335	FDAFADBH_01462	FCFFIFNK_00920	OLDMBJMC_00543	KINAJLFB_01042	FPKMLGDB_01009	MPOBMLGN_00957	EEHBFCEJ_00997	DBMBCPON_00995	IEPPDPCD_00923	AHOAOFHC_00928	OEHIEBAK_01126	GOGIOEFI_00995	EPJBLLLI_00725	GFHDMAII_00865	DBCNGFKK_01046	EOOJNOJJ_00598	JFOJPNMJ_01094	DNHEJBGD_01103	IDOLMBCI_00668	PGHEEAJL_00495	JDKKPHEE_01377	KFGNHKJC_00944	DKAEDMHI_00948	NHFLCCAC_00805	GAALCJHF_00726	NIGJGHFL_01030	ABIHMDHL_01099	CHLBALEB_00999
yfeX	yfeX	Dye-decolorizing peroxidase YfeX	740	740	1	1	2107				909	1089	1086.81	MENCNODC_00123	OCHOGMLH_00123	MNLOAMIK_00260	DLNJKCNL_00099	FELILMGD_00098	AKJJAIHI_00122	JAPPAPAM_00053	CLLHIMHF_00213	FDAFADBH_00053	FCFFIFNK_00213	OLDMBJMC_00287	KINAJLFB_00395	FPKMLGDB_00099	MPOBMLGN_00385	EEHBFCEJ_00123	DBMBCPON_00377	IEPPDPCD_00523	AHOAOFHC_00123	OEHIEBAK_00099	GOGIOEFI_00213	EPJBLLLI_00122	GFHDMAII_00122	DBCNGFKK_00444	EOOJNOJJ_00053	JFOJPNMJ_00259	DNHEJBGD_00523	IDOLMBCI_00099	PGHEEAJL_00099	JDKKPHEE_00099	KFGNHKJC_00099	DKAEDMHI_00100	NHFLCCAC_00099	GAALCJHF_00376	NIGJGHFL_00282	ABIHMDHL_00098	CHLBALEB_00100
metF	;metF	hypothetical protein;510-methylenetetrahydrofolate reductase	740	741	1.00135	1	2106				348	885	884.267	MENCNODC_01573	OCHOGMLH_01512	MNLOAMIK_01517	DLNJKCNL_01524	FELILMGD_01566	AKJJAIHI_01581	JAPPAPAM_00795	CLLHIMHF_01536	FDAFADBH_01384	FCFFIFNK_01686	OLDMBJMC_01356	KINAJLFB_01504	FPKMLGDB_01695	MPOBMLGN_01561	EEHBFCEJ_01560	DBMBCPON_01576	IEPPDPCD_01570	AHOAOFHC_01461	OEHIEBAK_01538	GOGIOEFI_01502	EPJBLLLI_01458	GFHDMAII_01632	DBCNGFKK_01509	EOOJNOJJ_01559	JFOJPNMJ_01576	DNHEJBGD_01531	IDOLMBCI_01575	PGHEEAJL_01629	JDKKPHEE_00717	KFGNHKJC_01341	DKAEDMHI_01511	NHFLCCAC_00352	GAALCJHF_01632	NIGJGHFL_01541	ABIHMDHL_01623	CHLBALEB_01519
group_993		hypothetical protein	740	740	1	1	2105				198	264	198.089	MENCNODC_01296	OCHOGMLH_01240	MNLOAMIK_01248	DLNJKCNL_01180	FELILMGD_01135	AKJJAIHI_01324	JAPPAPAM_01203	CLLHIMHF_01345	FDAFADBH_00982	FCFFIFNK_00685	OLDMBJMC_00865	KINAJLFB_01271	FPKMLGDB_01397	MPOBMLGN_01285	EEHBFCEJ_01222	DBMBCPON_01234	IEPPDPCD_01417	AHOAOFHC_00774	OEHIEBAK_01351	GOGIOEFI_01272	EPJBLLLI_01271	GFHDMAII_01196	DBCNGFKK_01277	EOOJNOJJ_01215	JFOJPNMJ_00804	DNHEJBGD_00687	IDOLMBCI_01311	PGHEEAJL_01355	JDKKPHEE_01462	KFGNHKJC_01120	DKAEDMHI_01242	NHFLCCAC_00995	GAALCJHF_01366	NIGJGHFL_01280	ABIHMDHL_00894	CHLBALEB_00897
metXS	metXS	Homoserine O-succinyltransferase	740	740	1	1	2104				1140	1140	1140	MENCNODC_01577	OCHOGMLH_01508	MNLOAMIK_01521	DLNJKCNL_01520	FELILMGD_01562	AKJJAIHI_01585	JAPPAPAM_00799	CLLHIMHF_01532	FDAFADBH_01380	FCFFIFNK_01682	OLDMBJMC_01352	KINAJLFB_01508	FPKMLGDB_01699	MPOBMLGN_01565	EEHBFCEJ_01556	DBMBCPON_01580	IEPPDPCD_01566	AHOAOFHC_01457	OEHIEBAK_01542	GOGIOEFI_01498	EPJBLLLI_01462	GFHDMAII_01628	DBCNGFKK_01505	EOOJNOJJ_01555	JFOJPNMJ_01580	DNHEJBGD_01527	IDOLMBCI_01571	PGHEEAJL_01625	JDKKPHEE_00713	KFGNHKJC_01345	DKAEDMHI_01515	NHFLCCAC_00356	GAALCJHF_01636	NIGJGHFL_01545	ABIHMDHL_01627	CHLBALEB_01515
group_992		hypothetical protein	740	740	1	1	2103				414	444	443.959	MENCNODC_00994	OCHOGMLH_00414	MNLOAMIK_01112	DLNJKCNL_00948	FELILMGD_00844	AKJJAIHI_01043	JAPPAPAM_00900	CLLHIMHF_00479	FDAFADBH_01314	FCFFIFNK_00342	OLDMBJMC_00256	KINAJLFB_00477	FPKMLGDB_00556	MPOBMLGN_00191	EEHBFCEJ_00413	DBMBCPON_00940	IEPPDPCD_00275	AHOAOFHC_00875	OEHIEBAK_00413	GOGIOEFI_00342	EPJBLLLI_00999	GFHDMAII_00482	DBCNGFKK_00935	EOOJNOJJ_00976	JFOJPNMJ_00407	DNHEJBGD_01045	IDOLMBCI_00925	PGHEEAJL_00612	JDKKPHEE_01266	KFGNHKJC_00702	DKAEDMHI_00412	NHFLCCAC_00910	GAALCJHF_01067	NIGJGHFL_01095	ABIHMDHL_01048	CHLBALEB_01080
rpsP	rpsP	30S ribosomal protein S16	740	740	1	1	2102				246	246	246	MENCNODC_01870	OCHOGMLH_01865	MNLOAMIK_01836	DLNJKCNL_01864	FELILMGD_01801	AKJJAIHI_01869	JAPPAPAM_01835	CLLHIMHF_01839	FDAFADBH_01770	FCFFIFNK_01902	OLDMBJMC_01794	KINAJLFB_01781	FPKMLGDB_01876	MPOBMLGN_01839	EEHBFCEJ_01880	DBMBCPON_01829	IEPPDPCD_01828	AHOAOFHC_01828	OEHIEBAK_01895	GOGIOEFI_01858	EPJBLLLI_01856	GFHDMAII_01865	DBCNGFKK_01860	EOOJNOJJ_01873	JFOJPNMJ_01915	DNHEJBGD_01835	IDOLMBCI_01870	PGHEEAJL_01544	JDKKPHEE_01906	KFGNHKJC_01744	DKAEDMHI_01833	NHFLCCAC_01685	GAALCJHF_01885	NIGJGHFL_00955	ABIHMDHL_01886	CHLBALEB_01794
group_991		hypothetical protein	740	740	1	1	2101				246	246	246	MENCNODC_00979	OCHOGMLH_00429	MNLOAMIK_01097	DLNJKCNL_00933	FELILMGD_00859	AKJJAIHI_01028	JAPPAPAM_00885	CLLHIMHF_00494	FDAFADBH_01299	FCFFIFNK_00357	OLDMBJMC_00241	KINAJLFB_00492	FPKMLGDB_00571	MPOBMLGN_00206	EEHBFCEJ_00428	DBMBCPON_00955	IEPPDPCD_00260	AHOAOFHC_00890	OEHIEBAK_00428	GOGIOEFI_00357	EPJBLLLI_00984	GFHDMAII_00467	DBCNGFKK_00920	EOOJNOJJ_00961	JFOJPNMJ_00392	DNHEJBGD_01060	IDOLMBCI_00940	PGHEEAJL_00597	JDKKPHEE_01281	KFGNHKJC_00687	DKAEDMHI_00427	NHFLCCAC_00925	GAALCJHF_01082	NIGJGHFL_01110	ABIHMDHL_01063	CHLBALEB_01095
dapL	dapL	LL-diaminopimelate aminotransferase	740	740	1	1	2098				1188	1188	1188	MENCNODC_00215	OCHOGMLH_00215	MNLOAMIK_00167	DLNJKCNL_00007	FELILMGD_00007	AKJJAIHI_00214	JAPPAPAM_00145	CLLHIMHF_00305	FDAFADBH_00145	FCFFIFNK_00305	OLDMBJMC_00379	KINAJLFB_00303	FPKMLGDB_00007	MPOBMLGN_00293	EEHBFCEJ_00215	DBMBCPON_00285	IEPPDPCD_00432	AHOAOFHC_00215	OEHIEBAK_00007	GOGIOEFI_00305	EPJBLLLI_00214	GFHDMAII_00214	DBCNGFKK_00352	EOOJNOJJ_00145	JFOJPNMJ_00167	DNHEJBGD_00431	IDOLMBCI_00007	PGHEEAJL_00007	JDKKPHEE_00007	KFGNHKJC_00007	DKAEDMHI_00008	NHFLCCAC_00007	GAALCJHF_00284	NIGJGHFL_00373	ABIHMDHL_00007	CHLBALEB_00008
group_987		putative protein	740	740	1	1	2096				807	807	807	MENCNODC_01230	OCHOGMLH_01670	MNLOAMIK_01668	DLNJKCNL_01705	FELILMGD_01022	AKJJAIHI_01673	JAPPAPAM_01636	CLLHIMHF_01230	FDAFADBH_01187	FCFFIFNK_01120	OLDMBJMC_01595	KINAJLFB_01157	FPKMLGDB_01218	MPOBMLGN_01130	EEHBFCEJ_01734	DBMBCPON_01119	IEPPDPCD_01735	AHOAOFHC_01664	OEHIEBAK_01735	GOGIOEFI_01728	EPJBLLLI_01697	GFHDMAII_00975	DBCNGFKK_01215	EOOJNOJJ_01076	JFOJPNMJ_01776	DNHEJBGD_01677	IDOLMBCI_01201	PGHEEAJL_01749	JDKKPHEE_01439	KFGNHKJC_01437	DKAEDMHI_01683	NHFLCCAC_01457	GAALCJHF_01280	NIGJGHFL_01213	ABIHMDHL_01224	CHLBALEB_01579
ispU	ispU	Ditranspolycis-undecaprenyl-diphosphate synthase ((2E6E)-farnesyl-diphosphate specific)	740	740	1	1	2095				747	747	747	MENCNODC_00703	OCHOGMLH_00754	MNLOAMIK_00747	DLNJKCNL_00417	FELILMGD_01101	AKJJAIHI_00640	JAPPAPAM_00316	CLLHIMHF_00902	FDAFADBH_00187	FCFFIFNK_01230	OLDMBJMC_00939	KINAJLFB_00598	FPKMLGDB_00456	MPOBMLGN_00461	EEHBFCEJ_00668	DBMBCPON_00632	IEPPDPCD_00069	AHOAOFHC_01218	OEHIEBAK_00809	GOGIOEFI_00555	EPJBLLLI_00515	GFHDMAII_00622	DBCNGFKK_00559	EOOJNOJJ_00409	JFOJPNMJ_00701	DNHEJBGD_00231	IDOLMBCI_00408	PGHEEAJL_00901	JDKKPHEE_01525	KFGNHKJC_01235	DKAEDMHI_00533	NHFLCCAC_00309	GAALCJHF_00535	NIGJGHFL_00406	ABIHMDHL_00454	CHLBALEB_01346
ispG	ispG	4-hydroxy-3-methylbut-2-en-1-yl diphosphate synthase (flavodoxin)	740	740	1	1	2093				1266	1266	1266	MENCNODC_00465	OCHOGMLH_01490	MNLOAMIK_01498	DLNJKCNL_01466	FELILMGD_00383	AKJJAIHI_00556	JAPPAPAM_01484	CLLHIMHF_01180	FDAFADBH_00478	FCFFIFNK_01568	OLDMBJMC_01333	KINAJLFB_00197	FPKMLGDB_00866	MPOBMLGN_01542	EEHBFCEJ_01501	DBMBCPON_01441	IEPPDPCD_00625	AHOAOFHC_01439	OEHIEBAK_00688	GOGIOEFI_00663	EPJBLLLI_01439	GFHDMAII_00770	DBCNGFKK_01456	EOOJNOJJ_01470	JFOJPNMJ_01491	DNHEJBGD_01509	IDOLMBCI_01487	PGHEEAJL_00645	JDKKPHEE_01641	KFGNHKJC_00593	DKAEDMHI_00691	NHFLCCAC_01285	GAALCJHF_01577	NIGJGHFL_00972	ABIHMDHL_01568	CHLBALEB_01466
lbpA_1~~~lbpA_2~~~btuB_3~~~~~~btuB_1~~~hgbA~~~btuB_2	lbpA_1;lbpA_2;btuB_3;;btuB_1;hgbA;btuB_2	Lactoferrin-binding protein A;Vitamin B12 transporter BtuB;hypothetical protein;Hemoglobin and hemoglobin-haptoglobin-binding protein	740	749	1.01216	1	2092				264	2433	2399.21	MENCNODC_00882	OCHOGMLH_00489	MNLOAMIK_01002	DLNJKCNL_00650	FELILMGD_00729	AKJJAIHI_00794	JAPPAPAM_00430	CLLHIMHF_00554	FDAFADBH_01497	FCFFIFNK_00415	OLDMBJMC_00181	KINAJLFB_00551	FPKMLGDB_00629	MPOBMLGN_00266	EEHBFCEJ_00483	DBMBCPON_00744	IEPPDPCD_00202	AHOAOFHC_00559	OEHIEBAK_00488	GOGIOEFI_00417	EPJBLLLI_00814	GFHDMAII_00402	DBCNGFKK_00749	EOOJNOJJ_00483	JFOJPNMJ_00332	DNHEJBGD_00777	IDOLMBCI_00800	PGHEEAJL_00539	JDKKPHEE_00600	KFGNHKJC_01980	DKAEDMHI_00486	NHFLCCAC_00624	GAALCJHF_00881	NIGJGHFL_00595	ABIHMDHL_00596	CHLBALEB_00729
gatA	gatA	Glutamyl-tRNA(Gln) amidotransferase subunit A	740	740	1	1	2091				849	1446	1444.39	MENCNODC_01510	OCHOGMLH_01363	MNLOAMIK_01372	DLNJKCNL_01291	FELILMGD_01235	AKJJAIHI_00490	JAPPAPAM_01312	CLLHIMHF_01402	FDAFADBH_01022	FCFFIFNK_01424	OLDMBJMC_01023	KINAJLFB_01404	FPKMLGDB_01505	MPOBMLGN_01355	EEHBFCEJ_01341	DBMBCPON_01372	IEPPDPCD_00692	AHOAOFHC_01046	OEHIEBAK_00621	GOGIOEFI_01158	EPJBLLLI_01350	GFHDMAII_00703	DBCNGFKK_01336	EOOJNOJJ_01313	JFOJPNMJ_01197	DNHEJBGD_01338	IDOLMBCI_01405	PGHEEAJL_01425	JDKKPHEE_00502	KFGNHKJC_01199	DKAEDMHI_00758	NHFLCCAC_01351	GAALCJHF_01487	NIGJGHFL_00695	ABIHMDHL_00696	CHLBALEB_01208
mshA_4~~~mshA_3~~~pglA~~~~~~mshA_2~~~mshA_1~~~pglA_2	mshA_4;mshA_3;pglA;;mshA_2;mshA_1;pglA_2	D-inositol-3-phosphate glycosyltransferase;NN'-diacetylbacillosaminyl-diphospho-undecaprenol alpha-13-N-acetylgalactosaminyltransferase;hypothetical protein	740	1036	1.4	1	2090				90	1401	712.309	MENCNODC_01428	OCHOGMLH_01299;OCHOGMLH_01298	MNLOAMIK_01327;MNLOAMIK_01326	DLNJKCNL_00989;DLNJKCNL_00990	FELILMGD_01194;FELILMGD_01193	AKJJAIHI_01342;AKJJAIHI_01343	JAPPAPAM_00767;JAPPAPAM_00768	CLLHIMHF_01913	FDAFADBH_00152	FCFFIFNK_01381;FCFFIFNK_01380	OLDMBJMC_01403;OLDMBJMC_01907	KINAJLFB_01939	FPKMLGDB_00494;FPKMLGDB_00493	MPOBMLGN_01942	EEHBFCEJ_01240;EEHBFCEJ_01241	DBMBCPON_01292;DBMBCPON_01293	IEPPDPCD_00031	AHOAOFHC_01932	OEHIEBAK_01968	GOGIOEFI_01351	EPJBLLLI_01949	GFHDMAII_01444	DBCNGFKK_01315;DBCNGFKK_01316	EOOJNOJJ_01273	JFOJPNMJ_01387;JFOJPNMJ_01386	DNHEJBGD_00269;DNHEJBGD_00268	IDOLMBCI_01053;IDOLMBCI_01054	PGHEEAJL_01124;PGHEEAJL_01125	JDKKPHEE_00546;JDKKPHEE_00547	KFGNHKJC_01569	DKAEDMHI_01320	NHFLCCAC_01053	GAALCJHF_01384	NIGJGHFL_01360;NIGJGHFL_01359	ABIHMDHL_01341;ABIHMDHL_01342	CHLBALEB_01909
ppk2	ppk2;	Polyphosphate:ADP/GDP phosphotransferase;hypothetical protein	740	784	1.05946	1	2089				267	930	878.839	MENCNODC_00878	OCHOGMLH_00485	MNLOAMIK_00998	DLNJKCNL_00646	FELILMGD_00725	AKJJAIHI_00790	JAPPAPAM_00434	CLLHIMHF_00550	FDAFADBH_01239	FCFFIFNK_00411	OLDMBJMC_00185	KINAJLFB_00547	FPKMLGDB_00625	MPOBMLGN_00262	EEHBFCEJ_00479	DBMBCPON_00748	IEPPDPCD_00206	AHOAOFHC_00555	OEHIEBAK_00484	GOGIOEFI_00413	EPJBLLLI_00810	GFHDMAII_00406	DBCNGFKK_00745	EOOJNOJJ_00479	JFOJPNMJ_00336	DNHEJBGD_00781	IDOLMBCI_00796	PGHEEAJL_00543	JDKKPHEE_00604	KFGNHKJC_00631	DKAEDMHI_00482	NHFLCCAC_00620	GAALCJHF_00877	NIGJGHFL_00591	ABIHMDHL_00592	CHLBALEB_00725
group_986		TPR repeat-containing protein;hypothetical protein	740	741	1.00135	1	2088				240	1617	1609.31	MENCNODC_00880	OCHOGMLH_00487	MNLOAMIK_01000	DLNJKCNL_00648	FELILMGD_00727	AKJJAIHI_00792	JAPPAPAM_00432	CLLHIMHF_00552	FDAFADBH_01241	FCFFIFNK_00413	OLDMBJMC_00183	KINAJLFB_00549	FPKMLGDB_00627	MPOBMLGN_00264	EEHBFCEJ_00481	DBMBCPON_00746	IEPPDPCD_00204	AHOAOFHC_00557	OEHIEBAK_00486	GOGIOEFI_00415	EPJBLLLI_00812	GFHDMAII_00404	DBCNGFKK_00747	EOOJNOJJ_00481	JFOJPNMJ_00334	DNHEJBGD_00779	IDOLMBCI_00798	PGHEEAJL_00541	JDKKPHEE_00602	KFGNHKJC_00629	DKAEDMHI_00484	NHFLCCAC_00622	GAALCJHF_00879	NIGJGHFL_00593	ABIHMDHL_00594	CHLBALEB_00727
sdhE	sdhE	FAD assembly factor SdhE	740	740	1	1	2083				249	249	249	MENCNODC_01565	OCHOGMLH_01520	MNLOAMIK_01509	DLNJKCNL_01532	FELILMGD_01574	AKJJAIHI_01573	JAPPAPAM_00787	CLLHIMHF_01544	FDAFADBH_01392	FCFFIFNK_01694	OLDMBJMC_01364	KINAJLFB_01496	FPKMLGDB_01687	MPOBMLGN_01553	EEHBFCEJ_01568	DBMBCPON_01568	IEPPDPCD_01578	AHOAOFHC_01469	OEHIEBAK_01530	GOGIOEFI_01510	EPJBLLLI_01450	GFHDMAII_01640	DBCNGFKK_01517	EOOJNOJJ_01567	JFOJPNMJ_01568	DNHEJBGD_01539	IDOLMBCI_01583	PGHEEAJL_01637	JDKKPHEE_00725	KFGNHKJC_01333	DKAEDMHI_01503	NHFLCCAC_00344	GAALCJHF_01624	NIGJGHFL_01533	ABIHMDHL_01615	CHLBALEB_01527
porA_1	porA_1	Major outer membrane protein P.IA	740	740	1	1	2081				249	249	249	MENCNODC_01798	OCHOGMLH_01793	MNLOAMIK_01763	DLNJKCNL_01770	FELILMGD_01714	AKJJAIHI_01795	JAPPAPAM_01759	CLLHIMHF_01748	FDAFADBH_01745	FCFFIFNK_01815	OLDMBJMC_01683	KINAJLFB_01732	FPKMLGDB_01854	MPOBMLGN_01788	EEHBFCEJ_01780	DBMBCPON_01732	IEPPDPCD_01756	AHOAOFHC_01730	OEHIEBAK_01849	GOGIOEFI_01784	EPJBLLLI_01811	GFHDMAII_00923	DBCNGFKK_01770	EOOJNOJJ_01786	JFOJPNMJ_01854	DNHEJBGD_01716	IDOLMBCI_01754	PGHEEAJL_01828	JDKKPHEE_01854	KFGNHKJC_01718	DKAEDMHI_01760	NHFLCCAC_01604	GAALCJHF_01815	NIGJGHFL_01823	ABIHMDHL_01825	CHLBALEB_01750
group_981		hypothetical protein	740	740	1	1	2080				249	249	249	MENCNODC_00431	OCHOGMLH_00541	MNLOAMIK_00672	DLNJKCNL_01392	FELILMGD_01382	AKJJAIHI_01490	JAPPAPAM_01383	CLLHIMHF_00792	FDAFADBH_00512	FCFFIFNK_01073	OLDMBJMC_01186	KINAJLFB_00162	FPKMLGDB_00831	MPOBMLGN_00834	EEHBFCEJ_01429	DBMBCPON_01491	IEPPDPCD_00734	AHOAOFHC_01367	OEHIEBAK_00750	GOGIOEFI_00628	EPJBLLLI_01118	GFHDMAII_00564	DBCNGFKK_00499	EOOJNOJJ_00861	JFOJPNMJ_01457	DNHEJBGD_01437	IDOLMBCI_01416	PGHEEAJL_00958	JDKKPHEE_00935	KFGNHKJC_00627	DKAEDMHI_01456	NHFLCCAC_01214	GAALCJHF_00413	NIGJGHFL_01456	ABIHMDHL_01496	CHLBALEB_01432
ibaG	ibaG	Acid stress protein IbaG	740	740	1	1	2079				249	249	249	MENCNODC_01129	OCHOGMLH_01083	MNLOAMIK_00362	DLNJKCNL_00814	FELILMGD_00882	AKJJAIHI_00936	JAPPAPAM_00940	CLLHIMHF_00360	FDAFADBH_01437	FCFFIFNK_00945	OLDMBJMC_00568	KINAJLFB_01017	FPKMLGDB_00985	MPOBMLGN_00981	EEHBFCEJ_01022	DBMBCPON_01020	IEPPDPCD_00947	AHOAOFHC_00953	OEHIEBAK_01151	GOGIOEFI_00970	EPJBLLLI_00749	GFHDMAII_00890	DBCNGFKK_01070	EOOJNOJJ_00623	JFOJPNMJ_01119	DNHEJBGD_01079	IDOLMBCI_00643	PGHEEAJL_00470	JDKKPHEE_01402	KFGNHKJC_00969	DKAEDMHI_00923	NHFLCCAC_00780	GAALCJHF_00751	NIGJGHFL_01054	ABIHMDHL_01123	CHLBALEB_00974
truA	truA	tRNA pseudouridine synthase A	740	740	1	1	2078				798	798	798	MENCNODC_00717	OCHOGMLH_00740	MNLOAMIK_00761	DLNJKCNL_00403	FELILMGD_01087	AKJJAIHI_00626	JAPPAPAM_00302	CLLHIMHF_00916	FDAFADBH_00201	FCFFIFNK_01471	OLDMBJMC_01090	KINAJLFB_00612	FPKMLGDB_00442	MPOBMLGN_00447	EEHBFCEJ_00654	DBMBCPON_00618	IEPPDPCD_00083	AHOAOFHC_02119	OEHIEBAK_00823	GOGIOEFI_00569	EPJBLLLI_00501	GFHDMAII_00636	DBCNGFKK_00573	EOOJNOJJ_00395	JFOJPNMJ_00687	DNHEJBGD_00217	IDOLMBCI_00422	PGHEEAJL_00887	JDKKPHEE_01511	KFGNHKJC_00801	DKAEDMHI_00547	NHFLCCAC_02105	GAALCJHF_00521	NIGJGHFL_00420	ABIHMDHL_00440	CHLBALEB_01430
gph_1~~~gph_3~~~gph_2	;gph_1;gph_3;gph_2	hypothetical protein;Phosphoglycolate phosphatase	740	1476	1.99459	1	2077				195	984	496.813	MENCNODC_00591;MENCNODC_00592	OCHOGMLH_00598;OCHOGMLH_00597	MNLOAMIK_00885;MNLOAMIK_00884	DLNJKCNL_01824;DLNJKCNL_01825	FELILMGD_01819;FELILMGD_01820	AKJJAIHI_02007;AKJJAIHI_02008	JAPPAPAM_01857;JAPPAPAM_01858	CLLHIMHF_01965;CLLHIMHF_01966	FDAFADBH_00267;FDAFADBH_00268	FCFFIFNK_00520;FCFFIFNK_00521	OLDMBJMC_01755;OLDMBJMC_01754	KINAJLFB_01954;KINAJLFB_01953	FPKMLGDB_00734;FPKMLGDB_00735	MPOBMLGN_01946;MPOBMLGN_01947	EEHBFCEJ_00588;EEHBFCEJ_00587	DBMBCPON_00475;DBMBCPON_00474	IEPPDPCD_01878;IEPPDPCD_01877	AHOAOFHC_01852;AHOAOFHC_01851	OEHIEBAK_01761;OEHIEBAK_01760	GOGIOEFI_00522;GOGIOEFI_00523	EPJBLLLI_01725;EPJBLLLI_01724	GFHDMAII_01883;GFHDMAII_01884	DBCNGFKK_01787;DBCNGFKK_01786	EOOJNOJJ_01829;EOOJNOJJ_01828	JFOJPNMJ_00623;JFOJPNMJ_00624	DNHEJBGD_01854;DNHEJBGD_01853	IDOLMBCI_01797;IDOLMBCI_01796	PGHEEAJL_02003;PGHEEAJL_02002	JDKKPHEE_01721;JDKKPHEE_01720	KFGNHKJC_00554;KFGNHKJC_00553	DKAEDMHI_01983;DKAEDMHI_01984	NHFLCCAC_01539;NHFLCCAC_01540	GAALCJHF_01745;GAALCJHF_01744	NIGJGHFL_01883;NIGJGHFL_01882	ABIHMDHL_01905;ABIHMDHL_01906	CHLBALEB_01631;CHLBALEB_01630
yceJ	;yceJ	hypothetical protein;Cytochrome b561	740	742	1.0027	1	2071				252	531	529.298	MENCNODC_00659	OCHOGMLH_00665	MNLOAMIK_00433	DLNJKCNL_00688	FELILMGD_00236	AKJJAIHI_00870	JAPPAPAM_00737	CLLHIMHF_00431	FDAFADBH_00335	FCFFIFNK_00453	OLDMBJMC_00602	KINAJLFB_00899	FPKMLGDB_00667	MPOBMLGN_00777	EEHBFCEJ_00520	DBMBCPON_00542	IEPPDPCD_01046	AHOAOFHC_00636	OEHIEBAK_01186	GOGIOEFI_00455	EPJBLLLI_00890	GFHDMAII_01072	DBCNGFKK_00825	EOOJNOJJ_00761	JFOJPNMJ_00557	DNHEJBGD_00877	IDOLMBCI_00876	PGHEEAJL_00399	JDKKPHEE_01156	KFGNHKJC_00486	DKAEDMHI_00892	NHFLCCAC_00239	GAALCJHF_00957	NIGJGHFL_00867	ABIHMDHL_00869	CHLBALEB_00805
yqeY	yqeY	putative protein YqeY	740	740	1	1	2069				447	447	447	MENCNODC_00858	OCHOGMLH_00465	MNLOAMIK_00978	DLNJKCNL_00626	FELILMGD_00705	AKJJAIHI_00770	JAPPAPAM_00454	CLLHIMHF_00530	FDAFADBH_01219	FCFFIFNK_00391	OLDMBJMC_00205	KINAJLFB_00527	FPKMLGDB_00605	MPOBMLGN_00242	EEHBFCEJ_00459	DBMBCPON_00768	IEPPDPCD_00226	AHOAOFHC_00535	OEHIEBAK_00464	GOGIOEFI_00393	EPJBLLLI_00790	GFHDMAII_00426	DBCNGFKK_00725	EOOJNOJJ_00459	JFOJPNMJ_00356	DNHEJBGD_00801	IDOLMBCI_00776	PGHEEAJL_00563	JDKKPHEE_00624	KFGNHKJC_00651	DKAEDMHI_00462	NHFLCCAC_00600	GAALCJHF_00857	NIGJGHFL_00571	ABIHMDHL_00572	CHLBALEB_00705
group_976		hypothetical protein	740	1199	1.62027	1	2068				180	612	370.824	MENCNODC_01292;MENCNODC_01291	OCHOGMLH_01236;OCHOGMLH_01235	MNLOAMIK_01243;MNLOAMIK_01244	DLNJKCNL_01175;DLNJKCNL_01176	FELILMGD_01131;FELILMGD_01130	AKJJAIHI_01329;AKJJAIHI_01328	JAPPAPAM_01199;JAPPAPAM_01198	CLLHIMHF_01341;CLLHIMHF_01340	FDAFADBH_00987;FDAFADBH_00986	FCFFIFNK_00680;FCFFIFNK_00681	OLDMBJMC_00861;OLDMBJMC_00860	KINAJLFB_01267;KINAJLFB_01266	FPKMLGDB_01402;FPKMLGDB_01401	MPOBMLGN_01289;MPOBMLGN_01290	EEHBFCEJ_01227;EEHBFCEJ_01226	DBMBCPON_01229;DBMBCPON_01230	IEPPDPCD_01421	AHOAOFHC_00779;AHOAOFHC_00778	OEHIEBAK_01347;OEHIEBAK_01346	GOGIOEFI_01268;GOGIOEFI_01267	EPJBLLLI_01266;EPJBLLLI_01267	GFHDMAII_01191;GFHDMAII_01192	DBCNGFKK_01282;DBCNGFKK_01281	EOOJNOJJ_01210;EOOJNOJJ_01211	JFOJPNMJ_00799;JFOJPNMJ_00800	DNHEJBGD_00683;DNHEJBGD_00682	IDOLMBCI_01316;IDOLMBCI_01315	PGHEEAJL_01359;PGHEEAJL_01360	JDKKPHEE_01457;JDKKPHEE_01458	KFGNHKJC_01116;KFGNHKJC_01115	DKAEDMHI_01237;DKAEDMHI_01238	NHFLCCAC_00990;NHFLCCAC_00991	GAALCJHF_01370;GAALCJHF_01371	NIGJGHFL_01276;NIGJGHFL_01275	ABIHMDHL_00890;ABIHMDHL_00889	CHLBALEB_00893;CHLBALEB_00892
group_973		hypothetical protein	740	740	1	1	2064				483	486	483.004	MENCNODC_01353	OCHOGMLH_01382	MNLOAMIK_01455	DLNJKCNL_01272	FELILMGD_01342	AKJJAIHI_01450	JAPPAPAM_01294	CLLHIMHF_01479	FDAFADBH_01040	FCFFIFNK_01305	OLDMBJMC_01100	KINAJLFB_01327	FPKMLGDB_01448	MPOBMLGN_01301	EEHBFCEJ_01388	DBMBCPON_01481	IEPPDPCD_01468	AHOAOFHC_01269	OEHIEBAK_01512	GOGIOEFI_01437	EPJBLLLI_01368	GFHDMAII_01531	DBCNGFKK_01444	EOOJNOJJ_01421	JFOJPNMJ_01366	DNHEJBGD_01284	IDOLMBCI_01328	PGHEEAJL_01406	JDKKPHEE_01593	KFGNHKJC_01926	DKAEDMHI_01340	NHFLCCAC_01204	GAALCJHF_01506	NIGJGHFL_01417	ABIHMDHL_01417	CHLBALEB_01285
group_971		hypothetical protein	740	740	1	1	2062				459	459	459	MENCNODC_01687	OCHOGMLH_01633	MNLOAMIK_01622	DLNJKCNL_01640	FELILMGD_01629	AKJJAIHI_01635	JAPPAPAM_01683	CLLHIMHF_01637	FDAFADBH_01857	FCFFIFNK_01918	OLDMBJMC_01960	KINAJLFB_01651	FPKMLGDB_01670	MPOBMLGN_01693	EEHBFCEJ_01658	DBMBCPON_01681	IEPPDPCD_01678	AHOAOFHC_01592	OEHIEBAK_01625	GOGIOEFI_01615	EPJBLLLI_01625	GFHDMAII_01682	DBCNGFKK_01645	EOOJNOJJ_01688	JFOJPNMJ_01663	DNHEJBGD_01640	IDOLMBCI_01626	PGHEEAJL_01738	JDKKPHEE_01792	KFGNHKJC_01889	DKAEDMHI_01597	NHFLCCAC_01877	GAALCJHF_01730	NIGJGHFL_01681	ABIHMDHL_01712	CHLBALEB_01886
nrdR	nrdR	Transcriptional repressor NrdR	740	740	1	1	2060				453	471	470.911	MENCNODC_00552	OCHOGMLH_00796	MNLOAMIK_00606	DLNJKCNL_00465	FELILMGD_00402	AKJJAIHI_00422	JAPPAPAM_00356	CLLHIMHF_00705	FDAFADBH_00825	FCFFIFNK_00662	OLDMBJMC_00439	KINAJLFB_00685	FPKMLGDB_00915	MPOBMLGN_00541	EEHBFCEJ_00748	DBMBCPON_00415	IEPPDPCD_00783	AHOAOFHC_00397	OEHIEBAK_00981	GOGIOEFI_00712	EPJBLLLI_00595	GFHDMAII_00826	DBCNGFKK_00684	EOOJNOJJ_00205	JFOJPNMJ_00781	DNHEJBGD_00664	IDOLMBCI_00567	PGHEEAJL_00800	JDKKPHEE_00883	KFGNHKJC_00435	DKAEDMHI_00821	NHFLCCAC_00565	GAALCJHF_00649	NIGJGHFL_00495	ABIHMDHL_00496	CHLBALEB_00453
hemR~~~hxuC~~~~~~btuB_3	hemR;hxuC;;btuB_3	Hemin receptor;Heme/hemopexin utilization protein C;hypothetical protein;Vitamin B12 transporter BtuB	740	740	1	1	2058				459	2166	2153.42	MENCNODC_00897	OCHOGMLH_00504	MNLOAMIK_01017	DLNJKCNL_00665	FELILMGD_00744	AKJJAIHI_00809	JAPPAPAM_00415	CLLHIMHF_00569	FDAFADBH_01512	FCFFIFNK_00430	OLDMBJMC_00166	KINAJLFB_00566	FPKMLGDB_00644	MPOBMLGN_00281	EEHBFCEJ_00498	DBMBCPON_00729	IEPPDPCD_00187	AHOAOFHC_00574	OEHIEBAK_00503	GOGIOEFI_00432	EPJBLLLI_00829	GFHDMAII_00387	DBCNGFKK_00764	EOOJNOJJ_00498	JFOJPNMJ_00317	DNHEJBGD_00762	IDOLMBCI_00815	PGHEEAJL_00524	JDKKPHEE_00585	KFGNHKJC_01782	DKAEDMHI_00501	NHFLCCAC_00640	GAALCJHF_00896	NIGJGHFL_00610	ABIHMDHL_00611	CHLBALEB_00744
group_969		hypothetical protein	740	740	1	1	2057				252	252	252	MENCNODC_00980	OCHOGMLH_00428	MNLOAMIK_01098	DLNJKCNL_00934	FELILMGD_00858	AKJJAIHI_01029	JAPPAPAM_00886	CLLHIMHF_00493	FDAFADBH_01300	FCFFIFNK_00356	OLDMBJMC_00242	KINAJLFB_00491	FPKMLGDB_00570	MPOBMLGN_00205	EEHBFCEJ_00427	DBMBCPON_00954	IEPPDPCD_00261	AHOAOFHC_00889	OEHIEBAK_00427	GOGIOEFI_00356	EPJBLLLI_00985	GFHDMAII_00468	DBCNGFKK_00921	EOOJNOJJ_00962	JFOJPNMJ_00393	DNHEJBGD_01059	IDOLMBCI_00939	PGHEEAJL_00598	JDKKPHEE_01280	KFGNHKJC_00688	DKAEDMHI_00426	NHFLCCAC_00924	GAALCJHF_01081	NIGJGHFL_01109	ABIHMDHL_01062	CHLBALEB_01094
rsmD	rsmD	Ribosomal RNA small subunit methyltransferase D	740	740	1	1	2056				498	570	568.93	MENCNODC_00773	OCHOGMLH_00684	MNLOAMIK_00817	DLNJKCNL_00347	FELILMGD_01386	AKJJAIHI_00570	JAPPAPAM_00246	CLLHIMHF_00972	FDAFADBH_00257	FCFFIFNK_01527	OLDMBJMC_01034	KINAJLFB_00668	FPKMLGDB_00386	MPOBMLGN_00391	EEHBFCEJ_00598	DBMBCPON_00562	IEPPDPCD_00138	AHOAOFHC_01281	OEHIEBAK_00879	GOGIOEFI_00625	EPJBLLLI_00445	GFHDMAII_00692	DBCNGFKK_00629	EOOJNOJJ_00339	JFOJPNMJ_00631	DNHEJBGD_00161	IDOLMBCI_00478	PGHEEAJL_00831	JDKKPHEE_00775	KFGNHKJC_00857	DKAEDMHI_00603	NHFLCCAC_01616	GAALCJHF_00465	NIGJGHFL_00476	ABIHMDHL_00384	CHLBALEB_01374
group_968		hypothetical protein	740	740	1	1	2055				123	240	237.628	MENCNODC_01345	OCHOGMLH_01374	MNLOAMIK_01463	DLNJKCNL_01280	FELILMGD_01350	AKJJAIHI_01458	JAPPAPAM_01302	CLLHIMHF_01471	FDAFADBH_01032	FCFFIFNK_01297	OLDMBJMC_01092	KINAJLFB_01319	FPKMLGDB_01456	MPOBMLGN_01293	EEHBFCEJ_01396	DBMBCPON_01489	IEPPDPCD_01476	AHOAOFHC_01277	OEHIEBAK_01520	GOGIOEFI_01445	EPJBLLLI_01360	GFHDMAII_01539	DBCNGFKK_01452	EOOJNOJJ_01429	JFOJPNMJ_01374	DNHEJBGD_01276	IDOLMBCI_01320	PGHEEAJL_01414	JDKKPHEE_01601	KFGNHKJC_01918	DKAEDMHI_01332	NHFLCCAC_01212	GAALCJHF_01498	NIGJGHFL_01409	ABIHMDHL_01425	CHLBALEB_01293
group_967		hypothetical protein	740	740	1	1	2054				252	252	252	MENCNODC_01949	OCHOGMLH_01906	MNLOAMIK_01896	DLNJKCNL_01888	FELILMGD_01887	AKJJAIHI_01894	JAPPAPAM_01916	CLLHIMHF_01922	FDAFADBH_01929	FCFFIFNK_01962	OLDMBJMC_01865	KINAJLFB_01897	FPKMLGDB_01951	MPOBMLGN_01906	EEHBFCEJ_01966	DBMBCPON_01854	IEPPDPCD_01970	AHOAOFHC_01888	OEHIEBAK_01919	GOGIOEFI_01902	EPJBLLLI_01897	GFHDMAII_01925	DBCNGFKK_01949	EOOJNOJJ_01922	JFOJPNMJ_01955	DNHEJBGD_01952	IDOLMBCI_01929	PGHEEAJL_01954	JDKKPHEE_01974	KFGNHKJC_01940	DKAEDMHI_01858	NHFLCCAC_01849	GAALCJHF_01907	NIGJGHFL_01920	ABIHMDHL_01971	CHLBALEB_01854
yclN	yclN	Petrobactin import system permease protein YclN	740	740	1	1	2053				969	969	969	MENCNODC_00899	OCHOGMLH_00506	MNLOAMIK_01019	DLNJKCNL_00667	FELILMGD_00746	AKJJAIHI_00811	JAPPAPAM_00413	CLLHIMHF_00571	FDAFADBH_01514	FCFFIFNK_00432	OLDMBJMC_00164	KINAJLFB_00568	FPKMLGDB_00646	MPOBMLGN_00283	EEHBFCEJ_00500	DBMBCPON_00727	IEPPDPCD_00185	AHOAOFHC_00576	OEHIEBAK_00505	GOGIOEFI_00434	EPJBLLLI_00831	GFHDMAII_00385	DBCNGFKK_00766	EOOJNOJJ_00500	JFOJPNMJ_00315	DNHEJBGD_00760	IDOLMBCI_00817	PGHEEAJL_00522	JDKKPHEE_00583	KFGNHKJC_01780	DKAEDMHI_00503	NHFLCCAC_00642	GAALCJHF_00898	NIGJGHFL_00612	ABIHMDHL_00613	CHLBALEB_00746
farB	farB	Fatty acid resistance protein FarB	740	740	1	1	2050				1524	1527	1524.03	MENCNODC_01360	OCHOGMLH_01389	MNLOAMIK_01448	DLNJKCNL_01265	FELILMGD_01335	AKJJAIHI_01443	JAPPAPAM_01287	CLLHIMHF_01486	FDAFADBH_01047	FCFFIFNK_01312	OLDMBJMC_01107	KINAJLFB_01334	FPKMLGDB_01441	MPOBMLGN_01308	EEHBFCEJ_01381	DBMBCPON_01474	IEPPDPCD_01461	AHOAOFHC_01262	OEHIEBAK_01505	GOGIOEFI_01430	EPJBLLLI_01375	GFHDMAII_01524	DBCNGFKK_01437	EOOJNOJJ_01414	JFOJPNMJ_01358	DNHEJBGD_01291	IDOLMBCI_01335	PGHEEAJL_01399	JDKKPHEE_01586	KFGNHKJC_01483	DKAEDMHI_01347	NHFLCCAC_01197	GAALCJHF_01513	NIGJGHFL_01424	ABIHMDHL_01410	CHLBALEB_01278
fdx_2	fdx_2	Ferredoxin	740	740	1	1	2049				252	252	252	MENCNODC_00772	OCHOGMLH_00685	MNLOAMIK_00816	DLNJKCNL_00348	FELILMGD_01387	AKJJAIHI_00571	JAPPAPAM_00247	CLLHIMHF_00971	FDAFADBH_00256	FCFFIFNK_01526	OLDMBJMC_01035	KINAJLFB_00667	FPKMLGDB_00387	MPOBMLGN_00392	EEHBFCEJ_00599	DBMBCPON_00563	IEPPDPCD_00137	AHOAOFHC_01282	OEHIEBAK_00878	GOGIOEFI_00624	EPJBLLLI_00446	GFHDMAII_00691	DBCNGFKK_00628	EOOJNOJJ_00340	JFOJPNMJ_00632	DNHEJBGD_00162	IDOLMBCI_00477	PGHEEAJL_00832	JDKKPHEE_00776	KFGNHKJC_00856	DKAEDMHI_00602	NHFLCCAC_01617	GAALCJHF_00466	NIGJGHFL_00475	ABIHMDHL_00385	CHLBALEB_01375
gatB	gatB	Aspartyl/glutamyl-tRNA(Asn/Gln) amidotransferase subunit B	740	740	1	1	2045				1431	1431	1431	MENCNODC_01508	OCHOGMLH_01361	MNLOAMIK_01370	DLNJKCNL_01293	FELILMGD_01237	AKJJAIHI_00492	JAPPAPAM_01314	CLLHIMHF_01404	FDAFADBH_01020	FCFFIFNK_01422	OLDMBJMC_01021	KINAJLFB_01402	FPKMLGDB_01507	MPOBMLGN_01357	EEHBFCEJ_01339	DBMBCPON_01374	IEPPDPCD_00690	AHOAOFHC_01044	OEHIEBAK_00623	GOGIOEFI_01156	EPJBLLLI_01348	GFHDMAII_00705	DBCNGFKK_01338	EOOJNOJJ_01315	JFOJPNMJ_01199	DNHEJBGD_01340	IDOLMBCI_01403	PGHEEAJL_01427	JDKKPHEE_00504	KFGNHKJC_01197	DKAEDMHI_00756	NHFLCCAC_01349	GAALCJHF_01485	NIGJGHFL_00697	ABIHMDHL_00698	CHLBALEB_01210
group_960		hypothetical protein	740	740	1	1	2042				486	486	486	MENCNODC_00057	OCHOGMLH_00057	MNLOAMIK_00902	DLNJKCNL_00165	FELILMGD_00164	AKJJAIHI_00056	JAPPAPAM_00535	CLLHIMHF_00882	FDAFADBH_01274	FCFFIFNK_00883	OLDMBJMC_01267	KINAJLFB_00825	FPKMLGDB_00165	MPOBMLGN_00638	EEHBFCEJ_00057	DBMBCPON_00218	IEPPDPCD_00368	AHOAOFHC_00057	OEHIEBAK_00165	GOGIOEFI_00822	EPJBLLLI_00056	GFHDMAII_00056	DBCNGFKK_00182	EOOJNOJJ_00560	JFOJPNMJ_00955	DNHEJBGD_00368	IDOLMBCI_00165	PGHEEAJL_00165	JDKKPHEE_00166	KFGNHKJC_00165	DKAEDMHI_00166	NHFLCCAC_00165	GAALCJHF_00221	NIGJGHFL_00217	ABIHMDHL_00164	CHLBALEB_00166
group_957		hypothetical protein	740	740	1	1	2039				255	255	255	MENCNODC_00834	OCHOGMLH_00910	MNLOAMIK_00548	DLNJKCNL_00523	FELILMGD_00681	AKJJAIHI_00671	JAPPAPAM_00621	CLLHIMHF_00579	FDAFADBH_00574	FCFFIFNK_00604	OLDMBJMC_00515	KINAJLFB_00292	FPKMLGDB_00823	MPOBMLGN_00755	EEHBFCEJ_00850	DBMBCPON_00663	IEPPDPCD_00895	AHOAOFHC_00511	OEHIEBAK_00607	GOGIOEFI_00895	EPJBLLLI_00439	GFHDMAII_01051	DBCNGFKK_00247	EOOJNOJJ_00701	JFOJPNMJ_00535	DNHEJBGD_00606	IDOLMBCI_00752	PGHEEAJL_00742	JDKKPHEE_00487	KFGNHKJC_00775	DKAEDMHI_00684	NHFLCCAC_00650	GAALCJHF_00833	NIGJGHFL_00806	ABIHMDHL_00808	CHLBALEB_00297
fhuE	;fhuE	hypothetical protein;FhuE receptor	740	743	1.00405	1	2038				408	2208	2080	MENCNODC_01008	OCHOGMLH_00400	MNLOAMIK_01126	DLNJKCNL_00962	FELILMGD_00830	AKJJAIHI_01057	JAPPAPAM_00914	CLLHIMHF_00465	FDAFADBH_01328	FCFFIFNK_00328	OLDMBJMC_00270	KINAJLFB_00463	FPKMLGDB_00542	MPOBMLGN_00177	EEHBFCEJ_00399	DBMBCPON_00926	IEPPDPCD_00289	AHOAOFHC_00861	OEHIEBAK_00399	GOGIOEFI_00328	EPJBLLLI_01013	GFHDMAII_00496	DBCNGFKK_00949	EOOJNOJJ_00990	JFOJPNMJ_00421	DNHEJBGD_01031	IDOLMBCI_00911	PGHEEAJL_00626	JDKKPHEE_01251	KFGNHKJC_00716;KFGNHKJC_01812	DKAEDMHI_00398	NHFLCCAC_00896	GAALCJHF_01053	NIGJGHFL_01081	ABIHMDHL_01033	CHLBALEB_01066
murE	murE	UDP-N-acetylmuramoyl-L-alanyl-D-glutamate--26-diaminopimelate ligase	740	740	1	1	2036				1218	1479	1478.65	MENCNODC_01274	OCHOGMLH_01176	MNLOAMIK_01210	DLNJKCNL_01094	FELILMGD_00591	AKJJAIHI_01199	JAPPAPAM_01133	CLLHIMHF_01275	FDAFADBH_00689	FCFFIFNK_01189	OLDMBJMC_00795	KINAJLFB_01201	FPKMLGDB_01272	MPOBMLGN_01160	EEHBFCEJ_01097	DBMBCPON_01149	IEPPDPCD_01357	AHOAOFHC_01075	OEHIEBAK_01314	GOGIOEFI_01202	EPJBLLLI_01145	GFHDMAII_01398	DBCNGFKK_01161	EOOJNOJJ_01130	JFOJPNMJ_01244	DNHEJBGD_01195	IDOLMBCI_01133	PGHEEAJL_01229	JDKKPHEE_01188	KFGNHKJC_01009	DKAEDMHI_01173	NHFLCCAC_01366	GAALCJHF_00591	NIGJGHFL_01258	ABIHMDHL_01253	CHLBALEB_00498
murF	murF	UDP-N-acetylmuramoyl-tripeptide--D-alanyl-D-alanine ligase	740	740	1	1	2033				1359	1368	1359.15	MENCNODC_01272	OCHOGMLH_01174	MNLOAMIK_01212	DLNJKCNL_01096	FELILMGD_00593	AKJJAIHI_01201	JAPPAPAM_01131	CLLHIMHF_01273	FDAFADBH_00687	FCFFIFNK_01187	OLDMBJMC_00793	KINAJLFB_01199	FPKMLGDB_01274	MPOBMLGN_01162	EEHBFCEJ_01099	DBMBCPON_01151	IEPPDPCD_01355	AHOAOFHC_01077	OEHIEBAK_01316	GOGIOEFI_01200	EPJBLLLI_01147	GFHDMAII_01396	DBCNGFKK_01159	EOOJNOJJ_01132	JFOJPNMJ_01246	DNHEJBGD_01197	IDOLMBCI_01135	PGHEEAJL_01231	JDKKPHEE_01190	KFGNHKJC_01007	DKAEDMHI_01171	NHFLCCAC_01364	GAALCJHF_00589	NIGJGHFL_01256	ABIHMDHL_01255	CHLBALEB_00496
group_952		Efem/EfeO family lipoprotein;hypothetical protein	740	741	1.00135	1	2031				402	1167	1165.47	MENCNODC_00596	OCHOGMLH_00602	MNLOAMIK_00370	DLNJKCNL_01820	FELILMGD_01824	AKJJAIHI_00944	JAPPAPAM_01853	CLLHIMHF_00368	FDAFADBH_00272	FCFFIFNK_00516	OLDMBJMC_01750	KINAJLFB_02017	FPKMLGDB_00730	MPOBMLGN_02025	EEHBFCEJ_00583	DBMBCPON_00479	IEPPDPCD_01873	AHOAOFHC_01847	OEHIEBAK_01765	GOGIOEFI_00518	EPJBLLLI_01720	GFHDMAII_01888	DBCNGFKK_01791	EOOJNOJJ_01833	JFOJPNMJ_00619	DNHEJBGD_01858	IDOLMBCI_01801	PGHEEAJL_00462	JDKKPHEE_01716	KFGNHKJC_00549	DKAEDMHI_00915	NHFLCCAC_01544	GAALCJHF_01749	NIGJGHFL_01878	ABIHMDHL_01910	CHLBALEB_01626
rarA	rarA;	Replication-associated recombination protein A;hypothetical protein	740	746	1.00811	1	2030				282	1311	1300.52	MENCNODC_00814	OCHOGMLH_00890	MNLOAMIK_00528	DLNJKCNL_00544	FELILMGD_00660	AKJJAIHI_00692	JAPPAPAM_00641	CLLHIMHF_00599	FDAFADBH_00554	FCFFIFNK_00584	OLDMBJMC_00495	KINAJLFB_00272	FPKMLGDB_00803	MPOBMLGN_00735	EEHBFCEJ_00829	DBMBCPON_00684	IEPPDPCD_00874	AHOAOFHC_00491	OEHIEBAK_00587	GOGIOEFI_00875	EPJBLLLI_00419	GFHDMAII_01031	DBCNGFKK_00267	EOOJNOJJ_00680	JFOJPNMJ_00515	DNHEJBGD_00586	IDOLMBCI_00732	PGHEEAJL_00721	JDKKPHEE_00466	KFGNHKJC_00755	DKAEDMHI_00663	NHFLCCAC_00671	GAALCJHF_00813	NIGJGHFL_00785	ABIHMDHL_00787	CHLBALEB_00277
group_951		hypothetical protein	740	1316	1.77838	1	2029				333	7371	4115.88	MENCNODC_01700;MENCNODC_01699	OCHOGMLH_01620;OCHOGMLH_01621	MNLOAMIK_01609;MNLOAMIK_01610	DLNJKCNL_01653;DLNJKCNL_01652	FELILMGD_01616;FELILMGD_01617	AKJJAIHI_01647;AKJJAIHI_01648	JAPPAPAM_01696;JAPPAPAM_01695	CLLHIMHF_01624;CLLHIMHF_01625	FDAFADBH_01845	FCFFIFNK_02026;FCFFIFNK_01930	OLDMBJMC_01834;OLDMBJMC_01833	KINAJLFB_01663;KINAJLFB_01664	FPKMLGDB_01658	MPOBMLGN_01680;MPOBMLGN_01681	EEHBFCEJ_01645;EEHBFCEJ_01646	DBMBCPON_01668;DBMBCPON_01669	IEPPDPCD_01689;IEPPDPCD_01690	AHOAOFHC_01580;AHOAOFHC_01579	OEHIEBAK_01637;OEHIEBAK_01638	GOGIOEFI_01628;GOGIOEFI_01627	EPJBLLLI_01612;EPJBLLLI_01613	GFHDMAII_01695;GFHDMAII_01694	DBCNGFKK_01633;DBCNGFKK_01632	EOOJNOJJ_01676;EOOJNOJJ_01675	JFOJPNMJ_01676;JFOJPNMJ_01675	DNHEJBGD_01652;DNHEJBGD_01653	IDOLMBCI_01638;IDOLMBCI_01639	PGHEEAJL_01726;PGHEEAJL_01725	JDKKPHEE_01780;JDKKPHEE_01779	KFGNHKJC_01877	DKAEDMHI_01609;DKAEDMHI_01610	NHFLCCAC_01953	GAALCJHF_01717;GAALCJHF_01718	NIGJGHFL_01668;NIGJGHFL_01669	ABIHMDHL_01724;ABIHMDHL_01725	CHLBALEB_01898;CHLBALEB_02143
grxC	grxC	Glutaredoxin 3	740	740	1	1	2028				258	258	258	MENCNODC_00529	OCHOGMLH_00820	MNLOAMIK_00583	DLNJKCNL_00488	FELILMGD_00425	AKJJAIHI_00445	JAPPAPAM_00379	CLLHIMHF_00728	FDAFADBH_00802	FCFFIFNK_00639	OLDMBJMC_00416	KINAJLFB_00709	FPKMLGDB_00938	MPOBMLGN_00518	EEHBFCEJ_00725	DBMBCPON_00438	IEPPDPCD_00806	AHOAOFHC_00420	OEHIEBAK_01004	GOGIOEFI_00735	EPJBLLLI_00572	GFHDMAII_00803	DBCNGFKK_00661	EOOJNOJJ_00182	JFOJPNMJ_00758	DNHEJBGD_00641	IDOLMBCI_00590	PGHEEAJL_00777	JDKKPHEE_00860	KFGNHKJC_00412	DKAEDMHI_00798	NHFLCCAC_00542	GAALCJHF_00672	NIGJGHFL_00518	ABIHMDHL_00519	CHLBALEB_00430
group_948		hypothetical protein	740	740	1	1	2025				429	429	429	MENCNODC_01825	OCHOGMLH_01718	MNLOAMIK_01720	DLNJKCNL_01626	FELILMGD_01736	AKJJAIHI_01770	JAPPAPAM_01558	CLLHIMHF_01719	FDAFADBH_01871	FCFFIFNK_01713	OLDMBJMC_01641	KINAJLFB_01754	FPKMLGDB_01738	MPOBMLGN_01815	EEHBFCEJ_01833	DBMBCPON_01756	IEPPDPCD_01610	AHOAOFHC_01784	OEHIEBAK_01809	GOGIOEFI_01755	EPJBLLLI_01789	GFHDMAII_01797	DBCNGFKK_01723	EOOJNOJJ_01811	JFOJPNMJ_01649	DNHEJBGD_01743	IDOLMBCI_01776	PGHEEAJL_01690	JDKKPHEE_01698	KFGNHKJC_01865	DKAEDMHI_01734	NHFLCCAC_01735	GAALCJHF_01791	NIGJGHFL_01614	ABIHMDHL_01686	CHLBALEB_01836
group_946		hypothetical protein	740	740	1	1	2023				633	675	651.032	MENCNODC_00664	OCHOGMLH_00670	MNLOAMIK_00438	DLNJKCNL_00683	FELILMGD_00231	AKJJAIHI_00875	JAPPAPAM_00742	CLLHIMHF_00436	FDAFADBH_00340	FCFFIFNK_00448	OLDMBJMC_00597	KINAJLFB_00894	FPKMLGDB_00662	MPOBMLGN_00772	EEHBFCEJ_00515	DBMBCPON_00547	IEPPDPCD_01041	AHOAOFHC_00641	OEHIEBAK_01181	GOGIOEFI_00450	EPJBLLLI_00895	GFHDMAII_01067	DBCNGFKK_00830	EOOJNOJJ_00766	JFOJPNMJ_00552	DNHEJBGD_00882	IDOLMBCI_00881	PGHEEAJL_00394	JDKKPHEE_01161	KFGNHKJC_00481	DKAEDMHI_00897	NHFLCCAC_00234	GAALCJHF_00962	NIGJGHFL_00872	ABIHMDHL_00874	CHLBALEB_00810
group_944		hypothetical protein	740	740	1	1	2021				219	219	219	MENCNODC_01779	OCHOGMLH_01773	MNLOAMIK_01742	DLNJKCNL_01750	FELILMGD_01692	AKJJAIHI_01745	JAPPAPAM_01739	CLLHIMHF_01676	FDAFADBH_01702	FCFFIFNK_01794	OLDMBJMC_01662	KINAJLFB_01710	FPKMLGDB_01810	MPOBMLGN_01766	EEHBFCEJ_01759	DBMBCPON_01712	IEPPDPCD_01710	AHOAOFHC_01708	OEHIEBAK_01829	GOGIOEFI_01710	EPJBLLLI_01764	GFHDMAII_01823	DBCNGFKK_01748	EOOJNOJJ_01764	JFOJPNMJ_01756	DNHEJBGD_01619	IDOLMBCI_01712	PGHEEAJL_01806	JDKKPHEE_01830	KFGNHKJC_01626	DKAEDMHI_01663	NHFLCCAC_01583	GAALCJHF_01669	NIGJGHFL_00736	ABIHMDHL_00738	CHLBALEB_01729
gmhA	gmhA	Phosphoheptose isomerase	740	740	1	1	2018				594	633	594.053	MENCNODC_00662	OCHOGMLH_00668	MNLOAMIK_00436	DLNJKCNL_00685	FELILMGD_00233	AKJJAIHI_00873	JAPPAPAM_00740	CLLHIMHF_00434	FDAFADBH_00338	FCFFIFNK_00450	OLDMBJMC_00599	KINAJLFB_00896	FPKMLGDB_00664	MPOBMLGN_00774	EEHBFCEJ_00517	DBMBCPON_00545	IEPPDPCD_01043	AHOAOFHC_00639	OEHIEBAK_01183	GOGIOEFI_00452	EPJBLLLI_00893	GFHDMAII_01069	DBCNGFKK_00828	EOOJNOJJ_00764	JFOJPNMJ_00554	DNHEJBGD_00880	IDOLMBCI_00879	PGHEEAJL_00396	JDKKPHEE_01159	KFGNHKJC_00483	DKAEDMHI_00895	NHFLCCAC_00236	GAALCJHF_00960	NIGJGHFL_00870	ABIHMDHL_00872	CHLBALEB_00808
group_938		hypothetical protein	740	1231	1.66351	1	2014				282	2247	1008.81	MENCNODC_01489;MENCNODC_01490	OCHOGMLH_01343;OCHOGMLH_01342	MNLOAMIK_01352;MNLOAMIK_01351	DLNJKCNL_01311;DLNJKCNL_01312	FELILMGD_01255	AKJJAIHI_00510	JAPPAPAM_01333;JAPPAPAM_01332	CLLHIMHF_01422;CLLHIMHF_01423	FDAFADBH_01001;FDAFADBH_01002	FCFFIFNK_01404;FCFFIFNK_01403	OLDMBJMC_01003	KINAJLFB_01384;KINAJLFB_01383	FPKMLGDB_01525	MPOBMLGN_01375;MPOBMLGN_01376	EEHBFCEJ_01321	DBMBCPON_01393;DBMBCPON_01392	IEPPDPCD_00672;IEPPDPCD_00671	AHOAOFHC_01026;AHOAOFHC_01025	OEHIEBAK_00642;OEHIEBAK_00641	GOGIOEFI_01138	EPJBLLLI_01330;EPJBLLLI_01329	GFHDMAII_00724;GFHDMAII_00723	DBCNGFKK_01357;DBCNGFKK_01356	EOOJNOJJ_01334;EOOJNOJJ_01333	JFOJPNMJ_01218;JFOJPNMJ_01217	DNHEJBGD_01358	IDOLMBCI_01385;IDOLMBCI_01384	PGHEEAJL_01445;PGHEEAJL_01446	JDKKPHEE_00522	KFGNHKJC_01179	DKAEDMHI_00738;DKAEDMHI_00737	NHFLCCAC_01330;NHFLCCAC_01331	GAALCJHF_01467;GAALCJHF_01466	NIGJGHFL_00715	ABIHMDHL_00716;ABIHMDHL_00717	CHLBALEB_01228;CHLBALEB_01229
trmB_1~~~trmB_2	;trmB_1;trmB_2	hypothetical protein;putative protein RP789;tRNA (guanine-N(7)-)-methyltransferase	740	752	1.01622	1	2012				255	1527	1305.46	MENCNODC_01642	OCHOGMLH_01538	MNLOAMIK_01557	DLNJKCNL_01560	FELILMGD_01591	AKJJAIHI_01623	JAPPAPAM_01536	CLLHIMHF_01562	FDAFADBH_01410	FCFFIFNK_01646	OLDMBJMC_01393	KINAJLFB_01533	FPKMLGDB_01476	MPOBMLGN_01601	EEHBFCEJ_01597	DBMBCPON_01605	IEPPDPCD_00711	AHOAOFHC_01487	OEHIEBAK_01446	GOGIOEFI_01539	EPJBLLLI_01498	GFHDMAII_01658	DBCNGFKK_01535	EOOJNOJJ_01585	JFOJPNMJ_01616	DNHEJBGD_01567	IDOLMBCI_01601	PGHEEAJL_00981	JDKKPHEE_00958	KFGNHKJC_01380	DKAEDMHI_01551	NHFLCCAC_01479	GAALCJHF_01688	NIGJGHFL_01570	ABIHMDHL_01652	CHLBALEB_01545
group_936		hypothetical protein	740	740	1	1	2011				1098	1098	1098	MENCNODC_01641	OCHOGMLH_01539	MNLOAMIK_01556	DLNJKCNL_01559	FELILMGD_01592	AKJJAIHI_01622	JAPPAPAM_01535	CLLHIMHF_01563	FDAFADBH_01411	FCFFIFNK_01647	OLDMBJMC_01392	KINAJLFB_01534	FPKMLGDB_01475	MPOBMLGN_01600	EEHBFCEJ_01596	DBMBCPON_01606	IEPPDPCD_00712	AHOAOFHC_01488	OEHIEBAK_01447	GOGIOEFI_01538	EPJBLLLI_01497	GFHDMAII_01659	DBCNGFKK_01536	EOOJNOJJ_01586	JFOJPNMJ_01615	DNHEJBGD_01566	IDOLMBCI_01602	PGHEEAJL_00980	JDKKPHEE_00957	KFGNHKJC_01379	DKAEDMHI_01550	NHFLCCAC_01480	GAALCJHF_01689	NIGJGHFL_01571	ABIHMDHL_01653	CHLBALEB_01546
group_935		3'5'-nucleoside bisphosphate phosphatase	740	740	1	1	2010				738	837	835.93	MENCNODC_00559	OCHOGMLH_00789	MNLOAMIK_00613	DLNJKCNL_00458	FELILMGD_00395	AKJJAIHI_00415	JAPPAPAM_00349	CLLHIMHF_00698	FDAFADBH_01631	FCFFIFNK_00669	OLDMBJMC_00446	KINAJLFB_00678	FPKMLGDB_00908	MPOBMLGN_00548	EEHBFCEJ_00756	DBMBCPON_00408	IEPPDPCD_00776	AHOAOFHC_00390	OEHIEBAK_00974	GOGIOEFI_00705	EPJBLLLI_00602	GFHDMAII_00833	DBCNGFKK_00691	EOOJNOJJ_00212	JFOJPNMJ_00788	DNHEJBGD_00671	IDOLMBCI_00560	PGHEEAJL_00807	JDKKPHEE_00890	KFGNHKJC_00442	DKAEDMHI_00828	NHFLCCAC_00572	GAALCJHF_00642	NIGJGHFL_00488	ABIHMDHL_00489	CHLBALEB_00460
group_934		hypothetical protein	740	740	1	1	2009				438	1158	1156.03	MENCNODC_01830	OCHOGMLH_01713	MNLOAMIK_01725	DLNJKCNL_01631	FELILMGD_01731	AKJJAIHI_01775	JAPPAPAM_01553	CLLHIMHF_01714	FDAFADBH_01866	FCFFIFNK_01708	OLDMBJMC_01646	KINAJLFB_01749	FPKMLGDB_01743	MPOBMLGN_01820	EEHBFCEJ_01828	DBMBCPON_01751	IEPPDPCD_01615	AHOAOFHC_01789	OEHIEBAK_01814	GOGIOEFI_01750	EPJBLLLI_01794	GFHDMAII_01792	DBCNGFKK_01718	EOOJNOJJ_01816	JFOJPNMJ_01654	DNHEJBGD_01748	IDOLMBCI_01771	PGHEEAJL_01685	JDKKPHEE_01703	KFGNHKJC_01870	DKAEDMHI_01739	NHFLCCAC_01730	GAALCJHF_01796	NIGJGHFL_01619	ABIHMDHL_01681	CHLBALEB_01831
recB	recB;	RecBCD enzyme subunit RecB;hypothetical protein	740	742	1.0027	1	2008				357	3615	3588.1	MENCNODC_00122	OCHOGMLH_00122	MNLOAMIK_00261	DLNJKCNL_00100	FELILMGD_00099	AKJJAIHI_00121	JAPPAPAM_00052	CLLHIMHF_00212	FDAFADBH_00052	FCFFIFNK_00212	OLDMBJMC_00286	KINAJLFB_00396	FPKMLGDB_00100	MPOBMLGN_00386	EEHBFCEJ_00122	DBMBCPON_00378	IEPPDPCD_00524	AHOAOFHC_00122	OEHIEBAK_00100	GOGIOEFI_00212	EPJBLLLI_00121	GFHDMAII_00121	DBCNGFKK_00445	EOOJNOJJ_00052	JFOJPNMJ_00260	DNHEJBGD_00524	IDOLMBCI_00100	PGHEEAJL_00100	JDKKPHEE_00100	KFGNHKJC_00100	DKAEDMHI_00101	NHFLCCAC_00100	GAALCJHF_00377	NIGJGHFL_00281	ABIHMDHL_00099	CHLBALEB_00101
serC	serC	Phosphoserine aminotransferase	740	740	1	1	2007				1107	1281	1280.29	MENCNODC_01606	OCHOGMLH_01702	MNLOAMIK_01687	DLNJKCNL_01725	FELILMGD_01667	AKJJAIHI_01731	JAPPAPAM_01503	CLLHIMHF_01704	FDAFADBH_01174	FCFFIFNK_01781	OLDMBJMC_01620	KINAJLFB_01570	FPKMLGDB_01838	MPOBMLGN_01624	EEHBFCEJ_01633	DBMBCPON_01700	IEPPDPCD_01642	AHOAOFHC_01696	OEHIEBAK_01789	GOGIOEFI_01565	EPJBLLLI_01738	GFHDMAII_01769	DBCNGFKK_01708	EOOJNOJJ_01622	JFOJPNMJ_01808	DNHEJBGD_01702	IDOLMBCI_01725	PGHEEAJL_01593	JDKKPHEE_01426	KFGNHKJC_01678	DKAEDMHI_01703	NHFLCCAC_01570	GAALCJHF_01758	NIGJGHFL_01748	ABIHMDHL_01808	CHLBALEB_01703
ydjA	ydjA	Putative NAD(P)H nitroreductase YdjA	740	740	1	1	2006				462	558	557.201	MENCNODC_01604	OCHOGMLH_01704	MNLOAMIK_01685	DLNJKCNL_01723	FELILMGD_01665	AKJJAIHI_01733	JAPPAPAM_01505	CLLHIMHF_01706	FDAFADBH_01176	FCFFIFNK_01783	OLDMBJMC_01622	KINAJLFB_01572	FPKMLGDB_01840	MPOBMLGN_01622	EEHBFCEJ_01635	DBMBCPON_01702	IEPPDPCD_01644	AHOAOFHC_01698	OEHIEBAK_01791	GOGIOEFI_01567	EPJBLLLI_01736	GFHDMAII_01767	DBCNGFKK_01710	EOOJNOJJ_01624	JFOJPNMJ_01810	DNHEJBGD_01704	IDOLMBCI_01723	PGHEEAJL_01595	JDKKPHEE_01428	KFGNHKJC_01680	DKAEDMHI_01701	NHFLCCAC_01572	GAALCJHF_01756	NIGJGHFL_01746	ABIHMDHL_01810	CHLBALEB_01701
mlaA	;mlaA	hypothetical protein;Intermembrane phospholipid transport system lipoprotein MlaA	740	740	1	1	2005				600	828	827.514	MENCNODC_00869	OCHOGMLH_00476	MNLOAMIK_00989	DLNJKCNL_00637	FELILMGD_00716	AKJJAIHI_00781	JAPPAPAM_00443	CLLHIMHF_00541	FDAFADBH_01230	FCFFIFNK_00402	OLDMBJMC_00194	KINAJLFB_00538	FPKMLGDB_00616	MPOBMLGN_00253	EEHBFCEJ_00470	DBMBCPON_00757	IEPPDPCD_00215	AHOAOFHC_00546	OEHIEBAK_00475	GOGIOEFI_00404	EPJBLLLI_00801	GFHDMAII_00415	DBCNGFKK_00736	EOOJNOJJ_00470	JFOJPNMJ_00345	DNHEJBGD_00790	IDOLMBCI_00787	PGHEEAJL_00552	JDKKPHEE_00613	KFGNHKJC_00640	DKAEDMHI_00473	NHFLCCAC_00611	GAALCJHF_00868	NIGJGHFL_00582	ABIHMDHL_00583	CHLBALEB_00716
group_933		hypothetical protein	740	745	1.00676	1	2004				93	1095	1029.76	MENCNODC_00881	OCHOGMLH_00488	MNLOAMIK_01001	DLNJKCNL_00649	FELILMGD_00728	AKJJAIHI_00793	JAPPAPAM_00431	CLLHIMHF_00553	FDAFADBH_01496	FCFFIFNK_00414	OLDMBJMC_00182	KINAJLFB_00550	FPKMLGDB_00628	MPOBMLGN_00265	EEHBFCEJ_00482	DBMBCPON_00745	IEPPDPCD_00203	AHOAOFHC_00558	OEHIEBAK_00487	GOGIOEFI_00416	EPJBLLLI_00813	GFHDMAII_00403	DBCNGFKK_00748	EOOJNOJJ_00482	JFOJPNMJ_00333	DNHEJBGD_00778	IDOLMBCI_00799	PGHEEAJL_00540	JDKKPHEE_00601	KFGNHKJC_01981	DKAEDMHI_00485	NHFLCCAC_00623	GAALCJHF_00880	NIGJGHFL_00594	ABIHMDHL_00595	CHLBALEB_00728
rpsT	rpsT	30S ribosomal protein S20	740	740	1	1	1996				264	264	264	MENCNODC_01683	OCHOGMLH_01590	MNLOAMIK_01598	DLNJKCNL_01571	FELILMGD_01481	AKJJAIHI_01561	JAPPAPAM_01614	CLLHIMHF_01614	FDAFADBH_01361	FCFFIFNK_01633	OLDMBJMC_01435	KINAJLFB_01616	FPKMLGDB_01612	MPOBMLGN_01058	EEHBFCEJ_01507	DBMBCPON_01627	IEPPDPCD_01546	AHOAOFHC_01539	OEHIEBAK_01590	GOGIOEFI_01580	EPJBLLLI_01571	GFHDMAII_01609	DBCNGFKK_01621	EOOJNOJJ_01634	JFOJPNMJ_01556	DNHEJBGD_01578	IDOLMBCI_01524	PGHEEAJL_01647	JDKKPHEE_01769	KFGNHKJC_01421	DKAEDMHI_01562	NHFLCCAC_01442	GAALCJHF_01612	NIGJGHFL_01630	ABIHMDHL_01603	CHLBALEB_01329
group_923		hypothetical protein	740	750	1.01351	1	1993				258	3195	3151.55	MENCNODC_01770	OCHOGMLH_01782	MNLOAMIK_01732	DLNJKCNL_01759	FELILMGD_01701	AKJJAIHI_01736	JAPPAPAM_01748	CLLHIMHF_01667	FDAFADBH_01711	FCFFIFNK_01785	OLDMBJMC_01653	KINAJLFB_01719	FPKMLGDB_01801	MPOBMLGN_01757	EEHBFCEJ_01750	DBMBCPON_01721	IEPPDPCD_01719	AHOAOFHC_01717	OEHIEBAK_01838	GOGIOEFI_01719	EPJBLLLI_01755	GFHDMAII_01814	DBCNGFKK_01757	EOOJNOJJ_01773	JFOJPNMJ_01747	DNHEJBGD_01628	IDOLMBCI_01721	PGHEEAJL_01815	JDKKPHEE_01821	KFGNHKJC_01635	DKAEDMHI_01654	NHFLCCAC_01574	GAALCJHF_01678	NIGJGHFL_00745	ABIHMDHL_00747	CHLBALEB_01720
ftsL	ftsL	Cell division protein FtsL	740	740	1	1	1992				264	264	264	MENCNODC_01276	OCHOGMLH_01178	MNLOAMIK_01208	DLNJKCNL_01092	FELILMGD_00589	AKJJAIHI_01197	JAPPAPAM_01135	CLLHIMHF_01277	FDAFADBH_00691	FCFFIFNK_01191	OLDMBJMC_00797	KINAJLFB_01203	FPKMLGDB_01270	MPOBMLGN_01158	EEHBFCEJ_01095	DBMBCPON_01147	IEPPDPCD_01359	AHOAOFHC_01073	OEHIEBAK_01312	GOGIOEFI_01204	EPJBLLLI_01143	GFHDMAII_01400	DBCNGFKK_01163	EOOJNOJJ_01128	JFOJPNMJ_01242	DNHEJBGD_01193	IDOLMBCI_01131	PGHEEAJL_01227	JDKKPHEE_01186	KFGNHKJC_01011	DKAEDMHI_01175	NHFLCCAC_01368	GAALCJHF_00593	NIGJGHFL_01260	ABIHMDHL_01251	CHLBALEB_00500
rpsQ	rpsQ	30S ribosomal protein S17	740	740	1	1	1990				264	264	264	MENCNODC_00739	OCHOGMLH_00718	MNLOAMIK_00783	DLNJKCNL_00381	FELILMGD_01420	AKJJAIHI_00604	JAPPAPAM_00280	CLLHIMHF_00938	FDAFADBH_00223	FCFFIFNK_01493	OLDMBJMC_01068	KINAJLFB_00634	FPKMLGDB_00420	MPOBMLGN_00425	EEHBFCEJ_00632	DBMBCPON_00596	IEPPDPCD_00105	AHOAOFHC_01315	OEHIEBAK_00845	GOGIOEFI_00591	EPJBLLLI_00479	GFHDMAII_00658	DBCNGFKK_00595	EOOJNOJJ_00373	JFOJPNMJ_00665	DNHEJBGD_00195	IDOLMBCI_00444	PGHEEAJL_00865	JDKKPHEE_00809	KFGNHKJC_00823	DKAEDMHI_00569	NHFLCCAC_01632	GAALCJHF_00499	NIGJGHFL_00442	ABIHMDHL_00418	CHLBALEB_01408
minE	minE	Cell division topological specificity factor	740	740	1	1	1989				264	264	264	MENCNODC_00720	OCHOGMLH_00737	MNLOAMIK_00764	DLNJKCNL_00400	FELILMGD_01439	AKJJAIHI_00623	JAPPAPAM_00299	CLLHIMHF_00919	FDAFADBH_00204	FCFFIFNK_01474	OLDMBJMC_01087	KINAJLFB_00615	FPKMLGDB_00439	MPOBMLGN_00444	EEHBFCEJ_00651	DBMBCPON_00615	IEPPDPCD_00086	AHOAOFHC_01334	OEHIEBAK_00826	GOGIOEFI_00572	EPJBLLLI_00498	GFHDMAII_00639	DBCNGFKK_00576	EOOJNOJJ_00392	JFOJPNMJ_00684	DNHEJBGD_00214	IDOLMBCI_00425	PGHEEAJL_00884	JDKKPHEE_00828	KFGNHKJC_00804	DKAEDMHI_00550	NHFLCCAC_01651	GAALCJHF_00518	NIGJGHFL_00423	ABIHMDHL_00437	CHLBALEB_01427
group_922		hypothetical protein	740	741	1.00135	1	1988				96	894	892.121	MENCNODC_01101	OCHOGMLH_01055	MNLOAMIK_00334	DLNJKCNL_00843	FELILMGD_00910	AKJJAIHI_00909	JAPPAPAM_00967	CLLHIMHF_00332	FDAFADBH_01732;FDAFADBH_01465	FCFFIFNK_00917	OLDMBJMC_00540	KINAJLFB_01045	FPKMLGDB_01013	MPOBMLGN_00954	EEHBFCEJ_00994	DBMBCPON_00992	IEPPDPCD_00920	AHOAOFHC_00925	OEHIEBAK_01123	GOGIOEFI_00998	EPJBLLLI_00722	GFHDMAII_00862	DBCNGFKK_01043	EOOJNOJJ_00595	JFOJPNMJ_01091	DNHEJBGD_01106	IDOLMBCI_00671	PGHEEAJL_00498	JDKKPHEE_01374	KFGNHKJC_00941	DKAEDMHI_00951	NHFLCCAC_00808	GAALCJHF_00723	NIGJGHFL_01027	ABIHMDHL_01096	CHLBALEB_01002
group_921		hypothetical protein	740	740	1	1	1987				219	309	308.615	MENCNODC_01103	OCHOGMLH_01057	MNLOAMIK_00336	DLNJKCNL_00841	FELILMGD_00908	AKJJAIHI_00911	JAPPAPAM_00965	CLLHIMHF_00334	FDAFADBH_01463	FCFFIFNK_00919	OLDMBJMC_00542	KINAJLFB_01043	FPKMLGDB_01010	MPOBMLGN_00956	EEHBFCEJ_00996	DBMBCPON_00994	IEPPDPCD_00922	AHOAOFHC_00927	OEHIEBAK_01125	GOGIOEFI_00996	EPJBLLLI_00724	GFHDMAII_00864	DBCNGFKK_01045	EOOJNOJJ_00597	JFOJPNMJ_01093	DNHEJBGD_01104	IDOLMBCI_00669	PGHEEAJL_00496	JDKKPHEE_01376	KFGNHKJC_00943	DKAEDMHI_00949	NHFLCCAC_00806	GAALCJHF_00725	NIGJGHFL_01029	ABIHMDHL_01098	CHLBALEB_01000
efeB	efeB	Deferrochelatase/peroxidase EfeB	740	740	1	1	1982				957	1275	1210.52	MENCNODC_00595	OCHOGMLH_00601	MNLOAMIK_00888	DLNJKCNL_01821	FELILMGD_01823	AKJJAIHI_02004	JAPPAPAM_01854	CLLHIMHF_01969	FDAFADBH_00271	FCFFIFNK_00517	OLDMBJMC_01751	KINAJLFB_01950	FPKMLGDB_00731	MPOBMLGN_01943	EEHBFCEJ_00584	DBMBCPON_00478	IEPPDPCD_01874	AHOAOFHC_01848	OEHIEBAK_01764	GOGIOEFI_00519	EPJBLLLI_01721	GFHDMAII_01887	DBCNGFKK_01790	EOOJNOJJ_01832	JFOJPNMJ_00620	DNHEJBGD_01857	IDOLMBCI_01800	PGHEEAJL_01999	JDKKPHEE_01717	KFGNHKJC_00550	DKAEDMHI_01980	NHFLCCAC_01543	GAALCJHF_01748	NIGJGHFL_01879	ABIHMDHL_01909	CHLBALEB_01627
group_912		hypothetical protein	740	744	1.00541	1	1977				234	915	836.047	MENCNODC_01389	OCHOGMLH_01418	MNLOAMIK_01419	DLNJKCNL_01235	FELILMGD_01305	AKJJAIHI_01414	JAPPAPAM_01258	CLLHIMHF_01515	FDAFADBH_01076	FCFFIFNK_01341	OLDMBJMC_01136	KINAJLFB_01363	FPKMLGDB_01412	MPOBMLGN_01337	EEHBFCEJ_01352	DBMBCPON_01445	IEPPDPCD_01432	AHOAOFHC_01233	OEHIEBAK_01476	GOGIOEFI_01401	EPJBLLLI_01404	GFHDMAII_01495	DBCNGFKK_01408	EOOJNOJJ_01385	JFOJPNMJ_01329	DNHEJBGD_01321	IDOLMBCI_01364	PGHEEAJL_01370	JDKKPHEE_01557	KFGNHKJC_01453	DKAEDMHI_01377	NHFLCCAC_01168	GAALCJHF_01542	NIGJGHFL_01453	ABIHMDHL_01381	CHLBALEB_01249
group_911		hypothetical protein	740	740	1	1	1976				654	654	654	MENCNODC_01512	OCHOGMLH_01365	MNLOAMIK_01374	DLNJKCNL_01289	FELILMGD_01233	AKJJAIHI_00488	JAPPAPAM_01310	CLLHIMHF_01400	FDAFADBH_01024	FCFFIFNK_01426	OLDMBJMC_01025	KINAJLFB_01406	FPKMLGDB_01503	MPOBMLGN_01353	EEHBFCEJ_01343	DBMBCPON_01370	IEPPDPCD_00694	AHOAOFHC_01048	OEHIEBAK_00619	GOGIOEFI_01160	EPJBLLLI_01352	GFHDMAII_00701	DBCNGFKK_01334	EOOJNOJJ_01311	JFOJPNMJ_01195	DNHEJBGD_01336	IDOLMBCI_01407	PGHEEAJL_01423	JDKKPHEE_00500	KFGNHKJC_01201	DKAEDMHI_00760	NHFLCCAC_01970	GAALCJHF_01489	NIGJGHFL_00693	ABIHMDHL_00694	CHLBALEB_01206
group_910		putative parvulin-type peptidyl-prolyl cis-trans isomerase	740	740	1	1	1975				867	867	867	MENCNODC_01385	OCHOGMLH_01414	MNLOAMIK_01423	DLNJKCNL_01239	FELILMGD_01309	AKJJAIHI_01418	JAPPAPAM_01262	CLLHIMHF_01511	FDAFADBH_01072	FCFFIFNK_01337	OLDMBJMC_01132	KINAJLFB_01359	FPKMLGDB_01416	MPOBMLGN_01333	EEHBFCEJ_01356	DBMBCPON_01449	IEPPDPCD_01436	AHOAOFHC_01237	OEHIEBAK_01480	GOGIOEFI_01405	EPJBLLLI_01400	GFHDMAII_01499	DBCNGFKK_01412	EOOJNOJJ_01389	JFOJPNMJ_01333	DNHEJBGD_01317	IDOLMBCI_01360	PGHEEAJL_01374	JDKKPHEE_01561	KFGNHKJC_01457	DKAEDMHI_01373	NHFLCCAC_01172	GAALCJHF_01538	NIGJGHFL_01449	ABIHMDHL_01385	CHLBALEB_01253
group_909		hypothetical protein	740	740	1	1	1974				492	492	492	MENCNODC_01121	OCHOGMLH_01075	MNLOAMIK_00354	DLNJKCNL_00822	FELILMGD_00890	AKJJAIHI_00928	JAPPAPAM_00948	CLLHIMHF_00352	FDAFADBH_01445	FCFFIFNK_00937	OLDMBJMC_00560	KINAJLFB_01025	FPKMLGDB_00993	MPOBMLGN_00973	EEHBFCEJ_01014	DBMBCPON_01012	IEPPDPCD_00939	AHOAOFHC_00945	OEHIEBAK_01143	GOGIOEFI_00978	EPJBLLLI_00741	GFHDMAII_00882	DBCNGFKK_01062	EOOJNOJJ_00615	JFOJPNMJ_01111	DNHEJBGD_01087	IDOLMBCI_00651	PGHEEAJL_00478	JDKKPHEE_01394	KFGNHKJC_00961	DKAEDMHI_00931	NHFLCCAC_00788	GAALCJHF_00743	NIGJGHFL_01046	ABIHMDHL_01115	CHLBALEB_00982
yajC	yajC	Sec translocon accessory complex subunit YajC	740	740	1	1	1973				267	267	267	MENCNODC_01929	OCHOGMLH_01602	MNLOAMIK_01952	DLNJKCNL_01940	FELILMGD_01923	AKJJAIHI_01944	JAPPAPAM_01943	CLLHIMHF_00687	FDAFADBH_01553	FCFFIFNK_00744	OLDMBJMC_01905	KINAJLFB_01928	FPKMLGDB_01790	MPOBMLGN_00868	EEHBFCEJ_01924	DBMBCPON_01931	IEPPDPCD_01947	AHOAOFHC_00715	OEHIEBAK_01690	GOGIOEFI_01938	EPJBLLLI_01928	GFHDMAII_01254	DBCNGFKK_01676	EOOJNOJJ_01914	JFOJPNMJ_00863	DNHEJBGD_00746	IDOLMBCI_01965	PGHEEAJL_00818	JDKKPHEE_01026	KFGNHKJC_01495	DKAEDMHI_01909	NHFLCCAC_01817	GAALCJHF_01947	NIGJGHFL_01948	ABIHMDHL_00953	CHLBALEB_00955
nadD	nadD	Nicotinate-nucleotide adenylyltransferase	740	740	1	1	1972				606	606	606	MENCNODC_01403	OCHOGMLH_01324	MNLOAMIK_01302	DLNJKCNL_01015	FELILMGD_01219	AKJJAIHI_01368	JAPPAPAM_01870	CLLHIMHF_00783	FDAFADBH_01472	FCFFIFNK_01355	OLDMBJMC_01427	KINAJLFB_01590	FPKMLGDB_00519	MPOBMLGN_01665	EEHBFCEJ_01265	DBMBCPON_01318	IEPPDPCD_00007	AHOAOFHC_01514	OEHIEBAK_01564	GOGIOEFI_01326	EPJBLLLI_01532	GFHDMAII_01420	DBCNGFKK_01291	EOOJNOJJ_01297	JFOJPNMJ_01412	DNHEJBGD_00293	IDOLMBCI_01028	PGHEEAJL_01150	JDKKPHEE_00572	KFGNHKJC_00786	DKAEDMHI_01296	NHFLCCAC_01077	GAALCJHF_01409	NIGJGHFL_01334	ABIHMDHL_01366	CHLBALEB_02068
frr	frr	Ribosome-recycling factor	740	740	1	1	1970				558	558	558	MENCNODC_00702	OCHOGMLH_00755	MNLOAMIK_00746	DLNJKCNL_00418	FELILMGD_01102	AKJJAIHI_00641	JAPPAPAM_00317	CLLHIMHF_00901	FDAFADBH_00186	FCFFIFNK_01229	OLDMBJMC_00938	KINAJLFB_00597	FPKMLGDB_00457	MPOBMLGN_00462	EEHBFCEJ_00669	DBMBCPON_00633	IEPPDPCD_00068	AHOAOFHC_01217	OEHIEBAK_00808	GOGIOEFI_00554	EPJBLLLI_00516	GFHDMAII_00621	DBCNGFKK_00558	EOOJNOJJ_00410	JFOJPNMJ_00702	DNHEJBGD_00232	IDOLMBCI_00407	PGHEEAJL_00902	JDKKPHEE_01526	KFGNHKJC_01234	DKAEDMHI_00532	NHFLCCAC_00310	GAALCJHF_00536	NIGJGHFL_00405	ABIHMDHL_00455	CHLBALEB_01347
hemL	hemL	Glutamate-1-semialdehyde 21-aminomutase	740	740	1	1	1969				1281	1284	1281	MENCNODC_01024	OCHOGMLH_00384	MNLOAMIK_01142	DLNJKCNL_00978	FELILMGD_00814	AKJJAIHI_01073	JAPPAPAM_00930	CLLHIMHF_00449	FDAFADBH_02028	FCFFIFNK_00312	OLDMBJMC_02035	KINAJLFB_00447	FPKMLGDB_00526	MPOBMLGN_00161	EEHBFCEJ_00383	DBMBCPON_00910	IEPPDPCD_00307	AHOAOFHC_00845	OEHIEBAK_00382	GOGIOEFI_00312	EPJBLLLI_01030	GFHDMAII_00513	DBCNGFKK_00966	EOOJNOJJ_01006	JFOJPNMJ_00437	DNHEJBGD_01015	IDOLMBCI_00894	PGHEEAJL_00642	JDKKPHEE_01235	KFGNHKJC_01796	DKAEDMHI_00382	NHFLCCAC_02024	GAALCJHF_01036	NIGJGHFL_01063	ABIHMDHL_01015	CHLBALEB_00398
lbpA_2~~~lbpA_1~~~~~~lbpA_3	lbpA_2;lbpA_1;;lbpA_3	Lactoferrin-binding protein A;hypothetical protein	740	814	1.1	1	1967				120	2832	2571.99	MENCNODC_00009	OCHOGMLH_00009	MNLOAMIK_00950	DLNJKCNL_00213	FELILMGD_00212	AKJJAIHI_00008	JAPPAPAM_00487	CLLHIMHF_00834	FDAFADBH_01526	FCFFIFNK_00835	OLDMBJMC_01475	KINAJLFB_00873	FPKMLGDB_00213	MPOBMLGN_00686	EEHBFCEJ_00009	DBMBCPON_00170	IEPPDPCD_00416	AHOAOFHC_00009	OEHIEBAK_00213	GOGIOEFI_00774	EPJBLLLI_00008	GFHDMAII_00008	DBCNGFKK_00134	EOOJNOJJ_00512	JFOJPNMJ_01003	DNHEJBGD_00416	IDOLMBCI_00213	PGHEEAJL_00213	JDKKPHEE_00214	KFGNHKJC_00213	DKAEDMHI_00214	NHFLCCAC_00213	GAALCJHF_00269	NIGJGHFL_00169	ABIHMDHL_00212	CHLBALEB_01610
ung	ung	Uracil-DNA glycosylase	740	740	1	1	1966				639	660	659.972	MENCNODC_00309	OCHOGMLH_00309	MNLOAMIK_00088	DLNJKCNL_00309	FELILMGD_00543	AKJJAIHI_00308	JAPPAPAM_00242	CLLHIMHF_00088	FDAFADBH_00424	FCFFIFNK_00073	OLDMBJMC_00088	KINAJLFB_00088	FPKMLGDB_00295	MPOBMLGN_00088	EEHBFCEJ_00295	DBMBCPON_00074	IEPPDPCD_00615	AHOAOFHC_00309	OEHIEBAK_00294	GOGIOEFI_00073	EPJBLLLI_00308	GFHDMAII_00294	DBCNGFKK_00039	EOOJNOJJ_00250	JFOJPNMJ_00088	DNHEJBGD_00088	IDOLMBCI_00294	PGHEEAJL_00309	JDKKPHEE_00312	KFGNHKJC_00309	DKAEDMHI_00309	NHFLCCAC_00499	GAALCJHF_00088	NIGJGHFL_00073	ABIHMDHL_00308	CHLBALEB_00322
group_906		hypothetical protein	740	740	1	1	1965				474	474	474	MENCNODC_01696	OCHOGMLH_01624	MNLOAMIK_01613	DLNJKCNL_01649	FELILMGD_01620	AKJJAIHI_01644	JAPPAPAM_01692	CLLHIMHF_01628	FDAFADBH_01848	FCFFIFNK_01927	OLDMBJMC_01837	KINAJLFB_01660	FPKMLGDB_01661	MPOBMLGN_01684	EEHBFCEJ_01649	DBMBCPON_01672	IEPPDPCD_01686	AHOAOFHC_01583	OEHIEBAK_01634	GOGIOEFI_01624	EPJBLLLI_01616	GFHDMAII_01691	DBCNGFKK_01636	EOOJNOJJ_01679	JFOJPNMJ_01672	DNHEJBGD_01649	IDOLMBCI_01635	PGHEEAJL_01729	JDKKPHEE_01783	KFGNHKJC_01880	DKAEDMHI_01606	NHFLCCAC_01956	GAALCJHF_01721	NIGJGHFL_01672	ABIHMDHL_01721	CHLBALEB_01895
group_904		hypothetical protein	740	740	1	1	1963				969	969	969	MENCNODC_01355	OCHOGMLH_01384	MNLOAMIK_01453	DLNJKCNL_01270	FELILMGD_01340	AKJJAIHI_01448	JAPPAPAM_01292	CLLHIMHF_01481	FDAFADBH_01042	FCFFIFNK_01307	OLDMBJMC_01102	KINAJLFB_01329	FPKMLGDB_01446	MPOBMLGN_01303	EEHBFCEJ_01386	DBMBCPON_01479	IEPPDPCD_01466	AHOAOFHC_01267	OEHIEBAK_01510	GOGIOEFI_01435	EPJBLLLI_01370	GFHDMAII_01529	DBCNGFKK_01442	EOOJNOJJ_01419	JFOJPNMJ_01363	DNHEJBGD_01286	IDOLMBCI_01330	PGHEEAJL_01404	JDKKPHEE_01591	KFGNHKJC_01928	DKAEDMHI_01342	NHFLCCAC_01202	GAALCJHF_01508	NIGJGHFL_01419	ABIHMDHL_01415	CHLBALEB_01283
yhhQ	yhhQ	Queuosine precursor transporter	740	740	1	1	1962				687	687	687	MENCNODC_01357	OCHOGMLH_01386	MNLOAMIK_01451	DLNJKCNL_01268	FELILMGD_01338	AKJJAIHI_01446	JAPPAPAM_01290	CLLHIMHF_01483	FDAFADBH_01044	FCFFIFNK_01309	OLDMBJMC_01104	KINAJLFB_01331	FPKMLGDB_01444	MPOBMLGN_01305	EEHBFCEJ_01384	DBMBCPON_01477	IEPPDPCD_01464	AHOAOFHC_01265	OEHIEBAK_01508	GOGIOEFI_01433	EPJBLLLI_01372	GFHDMAII_01527	DBCNGFKK_01440	EOOJNOJJ_01417	JFOJPNMJ_01361	DNHEJBGD_01288	IDOLMBCI_01332	PGHEEAJL_01402	JDKKPHEE_01589	KFGNHKJC_01930	DKAEDMHI_01344	NHFLCCAC_01200	GAALCJHF_01510	NIGJGHFL_01421	ABIHMDHL_01413	CHLBALEB_01281
rpsO	rpsO	30S ribosomal protein S15	740	740	1	1	1960				270	270	270	MENCNODC_01926	OCHOGMLH_01605	MNLOAMIK_01949	DLNJKCNL_01943	FELILMGD_01920	AKJJAIHI_01947	JAPPAPAM_01946	CLLHIMHF_00684	FDAFADBH_01550	FCFFIFNK_00741	OLDMBJMC_01902	KINAJLFB_01931	FPKMLGDB_01787	MPOBMLGN_00871	EEHBFCEJ_01921	DBMBCPON_01928	IEPPDPCD_01944	AHOAOFHC_00718	OEHIEBAK_01687	GOGIOEFI_01935	EPJBLLLI_01931	GFHDMAII_01251	DBCNGFKK_01679	EOOJNOJJ_01911	JFOJPNMJ_00860	DNHEJBGD_00743	IDOLMBCI_01962	PGHEEAJL_00821	JDKKPHEE_01029	KFGNHKJC_01492	DKAEDMHI_01912	NHFLCCAC_01820	GAALCJHF_01944	NIGJGHFL_01951	ABIHMDHL_00950	CHLBALEB_00952
ptsH	ptsH	Phosphocarrier protein HPr	740	740	1	1	1959				270	270	270	MENCNODC_00610	OCHOGMLH_00616	MNLOAMIK_00384	DLNJKCNL_00737	FELILMGD_00285	AKJJAIHI_00821	JAPPAPAM_00688	CLLHIMHF_00382	FDAFADBH_00286	FCFFIFNK_00502	OLDMBJMC_00650	KINAJLFB_00948	FPKMLGDB_00716	MPOBMLGN_00826	EEHBFCEJ_00569	DBMBCPON_00493	IEPPDPCD_01096	AHOAOFHC_00587	OEHIEBAK_01235	GOGIOEFI_00504	EPJBLLLI_00841	GFHDMAII_01121	DBCNGFKK_00776	EOOJNOJJ_00712	JFOJPNMJ_00605	DNHEJBGD_00828	IDOLMBCI_00827	PGHEEAJL_00448	JDKKPHEE_01107	KFGNHKJC_00535	DKAEDMHI_00843	NHFLCCAC_00288	GAALCJHF_00908	NIGJGHFL_00818	ABIHMDHL_00820	CHLBALEB_00756
hupB	hupB	DNA-binding protein HU-beta	740	740	1	1	1958				270	270	270	MENCNODC_00378	OCHOGMLH_00381	MNLOAMIK_00158	DLNJKCNL_01502	FELILMGD_01515	AKJJAIHI_00378	JAPPAPAM_01728	CLLHIMHF_00158	FDAFADBH_00354	FCFFIFNK_00003	OLDMBJMC_00158	KINAJLFB_00158	FPKMLGDB_00224	MPOBMLGN_00158	EEHBFCEJ_00224	DBMBCPON_00003	IEPPDPCD_01163	AHOAOFHC_00379	OEHIEBAK_00223	GOGIOEFI_00003	EPJBLLLI_01600	GFHDMAII_00223	DBCNGFKK_01558	EOOJNOJJ_01537	JFOJPNMJ_00158	DNHEJBGD_00157	IDOLMBCI_00223	PGHEEAJL_00380	JDKKPHEE_00382	KFGNHKJC_00379	DKAEDMHI_00379	NHFLCCAC_00428	GAALCJHF_00158	NIGJGHFL_00003	ABIHMDHL_00379	CHLBALEB_00391
rlmN	rlmN	Dual-specificity RNA methyltransferase RlmN	740	740	1	1	1952				1095	1101	1095.01	MENCNODC_00467	OCHOGMLH_01488	MNLOAMIK_01496	DLNJKCNL_01464	FELILMGD_00381	AKJJAIHI_00554	JAPPAPAM_01482	CLLHIMHF_01178	FDAFADBH_00476	FCFFIFNK_01570	OLDMBJMC_01331	KINAJLFB_00199	FPKMLGDB_00868	MPOBMLGN_01540	EEHBFCEJ_01499	DBMBCPON_01439	IEPPDPCD_00627	AHOAOFHC_01437	OEHIEBAK_00686	GOGIOEFI_00665	EPJBLLLI_01437	GFHDMAII_00768	DBCNGFKK_01458	EOOJNOJJ_01472	JFOJPNMJ_01493	DNHEJBGD_01507	IDOLMBCI_01489	PGHEEAJL_00647	JDKKPHEE_01643	KFGNHKJC_00591	DKAEDMHI_00693	NHFLCCAC_01287	GAALCJHF_01575	NIGJGHFL_00974	ABIHMDHL_01566	CHLBALEB_01468
murB	murB	UDP-N-acetylenolpyruvoylglucosamine reductase	740	740	1	1	1951				1041	1041	1041	MENCNODC_00147	OCHOGMLH_00147	MNLOAMIK_00235	DLNJKCNL_00075	FELILMGD_00074	AKJJAIHI_00146	JAPPAPAM_00077	CLLHIMHF_00237	FDAFADBH_00077	FCFFIFNK_00237	OLDMBJMC_00311	KINAJLFB_00371	FPKMLGDB_00075	MPOBMLGN_00361	EEHBFCEJ_00147	DBMBCPON_00353	IEPPDPCD_00499	AHOAOFHC_00147	OEHIEBAK_00075	GOGIOEFI_00237	EPJBLLLI_00146	GFHDMAII_00146	DBCNGFKK_00420	EOOJNOJJ_00077	JFOJPNMJ_00235	DNHEJBGD_00499	IDOLMBCI_00075	PGHEEAJL_00075	JDKKPHEE_00075	KFGNHKJC_00075	DKAEDMHI_00076	NHFLCCAC_00075	GAALCJHF_00352	NIGJGHFL_00306	ABIHMDHL_00074	CHLBALEB_00076
apbC	apbC	Iron-sulfur cluster carrier protein	740	740	1	1	1950				1080	1080	1080	MENCNODC_00585	OCHOGMLH_01958	MNLOAMIK_00640	DLNJKCNL_01963	FELILMGD_01751	AKJJAIHI_00389	JAPPAPAM_01966	CLLHIMHF_01929	FDAFADBH_01904	FCFFIFNK_01842	OLDMBJMC_01704	KINAJLFB_01974	FPKMLGDB_01994	MPOBMLGN_01966	EEHBFCEJ_01957	DBMBCPON_00382	IEPPDPCD_01662	AHOAOFHC_01953	OEHIEBAK_01991	GOGIOEFI_01962	EPJBLLLI_01962	GFHDMAII_01963	DBCNGFKK_01921	EOOJNOJJ_00238	JFOJPNMJ_01865	DNHEJBGD_01801	IDOLMBCI_01893	PGHEEAJL_01937	JDKKPHEE_01995	KFGNHKJC_00468	DKAEDMHI_01932	NHFLCCAC_01873	GAALCJHF_01961	NIGJGHFL_01852	ABIHMDHL_01836	CHLBALEB_01932
group_897		hypothetical protein	740	740	1	1	1949				369	369	369	MENCNODC_00511	OCHOGMLH_00838	MNLOAMIK_00565	DLNJKCNL_00506	FELILMGD_00443	AKJJAIHI_00463	JAPPAPAM_00397	CLLHIMHF_00746	FDAFADBH_00784	FCFFIFNK_00621	OLDMBJMC_00398	KINAJLFB_00727	FPKMLGDB_00956	MPOBMLGN_00500	EEHBFCEJ_00707	DBMBCPON_00456	IEPPDPCD_00824	AHOAOFHC_00438	OEHIEBAK_01022	GOGIOEFI_00753	EPJBLLLI_00554	GFHDMAII_00785	DBCNGFKK_00643	EOOJNOJJ_00164	JFOJPNMJ_00740	DNHEJBGD_00623	IDOLMBCI_00608	PGHEEAJL_00759	JDKKPHEE_00842	KFGNHKJC_00394	DKAEDMHI_00780	NHFLCCAC_00524	GAALCJHF_00690	NIGJGHFL_00536	ABIHMDHL_00537	CHLBALEB_00412
nit1	nit1;	Deaminated glutathione amidase;hypothetical protein	740	740	1	1	1948				366	915	811.285	MENCNODC_01245	OCHOGMLH_01147	MNLOAMIK_01239	DLNJKCNL_01123	FELILMGD_00620	AKJJAIHI_01228	JAPPAPAM_01104	CLLHIMHF_01246	FDAFADBH_00660	FCFFIFNK_01160	OLDMBJMC_00766	KINAJLFB_01172	FPKMLGDB_01301	MPOBMLGN_01189	EEHBFCEJ_01126	DBMBCPON_01178	IEPPDPCD_01328	AHOAOFHC_01104	OEHIEBAK_01343	GOGIOEFI_01173	EPJBLLLI_01174	GFHDMAII_01369	DBCNGFKK_01132	EOOJNOJJ_01159	JFOJPNMJ_01273	DNHEJBGD_01224	IDOLMBCI_01162	PGHEEAJL_01258	JDKKPHEE_01217	KFGNHKJC_00980	DKAEDMHI_01144	NHFLCCAC_01842	GAALCJHF_00562	NIGJGHFL_01229	ABIHMDHL_01282	CHLBALEB_00469
hpt	hpt	Hypoxanthine phosphoribosyltransferase	740	740	1	1	1947				564	564	564	MENCNODC_00612	OCHOGMLH_00618	MNLOAMIK_00386	DLNJKCNL_00735	FELILMGD_00283	AKJJAIHI_00823	JAPPAPAM_00690	CLLHIMHF_00384	FDAFADBH_00288	FCFFIFNK_00500	OLDMBJMC_00648	KINAJLFB_00946	FPKMLGDB_00714	MPOBMLGN_00824	EEHBFCEJ_00567	DBMBCPON_00495	IEPPDPCD_01094	AHOAOFHC_00589	OEHIEBAK_01233	GOGIOEFI_00502	EPJBLLLI_00843	GFHDMAII_01119	DBCNGFKK_00778	EOOJNOJJ_00714	JFOJPNMJ_00603	DNHEJBGD_00830	IDOLMBCI_00829	PGHEEAJL_00446	JDKKPHEE_01109	KFGNHKJC_00533	DKAEDMHI_00845	NHFLCCAC_00286	GAALCJHF_00910	NIGJGHFL_00820	ABIHMDHL_00822	CHLBALEB_00758
group_895		hypothetical protein	740	740	1	1	1942				273	273	273	MENCNODC_01619	OCHOGMLH_01689	MNLOAMIK_01700	DLNJKCNL_01738	FELILMGD_01680	AKJJAIHI_01718	JAPPAPAM_01490	CLLHIMHF_01691	FDAFADBH_01161	FCFFIFNK_01768	OLDMBJMC_01607	KINAJLFB_01557	FPKMLGDB_01825	MPOBMLGN_01637	EEHBFCEJ_01620	DBMBCPON_01687	IEPPDPCD_01629	AHOAOFHC_01683	OEHIEBAK_01776	GOGIOEFI_01552	EPJBLLLI_01751	GFHDMAII_01782	DBCNGFKK_01695	EOOJNOJJ_01609	JFOJPNMJ_01795	DNHEJBGD_01689	IDOLMBCI_01738	PGHEEAJL_01580	JDKKPHEE_01413	KFGNHKJC_01665	DKAEDMHI_01716	NHFLCCAC_01557	GAALCJHF_01771	NIGJGHFL_01761	ABIHMDHL_01795	CHLBALEB_01716
group_894		hypothetical protein	740	740	1	1	1941				273	273	273	MENCNODC_01541	OCHOGMLH_01441	MNLOAMIK_00471	DLNJKCNL_01417	FELILMGD_01462	AKJJAIHI_01513	JAPPAPAM_01429	CLLHIMHF_00655	FDAFADBH_01142	FCFFIFNK_01550	OLDMBJMC_01238	KINAJLFB_01466	FPKMLGDB_01595	MPOBMLGN_01493	EEHBFCEJ_01452	DBMBCPON_01544	IEPPDPCD_01499	AHOAOFHC_01384	OEHIEBAK_00530	GOGIOEFI_01467	EPJBLLLI_00362	GFHDMAII_01562	DBCNGFKK_00324	EOOJNOJJ_01446	JFOJPNMJ_00459	DNHEJBGD_01460	IDOLMBCI_01463	PGHEEAJL_01510	JDKKPHEE_01617	KFGNHKJC_01310	DKAEDMHI_01473	NHFLCCAC_01261	GAALCJHF_01120	NIGJGHFL_01509	ABIHMDHL_01513	CHLBALEB_00220
rpmA	rpmA	50S ribosomal protein L27	740	740	1	1	1940				273	273	273	MENCNODC_01364	OCHOGMLH_01393	MNLOAMIK_01444	DLNJKCNL_01261	FELILMGD_01330	AKJJAIHI_01439	JAPPAPAM_01283	CLLHIMHF_01490	FDAFADBH_01051	FCFFIFNK_01316	OLDMBJMC_01111	KINAJLFB_01338	FPKMLGDB_01437	MPOBMLGN_01312	EEHBFCEJ_01377	DBMBCPON_01470	IEPPDPCD_01457	AHOAOFHC_01258	OEHIEBAK_01501	GOGIOEFI_01426	EPJBLLLI_01379	GFHDMAII_01520	DBCNGFKK_01433	EOOJNOJJ_01410	JFOJPNMJ_01354	DNHEJBGD_01296	IDOLMBCI_01339	PGHEEAJL_01395	JDKKPHEE_01582	KFGNHKJC_01478	DKAEDMHI_01351	NHFLCCAC_01193	GAALCJHF_01517	NIGJGHFL_01428	ABIHMDHL_01406	CHLBALEB_01274
moeB	moeB;	Molybdopterin-synthase adenylyltransferase;hypothetical protein	740	746	1.00811	1	1939				333	2607	753.326	MENCNODC_00628	OCHOGMLH_00634	MNLOAMIK_00402	DLNJKCNL_00719	FELILMGD_00267	AKJJAIHI_00839	JAPPAPAM_00706	CLLHIMHF_00400	FDAFADBH_00304	FCFFIFNK_00484	OLDMBJMC_00632	KINAJLFB_00930	FPKMLGDB_00698	MPOBMLGN_00808	EEHBFCEJ_00551	DBMBCPON_00511	IEPPDPCD_01078	AHOAOFHC_00605	OEHIEBAK_01217	GOGIOEFI_00486	EPJBLLLI_00859	GFHDMAII_01103	DBCNGFKK_00794	EOOJNOJJ_00730	JFOJPNMJ_00587	DNHEJBGD_00846	IDOLMBCI_00845	PGHEEAJL_00430	JDKKPHEE_01125	KFGNHKJC_00517	DKAEDMHI_00861	NHFLCCAC_00270	GAALCJHF_00926	NIGJGHFL_00836	ABIHMDHL_00838	CHLBALEB_00774
yajR	;yajR	hypothetical protein;Inner membrane transport protein YajR	740	741	1.00135	1	1938				324	1404	1399.86	MENCNODC_01217	OCHOGMLH_01760	MNLOAMIK_01799	DLNJKCNL_01787	FELILMGD_01009	AKJJAIHI_01810	JAPPAPAM_01776	CLLHIMHF_01217	FDAFADBH_02086	FCFFIFNK_01134	OLDMBJMC_01717	KINAJLFB_01144	FPKMLGDB_01232	MPOBMLGN_01117	EEHBFCEJ_01795	DBMBCPON_01106	IEPPDPCD_01771	AHOAOFHC_01766	OEHIEBAK_00886	GOGIOEFI_01799	EPJBLLLI_00621	GFHDMAII_00962	DBCNGFKK_01202	EOOJNOJJ_01090	JFOJPNMJ_01837	DNHEJBGD_01759	IDOLMBCI_01188	PGHEEAJL_01843	JDKKPHEE_01890	KFGNHKJC_01424	DKAEDMHI_01775	NHFLCCAC_01724;NHFLCCAC_01444	GAALCJHF_01294	NIGJGHFL_01200	ABIHMDHL_01210	CHLBALEB_01566
group_893		IS5 family transposase IS1106	740	740	1	1	1937				237	237	237	MENCNODC_01219	OCHOGMLH_01762	MNLOAMIK_01801	DLNJKCNL_01785	FELILMGD_01011	AKJJAIHI_01808	JAPPAPAM_01774	CLLHIMHF_01219	FDAFADBH_02088	FCFFIFNK_01132	OLDMBJMC_01715	KINAJLFB_01146	FPKMLGDB_01230	MPOBMLGN_01119	EEHBFCEJ_01793	DBMBCPON_01108	IEPPDPCD_01769	AHOAOFHC_01768	OEHIEBAK_00884	GOGIOEFI_01797	EPJBLLLI_00619	GFHDMAII_00964	DBCNGFKK_01204	EOOJNOJJ_01088	JFOJPNMJ_01839	DNHEJBGD_01757	IDOLMBCI_01190	PGHEEAJL_01841	JDKKPHEE_01892	KFGNHKJC_01426	DKAEDMHI_01773	NHFLCCAC_01446	GAALCJHF_01292	NIGJGHFL_01202	ABIHMDHL_01212	CHLBALEB_01568
group_892		hypothetical protein	740	740	1	1	1936				594	1446	1434.1	MENCNODC_01647	OCHOGMLH_01533	MNLOAMIK_01562	DLNJKCNL_01565	FELILMGD_01586	AKJJAIHI_01628	JAPPAPAM_01541	CLLHIMHF_01557	FDAFADBH_01405	FCFFIFNK_01641	OLDMBJMC_01398	KINAJLFB_01528	FPKMLGDB_01481	MPOBMLGN_01606	EEHBFCEJ_01602	DBMBCPON_01600	IEPPDPCD_00706	AHOAOFHC_01482	OEHIEBAK_01441	GOGIOEFI_01544	EPJBLLLI_01503	GFHDMAII_01653	DBCNGFKK_01530	EOOJNOJJ_01580	JFOJPNMJ_01621	DNHEJBGD_01572	IDOLMBCI_01596	PGHEEAJL_00986	JDKKPHEE_00963	KFGNHKJC_01385	DKAEDMHI_01556	NHFLCCAC_01474	GAALCJHF_01683	NIGJGHFL_01565	ABIHMDHL_01647	CHLBALEB_01540
sotB_1~~~sotB_2	sotB_1;sotB_2	sugar efflux transporter	740	740	1	1	1935				330	342	340.695	MENCNODC_01645	OCHOGMLH_01535	MNLOAMIK_01560	DLNJKCNL_01563	FELILMGD_01588	AKJJAIHI_01626	JAPPAPAM_01539	CLLHIMHF_01559	FDAFADBH_01407	FCFFIFNK_01643	OLDMBJMC_01396	KINAJLFB_01530	FPKMLGDB_01479	MPOBMLGN_01604	EEHBFCEJ_01600	DBMBCPON_01602	IEPPDPCD_00708	AHOAOFHC_01484	OEHIEBAK_01443	GOGIOEFI_01542	EPJBLLLI_01501	GFHDMAII_01655	DBCNGFKK_01532	EOOJNOJJ_01582	JFOJPNMJ_01619	DNHEJBGD_01570	IDOLMBCI_01598	PGHEEAJL_00984	JDKKPHEE_00961	KFGNHKJC_01383	DKAEDMHI_01554	NHFLCCAC_01476	GAALCJHF_01685	NIGJGHFL_01567	ABIHMDHL_01649	CHLBALEB_01542
dpnA	dpnA	Modification methylase DpnIIB	740	740	1	1	1933				336	702	402.616	MENCNODC_00998	OCHOGMLH_00410	MNLOAMIK_01116	DLNJKCNL_00952	FELILMGD_00840	AKJJAIHI_01047	JAPPAPAM_00904	CLLHIMHF_00475	FDAFADBH_01318	FCFFIFNK_00338	OLDMBJMC_00260	KINAJLFB_00473	FPKMLGDB_00552	MPOBMLGN_00187	EEHBFCEJ_00409	DBMBCPON_00936	IEPPDPCD_00279	AHOAOFHC_00871	OEHIEBAK_00409	GOGIOEFI_00338	EPJBLLLI_01003	GFHDMAII_00486	DBCNGFKK_00939	EOOJNOJJ_00980	JFOJPNMJ_00411	DNHEJBGD_01041	IDOLMBCI_00921	PGHEEAJL_00616	JDKKPHEE_01261	KFGNHKJC_00706	DKAEDMHI_00408	NHFLCCAC_00906	GAALCJHF_01063	NIGJGHFL_01091	ABIHMDHL_01043	CHLBALEB_01076
group_890		hypothetical protein	740	1209	1.63378	1	1932				537	1911	1174.54	MENCNODC_01318;MENCNODC_01319	OCHOGMLH_01263;OCHOGMLH_01262	MNLOAMIK_01271;MNLOAMIK_01270	DLNJKCNL_01203;DLNJKCNL_01202	FELILMGD_01158;FELILMGD_01157	AKJJAIHI_01302;AKJJAIHI_01301	JAPPAPAM_01226;JAPPAPAM_01225	CLLHIMHF_01368;CLLHIMHF_01367	FDAFADBH_00960;FDAFADBH_00959	FCFFIFNK_00707;FCFFIFNK_00708	OLDMBJMC_00887;OLDMBJMC_00888	KINAJLFB_01294;KINAJLFB_01293	FPKMLGDB_01374;FPKMLGDB_01375	MPOBMLGN_01263;MPOBMLGN_01262	EEHBFCEJ_01199;EEHBFCEJ_01200	DBMBCPON_01257;DBMBCPON_01256	IEPPDPCD_01396	AHOAOFHC_00752;AHOAOFHC_00751	OEHIEBAK_01373	GOGIOEFI_01295;GOGIOEFI_01294	EPJBLLLI_01293	GFHDMAII_01218	DBCNGFKK_01255	EOOJNOJJ_01237;EOOJNOJJ_01238	JFOJPNMJ_00827;JFOJPNMJ_00826	DNHEJBGD_00709;DNHEJBGD_00710	IDOLMBCI_01289	PGHEEAJL_01332;PGHEEAJL_01333	JDKKPHEE_01484;JDKKPHEE_01485	KFGNHKJC_01142;KFGNHKJC_01143	DKAEDMHI_01264;DKAEDMHI_01265	NHFLCCAC_01017;NHFLCCAC_01018	GAALCJHF_01344	NIGJGHFL_01302;NIGJGHFL_01303	ABIHMDHL_00917;ABIHMDHL_00916	CHLBALEB_00919
group_889		hypothetical protein	740	1384	1.87027	1	1931				213	1233	562.42	MENCNODC_00159;MENCNODC_00158	OCHOGMLH_00159;OCHOGMLH_00158	MNLOAMIK_00223;MNLOAMIK_00224	DLNJKCNL_00063;DLNJKCNL_00064	FELILMGD_00062;FELILMGD_00063	AKJJAIHI_00157;AKJJAIHI_00158	JAPPAPAM_00089;JAPPAPAM_00088	CLLHIMHF_00248;CLLHIMHF_00249	FDAFADBH_00088;FDAFADBH_00089	FCFFIFNK_00249;FCFFIFNK_00248	OLDMBJMC_00323;OLDMBJMC_00322	KINAJLFB_00360;KINAJLFB_00359	FPKMLGDB_00063;FPKMLGDB_00064	MPOBMLGN_00350;MPOBMLGN_00349	EEHBFCEJ_00159;EEHBFCEJ_00158	DBMBCPON_00342;DBMBCPON_00341	IEPPDPCD_00487;IEPPDPCD_00488	AHOAOFHC_00158;AHOAOFHC_00159	OEHIEBAK_00063;OEHIEBAK_00064	GOGIOEFI_00249;GOGIOEFI_00248	EPJBLLLI_00158;EPJBLLLI_00157	GFHDMAII_00158;GFHDMAII_00157	DBCNGFKK_00409;DBCNGFKK_00408	EOOJNOJJ_00088;EOOJNOJJ_00089	JFOJPNMJ_00223;JFOJPNMJ_00224	DNHEJBGD_00488;DNHEJBGD_00487	IDOLMBCI_00063;IDOLMBCI_00064	PGHEEAJL_00064;PGHEEAJL_00063	JDKKPHEE_00063;JDKKPHEE_00064	KFGNHKJC_00063;KFGNHKJC_00064	DKAEDMHI_00064;DKAEDMHI_00065	NHFLCCAC_00064;NHFLCCAC_00063	GAALCJHF_00341;GAALCJHF_00340	NIGJGHFL_00317	ABIHMDHL_00063	CHLBALEB_00064;CHLBALEB_00065
nosZ~~~nosZ_1	nosZ;nosZ_1	Nitrous-oxide reductase	740	740	1	1	1930				1602	1968	1602.99	MENCNODC_01893	OCHOGMLH_01889	MNLOAMIK_01857	DLNJKCNL_01909	FELILMGD_01864	AKJJAIHI_01914	JAPPAPAM_01893	CLLHIMHF_01875	FDAFADBH_01837	FCFFIFNK_01939	OLDMBJMC_01815	KINAJLFB_01866	FPKMLGDB_01971	MPOBMLGN_01883	EEHBFCEJ_01905	DBMBCPON_01875	IEPPDPCD_01891	AHOAOFHC_01866	OEHIEBAK_01940	GOGIOEFI_01879	EPJBLLLI_01880	GFHDMAII_01902	DBCNGFKK_01881	EOOJNOJJ_00850	JFOJPNMJ_01936	DNHEJBGD_01911	IDOLMBCI_01906	PGHEEAJL_01897	JDKKPHEE_01957	KFGNHKJC_01847	DKAEDMHI_01879	NHFLCCAC_01754	GAALCJHF_01147	NIGJGHFL_01900	ABIHMDHL_01924	CHLBALEB_01816
group_888		hypothetical protein	740	747	1.00946	1	1929				144	1602	1586.82	MENCNODC_00808	OCHOGMLH_00884	MNLOAMIK_00522	DLNJKCNL_00550	FELILMGD_00654	AKJJAIHI_00698	JAPPAPAM_00647	CLLHIMHF_00605	FDAFADBH_00548	FCFFIFNK_00578	OLDMBJMC_00489	KINAJLFB_00266	FPKMLGDB_00797	MPOBMLGN_00729	EEHBFCEJ_00823	DBMBCPON_00690	IEPPDPCD_00868	AHOAOFHC_00485	OEHIEBAK_00581	GOGIOEFI_00869	EPJBLLLI_00413	GFHDMAII_01025	DBCNGFKK_00273	EOOJNOJJ_00674	JFOJPNMJ_00509	DNHEJBGD_00580	IDOLMBCI_00726	PGHEEAJL_00715	JDKKPHEE_00458;JDKKPHEE_00459;JDKKPHEE_00460	KFGNHKJC_00749	DKAEDMHI_00657	NHFLCCAC_00677	GAALCJHF_00807	NIGJGHFL_00779	ABIHMDHL_00781	CHLBALEB_00271
cas1	;cas1	hypothetical protein;CRISPR-associated endonuclease Cas1	740	1372	1.85405	1	1925				210	648	352.308	MENCNODC_01146;MENCNODC_01145	OCHOGMLH_01137;OCHOGMLH_01138	MNLOAMIK_01151;MNLOAMIK_01150	DLNJKCNL_01034;DLNJKCNL_01035	FELILMGD_00939;FELILMGD_00938	AKJJAIHI_01138;AKJJAIHI_01139	JAPPAPAM_01096;JAPPAPAM_01095	CLLHIMHF_01102;CLLHIMHF_01101	FDAFADBH_01655;FDAFADBH_01654	FCFFIFNK_01053;FCFFIFNK_01054	OLDMBJMC_01571;OLDMBJMC_01572	KINAJLFB_01073;KINAJLFB_01074	FPKMLGDB_01158;FPKMLGDB_01159	MPOBMLGN_01034;MPOBMLGN_01035	EEHBFCEJ_01037;EEHBFCEJ_01038	DBMBCPON_01035;DBMBCPON_01036	IEPPDPCD_01285;IEPPDPCD_01284	AHOAOFHC_01005;AHOAOFHC_01006	OEHIEBAK_00920;OEHIEBAK_00921	GOGIOEFI_01118;GOGIOEFI_01119	EPJBLLLI_00655;EPJBLLLI_00656	GFHDMAII_01360;GFHDMAII_01361	DBCNGFKK_01085;DBCNGFKK_01086	EOOJNOJJ_01052;EOOJNOJJ_01053	JFOJPNMJ_01137;JFOJPNMJ_01136	DNHEJBGD_01135;DNHEJBGD_01136	IDOLMBCI_01073;IDOLMBCI_01072	PGHEEAJL_01170;PGHEEAJL_01169	JDKKPHEE_00652;JDKKPHEE_00651	KFGNHKJC_01643;KFGNHKJC_01644	DKAEDMHI_01098;DKAEDMHI_01099	NHFLCCAC_00417;NHFLCCAC_00418	GAALCJHF_01257;GAALCJHF_01256	NIGJGHFL_01167;NIGJGHFL_01166	ABIHMDHL_01140;ABIHMDHL_01139	CHLBALEB_00573;CHLBALEB_00572
ribD	ribD	Riboflavin biosynthesis protein RibD	740	740	1	1	1924				1110	1110	1110	MENCNODC_00553	OCHOGMLH_00795	MNLOAMIK_00607	DLNJKCNL_00464	FELILMGD_00401	AKJJAIHI_00421	JAPPAPAM_00355	CLLHIMHF_00704	FDAFADBH_00826	FCFFIFNK_00663	OLDMBJMC_00440	KINAJLFB_00684	FPKMLGDB_00914	MPOBMLGN_00542	EEHBFCEJ_00749	DBMBCPON_00414	IEPPDPCD_00782	AHOAOFHC_00396	OEHIEBAK_00980	GOGIOEFI_00711	EPJBLLLI_00596	GFHDMAII_00827	DBCNGFKK_00685	EOOJNOJJ_00206	JFOJPNMJ_00782	DNHEJBGD_00665	IDOLMBCI_00566	PGHEEAJL_00801	JDKKPHEE_00884	KFGNHKJC_00436	DKAEDMHI_00822	NHFLCCAC_00566	GAALCJHF_00648	NIGJGHFL_00494	ABIHMDHL_00495	CHLBALEB_00454
group_885		hypothetical protein	740	740	1	1	1923				2016	2016	2016	MENCNODC_01012	OCHOGMLH_00396	MNLOAMIK_01130	DLNJKCNL_00966	FELILMGD_00826	AKJJAIHI_01061	JAPPAPAM_00918	CLLHIMHF_00461	FDAFADBH_02035	FCFFIFNK_00324	OLDMBJMC_00274	KINAJLFB_00459	FPKMLGDB_00538	MPOBMLGN_00173	EEHBFCEJ_00395	DBMBCPON_00922	IEPPDPCD_00293	AHOAOFHC_00857	OEHIEBAK_00395	GOGIOEFI_00324	EPJBLLLI_01017	GFHDMAII_00500	DBCNGFKK_00953	EOOJNOJJ_00994	JFOJPNMJ_00425	DNHEJBGD_01027	IDOLMBCI_00907	PGHEEAJL_00630	JDKKPHEE_01247	KFGNHKJC_01808	DKAEDMHI_00394	NHFLCCAC_00892	GAALCJHF_01049	NIGJGHFL_01077	ABIHMDHL_01029	CHLBALEB_01062
group_883		hypothetical protein	740	740	1	1	1920				276	276	276	MENCNODC_00305	OCHOGMLH_00305	MNLOAMIK_00084	DLNJKCNL_00305	FELILMGD_00539	AKJJAIHI_00304	JAPPAPAM_00238	CLLHIMHF_00084	FDAFADBH_00428	FCFFIFNK_00077	OLDMBJMC_00084	KINAJLFB_00084	FPKMLGDB_00299	MPOBMLGN_00084	EEHBFCEJ_00299	DBMBCPON_00078	IEPPDPCD_00611	AHOAOFHC_00305	OEHIEBAK_00298	GOGIOEFI_00077	EPJBLLLI_00304	GFHDMAII_00298	DBCNGFKK_00043	EOOJNOJJ_00254	JFOJPNMJ_00084	DNHEJBGD_00084	IDOLMBCI_00298	PGHEEAJL_00305	JDKKPHEE_00308	KFGNHKJC_00305	DKAEDMHI_00305	NHFLCCAC_00503	GAALCJHF_00084	NIGJGHFL_00077	ABIHMDHL_00304	CHLBALEB_00318
rnr	rnr;	Ribonuclease R;hypothetical protein	740	744	1.00541	1	1918				480	2376	2358.49	MENCNODC_00297	OCHOGMLH_00297	MNLOAMIK_00076	DLNJKCNL_00297	FELILMGD_00531	AKJJAIHI_00296	JAPPAPAM_00230	CLLHIMHF_00076	FDAFADBH_00436	FCFFIFNK_00085	OLDMBJMC_00076	KINAJLFB_00076	FPKMLGDB_00307	MPOBMLGN_00076	EEHBFCEJ_00307	DBMBCPON_00086	IEPPDPCD_00603	AHOAOFHC_00297	OEHIEBAK_00306	GOGIOEFI_00085	EPJBLLLI_00296	GFHDMAII_00306	DBCNGFKK_00051	EOOJNOJJ_00262	JFOJPNMJ_00076	DNHEJBGD_00076	IDOLMBCI_00306	PGHEEAJL_00297	JDKKPHEE_00300	KFGNHKJC_00297	DKAEDMHI_00297	NHFLCCAC_01383	GAALCJHF_00076	NIGJGHFL_00085	ABIHMDHL_00296	CHLBALEB_00310
tig	tig	Trigger factor	740	740	1	1	1917				615	1311	1310.06	MENCNODC_00463	OCHOGMLH_01492	MNLOAMIK_01500	DLNJKCNL_01468	FELILMGD_00385	AKJJAIHI_00558	JAPPAPAM_01486	CLLHIMHF_01182	FDAFADBH_00480	FCFFIFNK_01566	OLDMBJMC_01335	KINAJLFB_00195	FPKMLGDB_00864	MPOBMLGN_01544	EEHBFCEJ_01503	DBMBCPON_01443	IEPPDPCD_00623	AHOAOFHC_01441	OEHIEBAK_00690	GOGIOEFI_00661	EPJBLLLI_01441	GFHDMAII_00772	DBCNGFKK_01454	EOOJNOJJ_01468	JFOJPNMJ_01489	DNHEJBGD_01511	IDOLMBCI_01485	PGHEEAJL_00643	JDKKPHEE_01639	KFGNHKJC_00595	DKAEDMHI_00689	NHFLCCAC_01283	GAALCJHF_01579	NIGJGHFL_00970	ABIHMDHL_01570	CHLBALEB_01464
group_882		hypothetical protein	740	743	1.00405	1	1916				291	1254	1245.83	MENCNODC_00937	OCHOGMLH_00949	MNLOAMIK_01057	DLNJKCNL_00770	FELILMGD_00787	AKJJAIHI_00986	JAPPAPAM_00590	CLLHIMHF_01000	FDAFADBH_00605	FCFFIFNK_00781	OLDMBJMC_00683	KINAJLFB_00785	FPKMLGDB_01060	MPOBMLGN_00583	EEHBFCEJ_00881	DBMBCPON_00822	IEPPDPCD_00990	AHOAOFHC_00687	OEHIEBAK_01061	GOGIOEFI_00934	EPJBLLLI_00933	GFHDMAII_01154	DBCNGFKK_00877	EOOJNOJJ_00813	JFOJPNMJ_00900	DNHEJBGD_00921	IDOLMBCI_00514	PGHEEAJL_01032	JDKKPHEE_01074	KFGNHKJC_01262	DKAEDMHI_01007	NHFLCCAC_00734	GAALCJHF_01009	NIGJGHFL_00659	ABIHMDHL_00643	CHLBALEB_00644
fabG_1~~~~~~fabG_2	fabG_1;;fabG_2	3-oxoacyl-[acyl-carrier-protein] reductase;hypothetical protein;3-oxoacyl-[acyl-carrier-protein] reductase FabG	740	741	1.00135	1	1915				249	666	664.7	MENCNODC_00938	OCHOGMLH_00950	MNLOAMIK_01058	DLNJKCNL_00769	FELILMGD_00788	AKJJAIHI_00987	JAPPAPAM_00591	CLLHIMHF_00999	FDAFADBH_00604	FCFFIFNK_00780	OLDMBJMC_00682	KINAJLFB_00786	FPKMLGDB_01059	MPOBMLGN_00582	EEHBFCEJ_00880	DBMBCPON_00823	IEPPDPCD_00989	AHOAOFHC_00688	OEHIEBAK_01060	GOGIOEFI_00935	EPJBLLLI_00932	GFHDMAII_01153	DBCNGFKK_00878	EOOJNOJJ_00814	JFOJPNMJ_00899	DNHEJBGD_00920	IDOLMBCI_00515	PGHEEAJL_01033	JDKKPHEE_01075	KFGNHKJC_01263	DKAEDMHI_01008	NHFLCCAC_00733	GAALCJHF_01010	NIGJGHFL_00660	ABIHMDHL_00642	CHLBALEB_00643
glnE~~~glnE_1~~~glnE_2	glnE;glnE_1;glnE_2	Bifunctional glutamine synthetase adenylyltransferase/adenylyl-removing enzyme	740	746	1.00811	1	1914				579	2868	2674.54	MENCNODC_01420	OCHOGMLH_01307	MNLOAMIK_01318	DLNJKCNL_00998	FELILMGD_01202	AKJJAIHI_01351	JAPPAPAM_00776	CLLHIMHF_00766	FDAFADBH_01488	FCFFIFNK_01372	OLDMBJMC_01411	KINAJLFB_01607	FPKMLGDB_00502	MPOBMLGN_01648	EEHBFCEJ_01249	DBMBCPON_01301	IEPPDPCD_00023	AHOAOFHC_01530	OEHIEBAK_01581	GOGIOEFI_01343	EPJBLLLI_01515	GFHDMAII_01436	DBCNGFKK_01307	EOOJNOJJ_01281	JFOJPNMJ_01395	DNHEJBGD_00277	IDOLMBCI_01045	PGHEEAJL_01133	JDKKPHEE_00555	KFGNHKJC_01561	DKAEDMHI_01312	NHFLCCAC_01061	GAALCJHF_01392	NIGJGHFL_01351	ABIHMDHL_01350	CHLBALEB_01685
group_881		hypothetical protein	740	742	1.0027	1	1913				369	3087	3069.79	MENCNODC_02011	OCHOGMLH_02019	MNLOAMIK_02035	DLNJKCNL_01606	FELILMGD_01999	AKJJAIHI_02030	JAPPAPAM_01578	CLLHIMHF_01997	FDAFADBH_02002	FCFFIFNK_01733	OLDMBJMC_01997	KINAJLFB_02034	FPKMLGDB_01718	MPOBMLGN_02032	EEHBFCEJ_02030	DBMBCPON_02007	IEPPDPCD_01590	AHOAOFHC_02018	OEHIEBAK_02054	GOGIOEFI_02022	EPJBLLLI_02017	GFHDMAII_02030	DBCNGFKK_02011	EOOJNOJJ_01998	JFOJPNMJ_01629	DNHEJBGD_02036	IDOLMBCI_02033	PGHEEAJL_01710	JDKKPHEE_01678	KFGNHKJC_02001	DKAEDMHI_02023	NHFLCCAC_01988	GAALCJHF_02024	NIGJGHFL_01595	ABIHMDHL_01705	CHLBALEB_01998
group_880		hypothetical protein	740	751	1.01486	1	1912				126	597	588.739	MENCNODC_01885	OCHOGMLH_01881	MNLOAMIK_01865	DLNJKCNL_01917	FELILMGD_01872	AKJJAIHI_01922	JAPPAPAM_01901	CLLHIMHF_01883	FDAFADBH_01829	FCFFIFNK_01947	OLDMBJMC_01823	KINAJLFB_01874	FPKMLGDB_01979	MPOBMLGN_01891	EEHBFCEJ_01897	DBMBCPON_01883	IEPPDPCD_01899	AHOAOFHC_01874	OEHIEBAK_01948	GOGIOEFI_01887	EPJBLLLI_01872	GFHDMAII_01910	DBCNGFKK_01889	EOOJNOJJ_00842	JFOJPNMJ_01944	DNHEJBGD_01919	IDOLMBCI_01914	PGHEEAJL_01905	JDKKPHEE_01965	KFGNHKJC_01839	DKAEDMHI_01887	NHFLCCAC_01762	GAALCJHF_01139	NIGJGHFL_01892	ABIHMDHL_01932	CHLBALEB_01808
ispD	ispD	2-C-methyl-D-erythritol 4-phosphate cytidylyltransferase	740	740	1	1	1909				690	690	690	MENCNODC_01174	OCHOGMLH_01109	MNLOAMIK_01179	DLNJKCNL_01063	FELILMGD_00967	AKJJAIHI_01167	JAPPAPAM_01067	CLLHIMHF_01130	FDAFADBH_01573	FCFFIFNK_01025	OLDMBJMC_01509	KINAJLFB_01102	FPKMLGDB_01187	MPOBMLGN_01006	EEHBFCEJ_01066	DBMBCPON_01064	IEPPDPCD_01313	AHOAOFHC_00977	OEHIEBAK_00949	GOGIOEFI_01090	EPJBLLLI_00684	GFHDMAII_01332	DBCNGFKK_01114	EOOJNOJJ_01024	JFOJPNMJ_01165	DNHEJBGD_01164	IDOLMBCI_01101	PGHEEAJL_01198	JDKKPHEE_00680	KFGNHKJC_01522	DKAEDMHI_01127	NHFLCCAC_00389	GAALCJHF_01228	NIGJGHFL_01138	ABIHMDHL_01168	CHLBALEB_00601
group_878		hypothetical protein	740	740	1	1	1908				363	411	365.011	MENCNODC_00864	OCHOGMLH_00471	MNLOAMIK_00984	DLNJKCNL_00632	FELILMGD_00711	AKJJAIHI_00776	JAPPAPAM_00448	CLLHIMHF_00536	FDAFADBH_01225	FCFFIFNK_00397	OLDMBJMC_00199	KINAJLFB_00533	FPKMLGDB_00611	MPOBMLGN_00248	EEHBFCEJ_00465	DBMBCPON_00762	IEPPDPCD_00220	AHOAOFHC_00541	OEHIEBAK_00470	GOGIOEFI_00399	EPJBLLLI_00796	GFHDMAII_00420	DBCNGFKK_00731	EOOJNOJJ_00465	JFOJPNMJ_00350	DNHEJBGD_00795	IDOLMBCI_00782	PGHEEAJL_00557	JDKKPHEE_00618	KFGNHKJC_00645	DKAEDMHI_00468	NHFLCCAC_00606	GAALCJHF_00863	NIGJGHFL_00577	ABIHMDHL_00578	CHLBALEB_00711
nosY	nosY	putative ABC transporter permease protein NosY	740	740	1	1	1905				831	831	831	MENCNODC_01898	OCHOGMLH_01894	MNLOAMIK_01852	DLNJKCNL_01904	FELILMGD_01859	AKJJAIHI_01909	JAPPAPAM_01888	CLLHIMHF_01870	FDAFADBH_01842	FCFFIFNK_01934	OLDMBJMC_01810	KINAJLFB_01861	FPKMLGDB_01966	MPOBMLGN_01878	EEHBFCEJ_01910	DBMBCPON_01870	IEPPDPCD_01886	AHOAOFHC_01861	OEHIEBAK_01935	GOGIOEFI_01874	EPJBLLLI_01885	GFHDMAII_01897	DBCNGFKK_01876	EOOJNOJJ_00855	JFOJPNMJ_01931	DNHEJBGD_01906	IDOLMBCI_01901	PGHEEAJL_01892	JDKKPHEE_01952	KFGNHKJC_01852	DKAEDMHI_01874	NHFLCCAC_01749	GAALCJHF_01152	NIGJGHFL_01905	ABIHMDHL_01919	CHLBALEB_01821
group_875		hypothetical protein	740	740	1	1	1904				279	279	279	MENCNODC_01852	OCHOGMLH_01821	MNLOAMIK_01818	DLNJKCNL_01835	FELILMGD_01772	AKJJAIHI_01851	JAPPAPAM_01806	CLLHIMHF_01795	FDAFADBH_01787	FCFFIFNK_01847	OLDMBJMC_01765	KINAJLFB_01801	FPKMLGDB_01923	MPOBMLGN_01859	EEHBFCEJ_01852	DBMBCPON_01786	IEPPDPCD_01811	AHOAOFHC_01811	OEHIEBAK_01866	GOGIOEFI_01840	EPJBLLLI_01839	GFHDMAII_01836	DBCNGFKK_01815	EOOJNOJJ_01845	JFOJPNMJ_01897	DNHEJBGD_01806	IDOLMBCI_01814	PGHEEAJL_01873	JDKKPHEE_00390	KFGNHKJC_01761	DKAEDMHI_01816	NHFLCCAC_01668	GAALCJHF_01841	NIGJGHFL_01857	ABIHMDHL_01869	CHLBALEB_01776
group_874		hypothetical protein	740	740	1	1	1903				279	279	279	MENCNODC_00870	OCHOGMLH_00477	MNLOAMIK_00990	DLNJKCNL_00638	FELILMGD_00717	AKJJAIHI_00782	JAPPAPAM_00442	CLLHIMHF_00542	FDAFADBH_01231	FCFFIFNK_00403	OLDMBJMC_00193	KINAJLFB_00539	FPKMLGDB_00617	MPOBMLGN_00254	EEHBFCEJ_00471	DBMBCPON_00756	IEPPDPCD_00214	AHOAOFHC_00547	OEHIEBAK_00476	GOGIOEFI_00405	EPJBLLLI_00802	GFHDMAII_00414	DBCNGFKK_00737	EOOJNOJJ_00471	JFOJPNMJ_00344	DNHEJBGD_00789	IDOLMBCI_00788	PGHEEAJL_00551	JDKKPHEE_00612	KFGNHKJC_00639	DKAEDMHI_00474	NHFLCCAC_00612	GAALCJHF_00869	NIGJGHFL_00583	ABIHMDHL_00584	CHLBALEB_00717
group_873		hypothetical protein	740	740	1	1	1902				279	279	279	MENCNODC_01092	OCHOGMLH_01046	MNLOAMIK_00325	DLNJKCNL_00852	FELILMGD_00919	AKJJAIHI_00900	JAPPAPAM_00976	CLLHIMHF_00323	FDAFADBH_01723	FCFFIFNK_00908	OLDMBJMC_00531	KINAJLFB_01054	FPKMLGDB_01022	MPOBMLGN_00945	EEHBFCEJ_00985	DBMBCPON_00983	IEPPDPCD_00911	AHOAOFHC_00916	OEHIEBAK_01114	GOGIOEFI_01007	EPJBLLLI_00713	GFHDMAII_00853	DBCNGFKK_01034	EOOJNOJJ_00586	JFOJPNMJ_01082	DNHEJBGD_01115	IDOLMBCI_00680	PGHEEAJL_00507	JDKKPHEE_01365	KFGNHKJC_00932	DKAEDMHI_00960	NHFLCCAC_00817	GAALCJHF_00714	NIGJGHFL_01018	ABIHMDHL_01087	CHLBALEB_01964
pmbA	;pmbA	hypothetical protein;Metalloprotease PmbA	740	741	1.00135	1	1901				213	1332	1329.15	MENCNODC_00164	OCHOGMLH_00164	MNLOAMIK_00218	DLNJKCNL_00058	FELILMGD_00057	AKJJAIHI_00163	JAPPAPAM_00094	CLLHIMHF_00254	FDAFADBH_00094	FCFFIFNK_00254	OLDMBJMC_00328	KINAJLFB_00354	FPKMLGDB_00058	MPOBMLGN_00344	EEHBFCEJ_00164	DBMBCPON_00336	IEPPDPCD_00482	AHOAOFHC_00164	OEHIEBAK_00058	GOGIOEFI_00254	EPJBLLLI_00163	GFHDMAII_00163	DBCNGFKK_00403	EOOJNOJJ_00094	JFOJPNMJ_00218	DNHEJBGD_00482	IDOLMBCI_00058	PGHEEAJL_00058	JDKKPHEE_00058	KFGNHKJC_00058	DKAEDMHI_00059	NHFLCCAC_00058	GAALCJHF_00335	NIGJGHFL_00322	ABIHMDHL_00058	CHLBALEB_00059
secE	secE	Protein translocase subunit SecE	740	740	1	1	1900				279	279	279	MENCNODC_00766	OCHOGMLH_00691	MNLOAMIK_00810	DLNJKCNL_00354	FELILMGD_01393	AKJJAIHI_00577	JAPPAPAM_00253	CLLHIMHF_00965	FDAFADBH_00250	FCFFIFNK_01520	OLDMBJMC_01041	KINAJLFB_00661	FPKMLGDB_00393	MPOBMLGN_00398	EEHBFCEJ_00605	DBMBCPON_00569	IEPPDPCD_00131	AHOAOFHC_01288	OEHIEBAK_00872	GOGIOEFI_00618	EPJBLLLI_00452	GFHDMAII_00685	DBCNGFKK_00622	EOOJNOJJ_00346	JFOJPNMJ_00638	DNHEJBGD_00168	IDOLMBCI_00471	PGHEEAJL_00838	JDKKPHEE_00782	KFGNHKJC_00850	DKAEDMHI_00596	NHFLCCAC_01766	GAALCJHF_00472	NIGJGHFL_00469	ABIHMDHL_00391	CHLBALEB_01381
rpsS	rpsS	30S ribosomal protein S19	740	740	1	1	1899				279	279	279	MENCNODC_00744	OCHOGMLH_00713	MNLOAMIK_00788	DLNJKCNL_00376	FELILMGD_01415	AKJJAIHI_00599	JAPPAPAM_00275	CLLHIMHF_00943	FDAFADBH_00228	FCFFIFNK_01498	OLDMBJMC_01063	KINAJLFB_00639	FPKMLGDB_00415	MPOBMLGN_00420	EEHBFCEJ_00627	DBMBCPON_00591	IEPPDPCD_00110	AHOAOFHC_01310	OEHIEBAK_00850	GOGIOEFI_00596	EPJBLLLI_00474	GFHDMAII_00663	DBCNGFKK_00600	EOOJNOJJ_00368	JFOJPNMJ_00660	DNHEJBGD_00190	IDOLMBCI_00449	PGHEEAJL_00860	JDKKPHEE_00804	KFGNHKJC_00828	DKAEDMHI_00574	NHFLCCAC_01627	GAALCJHF_00494	NIGJGHFL_00447	ABIHMDHL_00413	CHLBALEB_01403
sodB	sodB;	Superoxide dismutase [Fe]	740	742	1.0027	1	1898				177	582	580.52	MENCNODC_00204	OCHOGMLH_00204	MNLOAMIK_00178	DLNJKCNL_00018	FELILMGD_00017	AKJJAIHI_00203	JAPPAPAM_00134	CLLHIMHF_00294	FDAFADBH_00134	FCFFIFNK_00294	OLDMBJMC_00368	KINAJLFB_00314	FPKMLGDB_00018	MPOBMLGN_00304	EEHBFCEJ_00204	DBMBCPON_00296	IEPPDPCD_00442	AHOAOFHC_00204	OEHIEBAK_00018	GOGIOEFI_00294	EPJBLLLI_00203	GFHDMAII_00203	DBCNGFKK_00363	EOOJNOJJ_00134	JFOJPNMJ_00178	DNHEJBGD_00442	IDOLMBCI_00018	PGHEEAJL_00018	JDKKPHEE_00018	KFGNHKJC_00018	DKAEDMHI_00019	NHFLCCAC_00018	GAALCJHF_00295	NIGJGHFL_00362	ABIHMDHL_00018	CHLBALEB_00019
ftsB	ftsB	Cell division protein FtsB	740	740	1	1	1897				279	279	279	MENCNODC_00488	OCHOGMLH_01467	MNLOAMIK_01475	DLNJKCNL_01443	FELILMGD_00360	AKJJAIHI_00533	JAPPAPAM_01461	CLLHIMHF_01157	FDAFADBH_00455	FCFFIFNK_01591	OLDMBJMC_01310	KINAJLFB_00220	FPKMLGDB_00889	MPOBMLGN_01519	EEHBFCEJ_01478	DBMBCPON_01418	IEPPDPCD_00648	AHOAOFHC_01416	OEHIEBAK_00665	GOGIOEFI_00686	EPJBLLLI_01416	GFHDMAII_00747	DBCNGFKK_01479	EOOJNOJJ_01493	JFOJPNMJ_01514	DNHEJBGD_01486	IDOLMBCI_01510	PGHEEAJL_00668	JDKKPHEE_01664	KFGNHKJC_00570	DKAEDMHI_00714	NHFLCCAC_01308	GAALCJHF_01554	NIGJGHFL_00995	ABIHMDHL_01545	CHLBALEB_01489
group_871		hypothetical protein	740	740	1	1	1895				279	279	279	MENCNODC_00133	OCHOGMLH_00133	MNLOAMIK_00250	DLNJKCNL_00089	FELILMGD_00088	AKJJAIHI_00132	JAPPAPAM_00063	CLLHIMHF_00223	FDAFADBH_00063	FCFFIFNK_00223	OLDMBJMC_00297	KINAJLFB_00385	FPKMLGDB_00089	MPOBMLGN_00375	EEHBFCEJ_00133	DBMBCPON_00367	IEPPDPCD_00513	AHOAOFHC_00133	OEHIEBAK_00089	GOGIOEFI_00223	EPJBLLLI_00132	GFHDMAII_00132	DBCNGFKK_00434	EOOJNOJJ_00063	JFOJPNMJ_00249	DNHEJBGD_00513	IDOLMBCI_00089	PGHEEAJL_00089	JDKKPHEE_00089	KFGNHKJC_00089	DKAEDMHI_00090	NHFLCCAC_00089	GAALCJHF_00366	NIGJGHFL_00292	ABIHMDHL_00088	CHLBALEB_00090
group_869		hypothetical protein	740	740	1	1	1893				345	600	434.838	MENCNODC_00512	OCHOGMLH_00837	MNLOAMIK_00566	DLNJKCNL_00505	FELILMGD_00442	AKJJAIHI_00462	JAPPAPAM_00396	CLLHIMHF_00745	FDAFADBH_00785	FCFFIFNK_00622	OLDMBJMC_00399	KINAJLFB_00726	FPKMLGDB_00955	MPOBMLGN_00501	EEHBFCEJ_00708	DBMBCPON_00455	IEPPDPCD_00823	AHOAOFHC_00437	OEHIEBAK_01021	GOGIOEFI_00752	EPJBLLLI_00555	GFHDMAII_00786	DBCNGFKK_00644	EOOJNOJJ_00165	JFOJPNMJ_00741	DNHEJBGD_00624	IDOLMBCI_00607	PGHEEAJL_00760	JDKKPHEE_00843	KFGNHKJC_00395	DKAEDMHI_00781	NHFLCCAC_00525	GAALCJHF_00689	NIGJGHFL_00535	ABIHMDHL_00536	CHLBALEB_00413
group_864	prpF_2;	2-methyl-aconitate isomerase	740	741	1.00135	1	1887				237	615	614.174	MENCNODC_01252	OCHOGMLH_01154	MNLOAMIK_01232	DLNJKCNL_01116	FELILMGD_00613	AKJJAIHI_01221	JAPPAPAM_01111	CLLHIMHF_01253	FDAFADBH_00667	FCFFIFNK_01167	OLDMBJMC_00773	KINAJLFB_01179	FPKMLGDB_01294	MPOBMLGN_01182	EEHBFCEJ_01119	DBMBCPON_01171	IEPPDPCD_01335	AHOAOFHC_01097	OEHIEBAK_01336	GOGIOEFI_01180	EPJBLLLI_01167	GFHDMAII_01376	DBCNGFKK_01139	EOOJNOJJ_01152	JFOJPNMJ_01266	DNHEJBGD_01217	IDOLMBCI_01155	PGHEEAJL_01251	JDKKPHEE_01210	KFGNHKJC_00987	DKAEDMHI_01151	NHFLCCAC_01835	GAALCJHF_00569	NIGJGHFL_01236	ABIHMDHL_01275	CHLBALEB_00476
group_863		hypothetical protein	740	740	1	1	1886				483	483	483	MENCNODC_01826	OCHOGMLH_01717	MNLOAMIK_01721	DLNJKCNL_01627	FELILMGD_01735	AKJJAIHI_01771	JAPPAPAM_01557	CLLHIMHF_01718	FDAFADBH_01870	FCFFIFNK_01712	OLDMBJMC_01642	KINAJLFB_01753	FPKMLGDB_01739	MPOBMLGN_01816	EEHBFCEJ_01832	DBMBCPON_01755	IEPPDPCD_01611	AHOAOFHC_01785	OEHIEBAK_01810	GOGIOEFI_01754	EPJBLLLI_01790	GFHDMAII_01796	DBCNGFKK_01722	EOOJNOJJ_01812	JFOJPNMJ_01650	DNHEJBGD_01744	IDOLMBCI_01775	PGHEEAJL_01689	JDKKPHEE_01699	KFGNHKJC_01866	DKAEDMHI_01735	NHFLCCAC_01734	GAALCJHF_01792	NIGJGHFL_01615	ABIHMDHL_01685	CHLBALEB_01835
group_862		hypothetical protein	740	740	1	1	1885				288	348	316.946	MENCNODC_01828	OCHOGMLH_01715	MNLOAMIK_01723	DLNJKCNL_01629	FELILMGD_01733	AKJJAIHI_01773	JAPPAPAM_01555	CLLHIMHF_01716	FDAFADBH_01868	FCFFIFNK_01710	OLDMBJMC_01644	KINAJLFB_01751	FPKMLGDB_01741	MPOBMLGN_01818	EEHBFCEJ_01830	DBMBCPON_01753	IEPPDPCD_01613	AHOAOFHC_01787	OEHIEBAK_01812	GOGIOEFI_01752	EPJBLLLI_01792	GFHDMAII_01794	DBCNGFKK_01720	EOOJNOJJ_01814	JFOJPNMJ_01652	DNHEJBGD_01746	IDOLMBCI_01773	PGHEEAJL_01687	JDKKPHEE_01701	KFGNHKJC_01868	DKAEDMHI_01737	NHFLCCAC_01732	GAALCJHF_01794	NIGJGHFL_01617	ABIHMDHL_01683	CHLBALEB_01833
group_861		hypothetical protein	740	745	1.00676	1	1884				996	2139	1568.56	MENCNODC_01381	OCHOGMLH_01410	MNLOAMIK_01427	DLNJKCNL_01243;DLNJKCNL_01244	FELILMGD_01313	AKJJAIHI_01422	JAPPAPAM_01266	CLLHIMHF_01507	FDAFADBH_01068	FCFFIFNK_01333	OLDMBJMC_01128	KINAJLFB_01355	FPKMLGDB_01420	MPOBMLGN_01329	EEHBFCEJ_01360	DBMBCPON_01453	IEPPDPCD_01440	AHOAOFHC_01241	OEHIEBAK_01484	GOGIOEFI_01409	EPJBLLLI_01396	GFHDMAII_01503	DBCNGFKK_01416	EOOJNOJJ_01393	JFOJPNMJ_01337	DNHEJBGD_01313	IDOLMBCI_01356	PGHEEAJL_01378	JDKKPHEE_01565	KFGNHKJC_01461	DKAEDMHI_01368;DKAEDMHI_01369	NHFLCCAC_01176	GAALCJHF_01534	NIGJGHFL_01445	ABIHMDHL_01389	CHLBALEB_01257
pilQ_2~~~pilQ~~~pilQ_1	pilQ_2;pilQ;pilQ_1;	Type IV pilus biogenesis and competence protein PilQ;hypothetical protein	740	743	1.00405	1	1880				480	2394	2208.81	MENCNODC_00548	OCHOGMLH_00800	MNLOAMIK_00602	DLNJKCNL_00469	FELILMGD_00406	AKJJAIHI_00426	JAPPAPAM_00360	CLLHIMHF_00709	FDAFADBH_00821	FCFFIFNK_00658	OLDMBJMC_00435	KINAJLFB_00689	FPKMLGDB_00919	MPOBMLGN_00537	EEHBFCEJ_00744	DBMBCPON_00419	IEPPDPCD_00787	AHOAOFHC_00401	OEHIEBAK_00985	GOGIOEFI_00716	EPJBLLLI_00591	GFHDMAII_00822	DBCNGFKK_00680	EOOJNOJJ_00201	JFOJPNMJ_00777	DNHEJBGD_00660	IDOLMBCI_00571	PGHEEAJL_00796	JDKKPHEE_00879	KFGNHKJC_00431	DKAEDMHI_00817	NHFLCCAC_00561	GAALCJHF_00653	NIGJGHFL_00499	ABIHMDHL_00500	CHLBALEB_00449
ispH	ispH	4-hydroxy-3-methylbut-2-enyl diphosphate reductase	740	740	1	1	1879				969	969	969	MENCNODC_00569	OCHOGMLH_02008	MNLOAMIK_00623	DLNJKCNL_00448	FELILMGD_01767	AKJJAIHI_00405	JAPPAPAM_02032	CLLHIMHF_02053	FDAFADBH_01621	FCFFIFNK_01826	OLDMBJMC_01980	KINAJLFB_02030	FPKMLGDB_01678	MPOBMLGN_02030	EEHBFCEJ_00766	DBMBCPON_00398	IEPPDPCD_02116	AHOAOFHC_01990	OEHIEBAK_02046	GOGIOEFI_02011	EPJBLLLI_00612	GFHDMAII_02022	DBCNGFKK_00701	EOOJNOJJ_00222	JFOJPNMJ_01881	DNHEJBGD_01785	IDOLMBCI_02031	PGHEEAJL_02021	JDKKPHEE_00900	KFGNHKJC_00452	DKAEDMHI_02010	NHFLCCAC_01952	GAALCJHF_02020	NIGJGHFL_01836	ABIHMDHL_01853	CHLBALEB_01996
macA	macA	Macrolide export protein MacA	740	740	1	1	1878				1179	1179	1179	MENCNODC_01528	OCHOGMLH_01428	MNLOAMIK_00458	DLNJKCNL_01404	FELILMGD_01449	AKJJAIHI_01500	JAPPAPAM_01442	CLLHIMHF_00668	FDAFADBH_01129	FCFFIFNK_01537	OLDMBJMC_01225	KINAJLFB_01479	FPKMLGDB_01582	MPOBMLGN_01480	EEHBFCEJ_01439	DBMBCPON_01531	IEPPDPCD_01486	AHOAOFHC_01397	OEHIEBAK_00517	GOGIOEFI_01454	EPJBLLLI_00349	GFHDMAII_01549	DBCNGFKK_00337	EOOJNOJJ_01459	JFOJPNMJ_00446	DNHEJBGD_01447	IDOLMBCI_01476	PGHEEAJL_01523	JDKKPHEE_01630	KFGNHKJC_01297	DKAEDMHI_01486	NHFLCCAC_01274	GAALCJHF_01107	NIGJGHFL_01496	ABIHMDHL_01526	CHLBALEB_00207
group_858		hypothetical protein	740	740	1	1	1877				282	282	282	MENCNODC_01804	OCHOGMLH_01799	MNLOAMIK_01757	DLNJKCNL_01776	FELILMGD_01708	AKJJAIHI_01789	JAPPAPAM_01765	CLLHIMHF_01742	FDAFADBH_01739	FCFFIFNK_01809	OLDMBJMC_01677	KINAJLFB_01726	FPKMLGDB_01848	MPOBMLGN_01794	EEHBFCEJ_01774	DBMBCPON_01738	IEPPDPCD_01750	AHOAOFHC_01724	OEHIEBAK_01855	GOGIOEFI_01778	EPJBLLLI_01817	GFHDMAII_00929	DBCNGFKK_01764	EOOJNOJJ_01780	JFOJPNMJ_01848	DNHEJBGD_01722	IDOLMBCI_01748	PGHEEAJL_01822	JDKKPHEE_01848	KFGNHKJC_01712	DKAEDMHI_01754	NHFLCCAC_01598	GAALCJHF_01809	NIGJGHFL_01829	ABIHMDHL_01819	CHLBALEB_01744
rffH~~~rffH_2~~~rffH_1	rffH;rffH_2;rffH_1	Glucose-1-phosphate thymidylyltransferase 2	740	742	1.0027	1	1876				351	867	864.631	MENCNODC_01472	OCHOGMLH_01196	MNLOAMIK_01385	DLNJKCNL_01357	FELILMGD_01300	AKJJAIHI_01408	JAPPAPAM_01348	CLLHIMHF_01438	FDAFADBH_01117	FCFFIFNK_01467	OLDMBJMC_00958	KINAJLFB_01417	FPKMLGDB_01541	MPOBMLGN_01421	EEHBFCEJ_01305	DBMBCPON_01358	IEPPDPCD_00177	AHOAOFHC_01158	OEHIEBAK_01431	GOGIOEFI_01395	EPJBLLLI_01210	GFHDMAII_01488	DBCNGFKK_01402	EOOJNOJJ_01350	JFOJPNMJ_01452	DNHEJBGD_01403	IDOLMBCI_01655	PGHEEAJL_01461	JDKKPHEE_00737	KFGNHKJC_01108	DKAEDMHI_01418	NHFLCCAC_01134	GAALCJHF_01449	NIGJGHFL_01404	ABIHMDHL_01459	CHLBALEB_01195
pglF	pglF;	UDP-N-acetyl-alpha-D-glucosamine C6 dehydratase;hypothetical protein	740	743	1.00405	1	1875				150	1956	1917.71	MENCNODC_00557	OCHOGMLH_00791	MNLOAMIK_00611	DLNJKCNL_00460	FELILMGD_00397	AKJJAIHI_00417	JAPPAPAM_00351	CLLHIMHF_00700	FDAFADBH_01633	FCFFIFNK_00667	OLDMBJMC_00444	KINAJLFB_00680	FPKMLGDB_00910	MPOBMLGN_00546	EEHBFCEJ_00753	DBMBCPON_00410	IEPPDPCD_00778	AHOAOFHC_00392	OEHIEBAK_00976	GOGIOEFI_00707	EPJBLLLI_00600	GFHDMAII_00831	DBCNGFKK_00689	EOOJNOJJ_00210	JFOJPNMJ_00786	DNHEJBGD_00669	IDOLMBCI_00562	PGHEEAJL_00805	JDKKPHEE_00888	KFGNHKJC_00440	DKAEDMHI_00826	NHFLCCAC_00570	GAALCJHF_00644	NIGJGHFL_00490	ABIHMDHL_00491	CHLBALEB_00458
group_857		hypothetical protein	740	740	1	1	1874				744	753	744.012	MENCNODC_01416	OCHOGMLH_01311	MNLOAMIK_01314	DLNJKCNL_01002	FELILMGD_01206	AKJJAIHI_01355	JAPPAPAM_01883	CLLHIMHF_00770	FDAFADBH_01484	FCFFIFNK_01368	OLDMBJMC_01415	KINAJLFB_01603	FPKMLGDB_00506	MPOBMLGN_01652	EEHBFCEJ_01253	DBMBCPON_01305	IEPPDPCD_00019	AHOAOFHC_01526	OEHIEBAK_01577	GOGIOEFI_01339	EPJBLLLI_01519	GFHDMAII_01432	DBCNGFKK_01303	EOOJNOJJ_01285	JFOJPNMJ_01399	DNHEJBGD_00281	IDOLMBCI_01041	PGHEEAJL_01137	JDKKPHEE_00559	KFGNHKJC_00799	DKAEDMHI_01308	NHFLCCAC_01065	GAALCJHF_01396	NIGJGHFL_01347	ABIHMDHL_01354	CHLBALEB_01689
group_856		hypothetical protein	740	740	1	1	1873				282	282	282	MENCNODC_00802	OCHOGMLH_00878	MNLOAMIK_00516	DLNJKCNL_00556	FELILMGD_00648	AKJJAIHI_00704	JAPPAPAM_00653	CLLHIMHF_00611	FDAFADBH_00542	FCFFIFNK_00572	OLDMBJMC_00483	KINAJLFB_00260	FPKMLGDB_00791	MPOBMLGN_00723	EEHBFCEJ_00817	DBMBCPON_00696	IEPPDPCD_00862	AHOAOFHC_00479	OEHIEBAK_00575	GOGIOEFI_00863	EPJBLLLI_00407	GFHDMAII_01019	DBCNGFKK_00279	EOOJNOJJ_00668	JFOJPNMJ_00503	DNHEJBGD_00574	IDOLMBCI_00720	PGHEEAJL_00708	JDKKPHEE_00452	KFGNHKJC_00743	DKAEDMHI_00651	NHFLCCAC_00683	GAALCJHF_00801	NIGJGHFL_00773	ABIHMDHL_00775	CHLBALEB_00265
hepA	hepA	Heterocyst differentiation ATP-binding protein HepA	740	740	1	1	1872				282	282	282	MENCNODC_00517	OCHOGMLH_00832	MNLOAMIK_00571	DLNJKCNL_00500	FELILMGD_00437	AKJJAIHI_00457	JAPPAPAM_00391	CLLHIMHF_00740	FDAFADBH_00790	FCFFIFNK_00627	OLDMBJMC_00404	KINAJLFB_00721	FPKMLGDB_00950	MPOBMLGN_00506	EEHBFCEJ_00713	DBMBCPON_00450	IEPPDPCD_00818	AHOAOFHC_00432	OEHIEBAK_01016	GOGIOEFI_00747	EPJBLLLI_00560	GFHDMAII_00791	DBCNGFKK_00649	EOOJNOJJ_00170	JFOJPNMJ_00746	DNHEJBGD_00629	IDOLMBCI_00602	PGHEEAJL_00765	JDKKPHEE_00848	KFGNHKJC_00400	DKAEDMHI_00786	NHFLCCAC_00530	GAALCJHF_00684	NIGJGHFL_00530	ABIHMDHL_00531	CHLBALEB_00418
group_853		hypothetical protein	740	740	1	1	1869				648	747	746.866	MENCNODC_01105	OCHOGMLH_01059	MNLOAMIK_00338	DLNJKCNL_00839	FELILMGD_00906	AKJJAIHI_00913	JAPPAPAM_00963	CLLHIMHF_00336	FDAFADBH_01461	FCFFIFNK_00921	OLDMBJMC_00544	KINAJLFB_01041	FPKMLGDB_01008	MPOBMLGN_00958	EEHBFCEJ_00998	DBMBCPON_00996	IEPPDPCD_00924	AHOAOFHC_00929	OEHIEBAK_01127	GOGIOEFI_00994	EPJBLLLI_00726	GFHDMAII_00866	DBCNGFKK_01047	EOOJNOJJ_00599	JFOJPNMJ_01095	DNHEJBGD_01102	IDOLMBCI_00667	PGHEEAJL_00494	JDKKPHEE_01378	KFGNHKJC_00945	DKAEDMHI_00947	NHFLCCAC_00804	GAALCJHF_00727	NIGJGHFL_01031	ABIHMDHL_01100	CHLBALEB_00998
mqo	mqo	Malate:quinone oxidoreductase	740	740	1	1	1868				1467	1467	1467	MENCNODC_00668	OCHOGMLH_00674	MNLOAMIK_00442	DLNJKCNL_00679	FELILMGD_00227	AKJJAIHI_00879	JAPPAPAM_00746	CLLHIMHF_00440	FDAFADBH_00344	FCFFIFNK_00444	OLDMBJMC_00593	KINAJLFB_00890	FPKMLGDB_00658	MPOBMLGN_00768	EEHBFCEJ_00511	DBMBCPON_00551	IEPPDPCD_01037	AHOAOFHC_00645	OEHIEBAK_01177	GOGIOEFI_00446	EPJBLLLI_00899	GFHDMAII_01063	DBCNGFKK_00834	EOOJNOJJ_00770	JFOJPNMJ_00548	DNHEJBGD_00886	IDOLMBCI_00885	PGHEEAJL_00390	JDKKPHEE_01165	KFGNHKJC_00477	DKAEDMHI_00901	NHFLCCAC_00230	GAALCJHF_00966	NIGJGHFL_00876	ABIHMDHL_00878	CHLBALEB_00814
group_852		hypothetical protein	740	740	1	1	1867				267	267	267	MENCNODC_01822	OCHOGMLH_01721	MNLOAMIK_01717	DLNJKCNL_01623	FELILMGD_01739	AKJJAIHI_01767	JAPPAPAM_01561	CLLHIMHF_01722	FDAFADBH_01874	FCFFIFNK_01716	OLDMBJMC_01638	KINAJLFB_01757	FPKMLGDB_01735	MPOBMLGN_01812	EEHBFCEJ_01836	DBMBCPON_01759	IEPPDPCD_01607	AHOAOFHC_01781	OEHIEBAK_01806	GOGIOEFI_01758	EPJBLLLI_01786	GFHDMAII_01800	DBCNGFKK_01726	EOOJNOJJ_01808	JFOJPNMJ_01646	DNHEJBGD_01740	IDOLMBCI_01779	PGHEEAJL_01693	JDKKPHEE_01695	KFGNHKJC_01862	DKAEDMHI_01731	NHFLCCAC_01738	GAALCJHF_01788	NIGJGHFL_01611	ABIHMDHL_01689	CHLBALEB_01839
sspB	sspB;	Stringent starvation protein B;hypothetical protein	740	740	1	1	1866				393	393	393	MENCNODC_00859	OCHOGMLH_00466	MNLOAMIK_00979	DLNJKCNL_00627	FELILMGD_00706	AKJJAIHI_00771	JAPPAPAM_00453	CLLHIMHF_00531	FDAFADBH_01220	FCFFIFNK_00392	OLDMBJMC_00204	KINAJLFB_00528	FPKMLGDB_00606	MPOBMLGN_00243	EEHBFCEJ_00460	DBMBCPON_00767	IEPPDPCD_00225	AHOAOFHC_00536	OEHIEBAK_00465	GOGIOEFI_00394	EPJBLLLI_00791	GFHDMAII_00425	DBCNGFKK_00726	EOOJNOJJ_00460	JFOJPNMJ_00355	DNHEJBGD_00800	IDOLMBCI_00777	PGHEEAJL_00562	JDKKPHEE_00623	KFGNHKJC_00650	DKAEDMHI_00463	NHFLCCAC_00601	GAALCJHF_00858	NIGJGHFL_00572	ABIHMDHL_00573	CHLBALEB_00706
ribC	ribC;	Riboflavin synthase;hypothetical protein	740	740	1	1	1863				618	780	704.514	MENCNODC_01841	OCHOGMLH_01810	MNLOAMIK_01807	DLNJKCNL_01846	FELILMGD_01783	AKJJAIHI_01840	JAPPAPAM_01817	CLLHIMHF_01784	FDAFADBH_01798	FCFFIFNK_01858	OLDMBJMC_01776	KINAJLFB_01812	FPKMLGDB_01934	MPOBMLGN_01870	EEHBFCEJ_01863	DBMBCPON_01775	IEPPDPCD_01800	AHOAOFHC_01800	OEHIEBAK_01877	GOGIOEFI_01829	EPJBLLLI_01828	GFHDMAII_01847	DBCNGFKK_01804	EOOJNOJJ_01856	JFOJPNMJ_01886	DNHEJBGD_01817	IDOLMBCI_01825	PGHEEAJL_01884	JDKKPHEE_00401	KFGNHKJC_01772	DKAEDMHI_01805	NHFLCCAC_01657	GAALCJHF_01830	NIGJGHFL_01868	ABIHMDHL_01858	CHLBALEB_01765
mltG	mltG	Endolytic murein transglycosylase	740	740	1	1	1862				153	996	994.861	MENCNODC_01305	OCHOGMLH_01249	MNLOAMIK_01257	DLNJKCNL_01189	FELILMGD_01144	AKJJAIHI_01315	JAPPAPAM_01212	CLLHIMHF_01354	FDAFADBH_00973	FCFFIFNK_00694	OLDMBJMC_00874	KINAJLFB_01280	FPKMLGDB_01388	MPOBMLGN_01276	EEHBFCEJ_01213	DBMBCPON_01243	IEPPDPCD_01408	AHOAOFHC_00765	OEHIEBAK_01360	GOGIOEFI_01281	EPJBLLLI_01280	GFHDMAII_01205	DBCNGFKK_01268	EOOJNOJJ_01224	JFOJPNMJ_00813	DNHEJBGD_00696	IDOLMBCI_01302	PGHEEAJL_01346	JDKKPHEE_01471	KFGNHKJC_01129	DKAEDMHI_01251	NHFLCCAC_01004	GAALCJHF_01357	NIGJGHFL_01289	ABIHMDHL_00903	CHLBALEB_00906
nsrR	nsrR	HTH-type transcriptional repressor NsrR	740	740	1	1	1861				444	444	444	MENCNODC_01249	OCHOGMLH_01151	MNLOAMIK_01235	DLNJKCNL_01119	FELILMGD_00616	AKJJAIHI_01224	JAPPAPAM_01108	CLLHIMHF_01250	FDAFADBH_00664	FCFFIFNK_01164	OLDMBJMC_00770	KINAJLFB_01176	FPKMLGDB_01297	MPOBMLGN_01185	EEHBFCEJ_01122	DBMBCPON_01174	IEPPDPCD_01332	AHOAOFHC_01100	OEHIEBAK_01339	GOGIOEFI_01177	EPJBLLLI_01170	GFHDMAII_01373	DBCNGFKK_01136	EOOJNOJJ_01155	JFOJPNMJ_01269	DNHEJBGD_01220	IDOLMBCI_01158	PGHEEAJL_01254	JDKKPHEE_01213	KFGNHKJC_00984	DKAEDMHI_01148	NHFLCCAC_01838	GAALCJHF_00566	NIGJGHFL_01233	ABIHMDHL_01278	CHLBALEB_00473
group_849		putative membrane protein	740	740	1	1	1860				1296	1341	1339.36	MENCNODC_01611	OCHOGMLH_01697	MNLOAMIK_01692	DLNJKCNL_01730	FELILMGD_01672	AKJJAIHI_01726	JAPPAPAM_01498	CLLHIMHF_01699	FDAFADBH_01169	FCFFIFNK_01776	OLDMBJMC_01615	KINAJLFB_01565	FPKMLGDB_01833	MPOBMLGN_01629	EEHBFCEJ_01628	DBMBCPON_01695	IEPPDPCD_01637	AHOAOFHC_01691	OEHIEBAK_01784	GOGIOEFI_01560	EPJBLLLI_01743	GFHDMAII_01774	DBCNGFKK_01703	EOOJNOJJ_01617	JFOJPNMJ_01803	DNHEJBGD_01697	IDOLMBCI_01730	PGHEEAJL_01588	JDKKPHEE_01421	KFGNHKJC_01673	DKAEDMHI_01708	NHFLCCAC_01565	GAALCJHF_01763	NIGJGHFL_01753	ABIHMDHL_01803	CHLBALEB_01708
group_848		hypothetical protein	740	740	1	1	1859				207	213	212.992	MENCNODC_00922	OCHOGMLH_00934	MNLOAMIK_01042	DLNJKCNL_00785	FELILMGD_00772	AKJJAIHI_00971	JAPPAPAM_00575	CLLHIMHF_01015	FDAFADBH_00620	FCFFIFNK_00796	OLDMBJMC_00698	KINAJLFB_00770	FPKMLGDB_01075	MPOBMLGN_00598	EEHBFCEJ_00896	DBMBCPON_00807	IEPPDPCD_01006	AHOAOFHC_00672	OEHIEBAK_01076	GOGIOEFI_00919	EPJBLLLI_00948	GFHDMAII_01169	DBCNGFKK_00862	EOOJNOJJ_00798	JFOJPNMJ_00915	DNHEJBGD_00936	IDOLMBCI_00499	PGHEEAJL_01017	JDKKPHEE_01059	KFGNHKJC_01704	DKAEDMHI_00992	NHFLCCAC_00749	GAALCJHF_00994	NIGJGHFL_00644	ABIHMDHL_00658	CHLBALEB_00659
mutS2	;mutS2	hypothetical protein;Endonuclease MutS2	740	757	1.02297	1	1858				108	606	592.391	MENCNODC_00223	OCHOGMLH_00223	MNLOAMIK_00002	DLNJKCNL_00223	FELILMGD_00457	AKJJAIHI_00222	JAPPAPAM_00156	CLLHIMHF_00002	FDAFADBH_00705	FCFFIFNK_00159	OLDMBJMC_00002	KINAJLFB_00002	FPKMLGDB_00381	MPOBMLGN_00002	EEHBFCEJ_00381	DBMBCPON_00160	IEPPDPCD_00529	AHOAOFHC_00223	OEHIEBAK_00380	GOGIOEFI_00159	EPJBLLLI_00222	GFHDMAII_00380	DBCNGFKK_00125	EOOJNOJJ_00336	JFOJPNMJ_00002	DNHEJBGD_00002	IDOLMBCI_00380	PGHEEAJL_00223	JDKKPHEE_00226	KFGNHKJC_00223	DKAEDMHI_00223	NHFLCCAC_01129	GAALCJHF_00002	NIGJGHFL_00159	ABIHMDHL_00222	CHLBALEB_00823
group_847		hypothetical protein	740	740	1	1	1857				789	930	929.145	MENCNODC_00184	OCHOGMLH_00184	MNLOAMIK_00198	DLNJKCNL_00038	FELILMGD_00037	AKJJAIHI_00183	JAPPAPAM_00114	CLLHIMHF_00274	FDAFADBH_00114	FCFFIFNK_00274	OLDMBJMC_00348	KINAJLFB_00334	FPKMLGDB_00038	MPOBMLGN_00324	EEHBFCEJ_00184	DBMBCPON_00316	IEPPDPCD_00462	AHOAOFHC_00184	OEHIEBAK_00038	GOGIOEFI_00274	EPJBLLLI_00183	GFHDMAII_00183	DBCNGFKK_00383	EOOJNOJJ_00114	JFOJPNMJ_00198	DNHEJBGD_00462	IDOLMBCI_00038	PGHEEAJL_00038	JDKKPHEE_00038	KFGNHKJC_00038	DKAEDMHI_00039	NHFLCCAC_00038	GAALCJHF_00315	NIGJGHFL_00342	ABIHMDHL_00038	CHLBALEB_00039
group_846		hypothetical protein	740	740	1	1	1856				609	609	609	MENCNODC_00663	OCHOGMLH_00669	MNLOAMIK_00437	DLNJKCNL_00684	FELILMGD_00232	AKJJAIHI_00874	JAPPAPAM_00741	CLLHIMHF_00435	FDAFADBH_00339	FCFFIFNK_00449	OLDMBJMC_00598	KINAJLFB_00895	FPKMLGDB_00663	MPOBMLGN_00773	EEHBFCEJ_00516	DBMBCPON_00546	IEPPDPCD_01042	AHOAOFHC_00640	OEHIEBAK_01182	GOGIOEFI_00451	EPJBLLLI_00894	GFHDMAII_01068	DBCNGFKK_00829	EOOJNOJJ_00765	JFOJPNMJ_00553	DNHEJBGD_00881	IDOLMBCI_00880	PGHEEAJL_00395	JDKKPHEE_01160	KFGNHKJC_00482	DKAEDMHI_00896	NHFLCCAC_00235	GAALCJHF_00961	NIGJGHFL_00871	ABIHMDHL_00873	CHLBALEB_00809
purH	purH	Bifunctional purine biosynthesis protein PurH	740	740	1	1	1854				1581	1581	1581	MENCNODC_01652	OCHOGMLH_01559	MNLOAMIK_01567	DLNJKCNL_01602	FELILMGD_01512	AKJJAIHI_01530	JAPPAPAM_01583	CLLHIMHF_01583	FDAFADBH_01330	FCFFIFNK_01602	OLDMBJMC_01466	KINAJLFB_01647	FPKMLGDB_01643	MPOBMLGN_01089	EEHBFCEJ_01538	DBMBCPON_01658	IEPPDPCD_01516	AHOAOFHC_01570	OEHIEBAK_01621	GOGIOEFI_01611	EPJBLLLI_01540	GFHDMAII_01578	DBCNGFKK_01590	EOOJNOJJ_01665	JFOJPNMJ_01525	DNHEJBGD_01609	IDOLMBCI_01555	PGHEEAJL_01678	JDKKPHEE_01738	KFGNHKJC_01390	DKAEDMHI_01593	NHFLCCAC_01412	GAALCJHF_01581	NIGJGHFL_01661	ABIHMDHL_01572	CHLBALEB_01298
group_843		hypothetical protein	740	740	1	1	1851				381	435	431.574	MENCNODC_01843	OCHOGMLH_01812	MNLOAMIK_01809	DLNJKCNL_01844	FELILMGD_01781	AKJJAIHI_01842	JAPPAPAM_01815	CLLHIMHF_01786	FDAFADBH_01796	FCFFIFNK_01856	OLDMBJMC_01774	KINAJLFB_01810	FPKMLGDB_01932	MPOBMLGN_01868	EEHBFCEJ_01861	DBMBCPON_01777	IEPPDPCD_01802	AHOAOFHC_01802	OEHIEBAK_01875	GOGIOEFI_01831	EPJBLLLI_01830	GFHDMAII_01845	DBCNGFKK_01806	EOOJNOJJ_01854	JFOJPNMJ_01888	DNHEJBGD_01815	IDOLMBCI_01823	PGHEEAJL_01882	JDKKPHEE_00399	KFGNHKJC_01770	DKAEDMHI_01807	NHFLCCAC_01659	GAALCJHF_01832	NIGJGHFL_01866	ABIHMDHL_01860	CHLBALEB_01767
glmM	glmM	Phosphoglucosamine mutase	740	740	1	1	1850				1335	1335	1335	MENCNODC_00949	OCHOGMLH_00961	MNLOAMIK_01069	DLNJKCNL_00758	FELILMGD_00799	AKJJAIHI_00998	JAPPAPAM_00602	CLLHIMHF_00988	FDAFADBH_00593	FCFFIFNK_00769	OLDMBJMC_00671	KINAJLFB_00797	FPKMLGDB_01048	MPOBMLGN_00571	EEHBFCEJ_00869	DBMBCPON_00834	IEPPDPCD_00978	AHOAOFHC_00699	OEHIEBAK_01049	GOGIOEFI_00946	EPJBLLLI_00921	GFHDMAII_01142	DBCNGFKK_00889	EOOJNOJJ_00825	JFOJPNMJ_00888	DNHEJBGD_00909	IDOLMBCI_00526	PGHEEAJL_01044	JDKKPHEE_01086	KFGNHKJC_01274	DKAEDMHI_01019	NHFLCCAC_00722	GAALCJHF_01021	NIGJGHFL_00671	ABIHMDHL_00631	CHLBALEB_00632
group_842		hypothetical protein	740	740	1	1	1849				1977	1977	1977	MENCNODC_00479	OCHOGMLH_01476	MNLOAMIK_01484	DLNJKCNL_01452	FELILMGD_00369	AKJJAIHI_00542	JAPPAPAM_01470	CLLHIMHF_01166	FDAFADBH_00464	FCFFIFNK_01582	OLDMBJMC_01319	KINAJLFB_00211	FPKMLGDB_00880	MPOBMLGN_01528	EEHBFCEJ_01487	DBMBCPON_01427	IEPPDPCD_00639	AHOAOFHC_01425	OEHIEBAK_00674	GOGIOEFI_00677	EPJBLLLI_01425	GFHDMAII_00756	DBCNGFKK_01470	EOOJNOJJ_01484	JFOJPNMJ_01505	DNHEJBGD_01495	IDOLMBCI_01501	PGHEEAJL_00659	JDKKPHEE_01655	KFGNHKJC_00579	DKAEDMHI_00705	NHFLCCAC_01299	GAALCJHF_01563	NIGJGHFL_00986	ABIHMDHL_01554	CHLBALEB_01480
group_841		putative amino-acid ABC transporter-binding protein;hypothetical protein	740	741	1.00135	1	1848				210	825	823.648	MENCNODC_00124	OCHOGMLH_00124	MNLOAMIK_00259	DLNJKCNL_00098	FELILMGD_00097	AKJJAIHI_00123	JAPPAPAM_00054	CLLHIMHF_00214	FDAFADBH_00054	FCFFIFNK_00214	OLDMBJMC_00288	KINAJLFB_00394	FPKMLGDB_00098	MPOBMLGN_00384	EEHBFCEJ_00124	DBMBCPON_00376	IEPPDPCD_00522	AHOAOFHC_00124	OEHIEBAK_00098	GOGIOEFI_00214	EPJBLLLI_00123	GFHDMAII_00123	DBCNGFKK_00443	EOOJNOJJ_00054	JFOJPNMJ_00258	DNHEJBGD_00522	IDOLMBCI_00098	PGHEEAJL_00098	JDKKPHEE_00098	KFGNHKJC_00098	DKAEDMHI_00099	NHFLCCAC_00098	GAALCJHF_00375	NIGJGHFL_00283	ABIHMDHL_00097	CHLBALEB_00099
tcyC	tcyC	L-cystine import ATP-binding protein TcyC	740	740	1	1	1847				756	759	758.968	MENCNODC_00126	OCHOGMLH_00126	MNLOAMIK_00257	DLNJKCNL_00096	FELILMGD_00095	AKJJAIHI_00125	JAPPAPAM_00056	CLLHIMHF_00216	FDAFADBH_00056	FCFFIFNK_00216	OLDMBJMC_00290	KINAJLFB_00392	FPKMLGDB_00096	MPOBMLGN_00382	EEHBFCEJ_00126	DBMBCPON_00374	IEPPDPCD_00520	AHOAOFHC_00126	OEHIEBAK_00096	GOGIOEFI_00216	EPJBLLLI_00125	GFHDMAII_00125	DBCNGFKK_00441	EOOJNOJJ_00056	JFOJPNMJ_00256	DNHEJBGD_00520	IDOLMBCI_00096	PGHEEAJL_00096	JDKKPHEE_00096	KFGNHKJC_00096	DKAEDMHI_00097	NHFLCCAC_00096	GAALCJHF_00373	NIGJGHFL_00285	ABIHMDHL_00095	CHLBALEB_00097
group_840		Virulence protein	740	740	1	1	1846				285	285	285	MENCNODC_02062	OCHOGMLH_02079	MNLOAMIK_02092	DLNJKCNL_02084	FELILMGD_02004	AKJJAIHI_02042	JAPPAPAM_02078	CLLHIMHF_02070	FDAFADBH_01963	FCFFIFNK_02083	OLDMBJMC_02003	KINAJLFB_01886	FPKMLGDB_02039	MPOBMLGN_02037	EEHBFCEJ_02050	DBMBCPON_02017	IEPPDPCD_01666	AHOAOFHC_02077	OEHIEBAK_02058	GOGIOEFI_02082	EPJBLLLI_02023	GFHDMAII_02048	DBCNGFKK_02014	EOOJNOJJ_01992	JFOJPNMJ_02104	DNHEJBGD_02042	IDOLMBCI_01896	PGHEEAJL_02096	JDKKPHEE_02102	KFGNHKJC_02096	DKAEDMHI_02040	NHFLCCAC_00770	GAALCJHF_02027	NIGJGHFL_02068	ABIHMDHL_02090	CHLBALEB_02020
group_838		hypothetical protein	740	742	1.0027	1	1843				252	984	980.879	MENCNODC_01648	OCHOGMLH_01532	MNLOAMIK_01563	DLNJKCNL_01566	FELILMGD_01585	AKJJAIHI_01629	JAPPAPAM_01542	CLLHIMHF_01556	FDAFADBH_01404	FCFFIFNK_01640	OLDMBJMC_01399	KINAJLFB_01527	FPKMLGDB_01482	MPOBMLGN_01607	EEHBFCEJ_01603	DBMBCPON_01599	IEPPDPCD_00705	AHOAOFHC_01481	OEHIEBAK_01440	GOGIOEFI_01545	EPJBLLLI_01504	GFHDMAII_01652	DBCNGFKK_01529	EOOJNOJJ_01579	JFOJPNMJ_01622	DNHEJBGD_01573	IDOLMBCI_01595	PGHEEAJL_00987	JDKKPHEE_00964	KFGNHKJC_01386	DKAEDMHI_01557	NHFLCCAC_01473;NHFLCCAC_02031	GAALCJHF_01682	NIGJGHFL_01564	ABIHMDHL_01646	CHLBALEB_01539
group_837		hypothetical protein	740	740	1	1	1842				285	285	285	MENCNODC_00755	OCHOGMLH_00702	MNLOAMIK_00799	DLNJKCNL_00365	FELILMGD_01404	AKJJAIHI_00588	JAPPAPAM_00264	CLLHIMHF_00954	FDAFADBH_00239	FCFFIFNK_01509	OLDMBJMC_01052	KINAJLFB_00650	FPKMLGDB_00404	MPOBMLGN_00409	EEHBFCEJ_00616	DBMBCPON_00580	IEPPDPCD_00121	AHOAOFHC_01299	OEHIEBAK_00861	GOGIOEFI_00607	EPJBLLLI_00463	GFHDMAII_00674	DBCNGFKK_00611	EOOJNOJJ_00357	JFOJPNMJ_00649	DNHEJBGD_00179	IDOLMBCI_00460	PGHEEAJL_00849	JDKKPHEE_00793	KFGNHKJC_00839	DKAEDMHI_00585	NHFLCCAC_01777	GAALCJHF_00483	NIGJGHFL_00458	ABIHMDHL_00402	CHLBALEB_01392
group_836		hypothetical protein	740	740	1	1	1841				285	285	285	MENCNODC_01201	OCHOGMLH_01744	MNLOAMIK_01783	DLNJKCNL_01803	FELILMGD_00993	AKJJAIHI_01826	JAPPAPAM_01792	CLLHIMHF_01201	FDAFADBH_01817	FCFFIFNK_01150	OLDMBJMC_01733	KINAJLFB_01128	FPKMLGDB_01248	MPOBMLGN_01101	EEHBFCEJ_01811	DBMBCPON_01090	IEPPDPCD_01786	AHOAOFHC_01750	OEHIEBAK_00902	GOGIOEFI_01815	EPJBLLLI_00637	GFHDMAII_00946	DBCNGFKK_01186	EOOJNOJJ_01106	JFOJPNMJ_01821	DNHEJBGD_01775	IDOLMBCI_01172	PGHEEAJL_01859	JDKKPHEE_01874	KFGNHKJC_01822	DKAEDMHI_01791	NHFLCCAC_01708	GAALCJHF_01310	NIGJGHFL_01184	ABIHMDHL_01194	CHLBALEB_00555
group_835		hypothetical protein	740	740	1	1	1840				489	489	489	MENCNODC_01586	OCHOGMLH_01499	MNLOAMIK_01530	DLNJKCNL_01511	FELILMGD_01553	AKJJAIHI_01594	JAPPAPAM_00808	CLLHIMHF_01523	FDAFADBH_01371	FCFFIFNK_01673	OLDMBJMC_01343	KINAJLFB_01517	FPKMLGDB_01708	MPOBMLGN_01574	EEHBFCEJ_01547	DBMBCPON_01589	IEPPDPCD_01557	AHOAOFHC_01448	OEHIEBAK_01551	GOGIOEFI_01489	EPJBLLLI_01471	GFHDMAII_01619	DBCNGFKK_01496	EOOJNOJJ_01546	JFOJPNMJ_01589	DNHEJBGD_01518	IDOLMBCI_01562	PGHEEAJL_01616	JDKKPHEE_00704	KFGNHKJC_01354	DKAEDMHI_01524	NHFLCCAC_00365	GAALCJHF_01645	NIGJGHFL_01554	ABIHMDHL_01636	CHLBALEB_01506
metE	metE	5-methyltetrahydropteroyltriglutamate--homocysteine methyltransferase	740	740	1	1	1838				2277	2277	2277	MENCNODC_01572	OCHOGMLH_01513	MNLOAMIK_01516	DLNJKCNL_01525	FELILMGD_01567	AKJJAIHI_01580	JAPPAPAM_00794	CLLHIMHF_01537	FDAFADBH_01385	FCFFIFNK_01687	OLDMBJMC_01357	KINAJLFB_01503	FPKMLGDB_01694	MPOBMLGN_01560	EEHBFCEJ_01561	DBMBCPON_01575	IEPPDPCD_01571	AHOAOFHC_01462	OEHIEBAK_01537	GOGIOEFI_01503	EPJBLLLI_01457	GFHDMAII_01633	DBCNGFKK_01510	EOOJNOJJ_01560	JFOJPNMJ_01575	DNHEJBGD_01532	IDOLMBCI_01576	PGHEEAJL_01630	JDKKPHEE_00718	KFGNHKJC_01340	DKAEDMHI_01510	NHFLCCAC_00351	GAALCJHF_01631	NIGJGHFL_01540	ABIHMDHL_01622	CHLBALEB_01520
rimI	rimI	[Ribosomal protein S18]-alanine N-acetyltransferase	740	740	1	1	1837				441	441	441	MENCNODC_01017	OCHOGMLH_00391	MNLOAMIK_01135	DLNJKCNL_00971	FELILMGD_00821	AKJJAIHI_01066	JAPPAPAM_00923	CLLHIMHF_00456	FDAFADBH_02040	FCFFIFNK_00319	OLDMBJMC_00279	KINAJLFB_00454	FPKMLGDB_00533	MPOBMLGN_00168	EEHBFCEJ_00390	DBMBCPON_00917	IEPPDPCD_00298	AHOAOFHC_00852	OEHIEBAK_00390	GOGIOEFI_00319	EPJBLLLI_01022	GFHDMAII_00505	DBCNGFKK_00958	EOOJNOJJ_00999	JFOJPNMJ_00430	DNHEJBGD_01022	IDOLMBCI_00902	PGHEEAJL_00635	JDKKPHEE_01242	KFGNHKJC_01803	DKAEDMHI_00389	NHFLCCAC_00887	GAALCJHF_01044	NIGJGHFL_01072	ABIHMDHL_01024	CHLBALEB_02074
group_834		hypothetical protein	740	740	1	1	1836				1263	1851	1850.21	MENCNODC_00856	OCHOGMLH_00463	MNLOAMIK_00976	DLNJKCNL_00624	FELILMGD_00703	AKJJAIHI_00768	JAPPAPAM_00456	CLLHIMHF_00528	FDAFADBH_01217	FCFFIFNK_00389	OLDMBJMC_00207	KINAJLFB_00525	FPKMLGDB_00603	MPOBMLGN_00240	EEHBFCEJ_00457	DBMBCPON_00770	IEPPDPCD_00228	AHOAOFHC_00533	OEHIEBAK_00462	GOGIOEFI_00391	EPJBLLLI_00788	GFHDMAII_00428	DBCNGFKK_00723	EOOJNOJJ_00457	JFOJPNMJ_00358	DNHEJBGD_00803	IDOLMBCI_00774	PGHEEAJL_00565	JDKKPHEE_00626	KFGNHKJC_00653	DKAEDMHI_00460	NHFLCCAC_00598	GAALCJHF_00855	NIGJGHFL_00569	ABIHMDHL_00570	CHLBALEB_00703
pdxJ	pdxJ	Pyridoxine 5'-phosphate synthase	740	740	1	1	1834				729	729	729	MENCNODC_01933	OCHOGMLH_01938	MNLOAMIK_01956	DLNJKCNL_01953	FELILMGD_01927	AKJJAIHI_01957	JAPPAPAM_01963	CLLHIMHF_01864	FDAFADBH_00653	FCFFIFNK_01980	OLDMBJMC_01920	KINAJLFB_01846	FPKMLGDB_01984	MPOBMLGN_01045	EEHBFCEJ_01928	DBMBCPON_01935	IEPPDPCD_01954	AHOAOFHC_01903	OEHIEBAK_01981	GOGIOEFI_01942	EPJBLLLI_01952	GFHDMAII_01953	DBCNGFKK_01918	EOOJNOJJ_01944	JFOJPNMJ_01994	DNHEJBGD_01965	IDOLMBCI_01982	PGHEEAJL_01927	JDKKPHEE_01225	KFGNHKJC_01914	DKAEDMHI_01922	NHFLCCAC_02043	GAALCJHF_01951	NIGJGHFL_01961	ABIHMDHL_01961	CHLBALEB_01919
group_832		hypothetical protein	740	742	1.0027	1	1833				285	690	668.276	MENCNODC_01417	OCHOGMLH_01310	MNLOAMIK_01315	DLNJKCNL_01001	FELILMGD_01205	AKJJAIHI_01354	JAPPAPAM_01884	CLLHIMHF_00769	FDAFADBH_01485	FCFFIFNK_01369	OLDMBJMC_01414	KINAJLFB_01604	FPKMLGDB_00505	MPOBMLGN_01651	EEHBFCEJ_01252	DBMBCPON_01304	IEPPDPCD_00020	AHOAOFHC_01527	OEHIEBAK_01578	GOGIOEFI_01340	EPJBLLLI_01518	GFHDMAII_01433	DBCNGFKK_01304	EOOJNOJJ_01284	JFOJPNMJ_01398	DNHEJBGD_00280	IDOLMBCI_01042	PGHEEAJL_01136	JDKKPHEE_00558	KFGNHKJC_00800	DKAEDMHI_01309	NHFLCCAC_01064	GAALCJHF_01395	NIGJGHFL_01348	ABIHMDHL_01353	CHLBALEB_01688
hisA	hisA	1-(5-phosphoribosyl)-5-[(5-phosphoribosylamino)methylideneamino] imidazole-4-carboxamide isomerase	740	740	1	1	1830				738	738	738	MENCNODC_01333	OCHOGMLH_01277	MNLOAMIK_01285	DLNJKCNL_01217	FELILMGD_01172	AKJJAIHI_01287	JAPPAPAM_01240	CLLHIMHF_01382	FDAFADBH_00945	FCFFIFNK_00722	OLDMBJMC_00902	KINAJLFB_01308	FPKMLGDB_01360	MPOBMLGN_01248	EEHBFCEJ_01185	DBMBCPON_01271	IEPPDPCD_01382	AHOAOFHC_00737	OEHIEBAK_01387	GOGIOEFI_01309	EPJBLLLI_01307	GFHDMAII_01232	DBCNGFKK_01241	EOOJNOJJ_01252	JFOJPNMJ_00841	DNHEJBGD_00724	IDOLMBCI_01275	PGHEEAJL_01318	JDKKPHEE_01499	KFGNHKJC_01157	DKAEDMHI_01279	NHFLCCAC_01032	GAALCJHF_01330	NIGJGHFL_01317	ABIHMDHL_00931	CHLBALEB_00933
group_829		Putative NAD(P)H nitroreductase	740	742	1.0027	1	1829				189	675	660.631	MENCNODC_00141	OCHOGMLH_00141	MNLOAMIK_00242	DLNJKCNL_00081	FELILMGD_00080	AKJJAIHI_00140	JAPPAPAM_00071	CLLHIMHF_00231	FDAFADBH_00071	FCFFIFNK_00231	OLDMBJMC_00305	KINAJLFB_00377	FPKMLGDB_00081	MPOBMLGN_00367	EEHBFCEJ_00141	DBMBCPON_00359	IEPPDPCD_00505	AHOAOFHC_00141	OEHIEBAK_00081	GOGIOEFI_00231	EPJBLLLI_00140	GFHDMAII_00140	DBCNGFKK_00426	EOOJNOJJ_00071	JFOJPNMJ_00241	DNHEJBGD_00505	IDOLMBCI_00081	PGHEEAJL_00081	JDKKPHEE_00081	KFGNHKJC_00081	DKAEDMHI_00082	NHFLCCAC_00081	GAALCJHF_00358	NIGJGHFL_00300	ABIHMDHL_00080	CHLBALEB_00082
group_828		hypothetical protein	740	740	1	1	1828				279	285	280.2	MENCNODC_00711	OCHOGMLH_00746	MNLOAMIK_00755	DLNJKCNL_00409	FELILMGD_01093	AKJJAIHI_00632	JAPPAPAM_00308	CLLHIMHF_00910	FDAFADBH_00195	FCFFIFNK_01238	OLDMBJMC_00947	KINAJLFB_00606	FPKMLGDB_00448	MPOBMLGN_00453	EEHBFCEJ_00660	DBMBCPON_00624	IEPPDPCD_00077	AHOAOFHC_01226	OEHIEBAK_00817	GOGIOEFI_00563	EPJBLLLI_00507	GFHDMAII_00630	DBCNGFKK_00567	EOOJNOJJ_00401	JFOJPNMJ_00693	DNHEJBGD_00223	IDOLMBCI_00416	PGHEEAJL_00893	JDKKPHEE_01517	KFGNHKJC_01243	DKAEDMHI_00541	NHFLCCAC_00301	GAALCJHF_00527	NIGJGHFL_00414	ABIHMDHL_00446	CHLBALEB_01338
gabD	gabD	Succinate-semialdehyde dehydrogenase [NADP(+)] GabD	740	740	1	1	1826				1389	1434	1400.43	MENCNODC_01241	OCHOGMLH_01682	MNLOAMIK_01680	DLNJKCNL_01717	FELILMGD_01034	AKJJAIHI_01661	JAPPAPAM_01624	CLLHIMHF_01242	FDAFADBH_01968	FCFFIFNK_01108	OLDMBJMC_01583	KINAJLFB_01168	FPKMLGDB_01206	MPOBMLGN_01142	EEHBFCEJ_01746	DBMBCPON_01131	IEPPDPCD_01723	AHOAOFHC_01676	OEHIEBAK_01747	GOGIOEFI_01740	EPJBLLLI_01709	GFHDMAII_00987	DBCNGFKK_01227	EOOJNOJJ_01064	JFOJPNMJ_01788	DNHEJBGD_01665	IDOLMBCI_01213	PGHEEAJL_01761	JDKKPHEE_01451	KFGNHKJC_01448	DKAEDMHI_01695	NHFLCCAC_01469	GAALCJHF_01268	NIGJGHFL_01225	ABIHMDHL_01235	CHLBALEB_01590
mupP	mupP	N-acetylmuramic acid 6-phosphate phosphatase	740	740	1	1	1824				663	663	663	MENCNODC_01342	OCHOGMLH_01286	MNLOAMIK_01294	DLNJKCNL_01226	FELILMGD_01181	AKJJAIHI_01278	JAPPAPAM_01249	CLLHIMHF_01391	FDAFADBH_00936	FCFFIFNK_00731	OLDMBJMC_00911	KINAJLFB_01317	FPKMLGDB_01351	MPOBMLGN_01239	EEHBFCEJ_01176	DBMBCPON_01280	IEPPDPCD_01373	AHOAOFHC_00728	OEHIEBAK_01396	GOGIOEFI_01318	EPJBLLLI_01316	GFHDMAII_01241	DBCNGFKK_01232	EOOJNOJJ_01261	JFOJPNMJ_00850	DNHEJBGD_00733	IDOLMBCI_01266	PGHEEAJL_01309	JDKKPHEE_01508	KFGNHKJC_01166	DKAEDMHI_01288	NHFLCCAC_01041	GAALCJHF_01321	NIGJGHFL_01326	ABIHMDHL_00940	CHLBALEB_00942
thiG	thiG	Thiazole synthase	740	740	1	1	1823				867	867	867	MENCNODC_00641	OCHOGMLH_00647	MNLOAMIK_00415	DLNJKCNL_00706	FELILMGD_00254	AKJJAIHI_00852	JAPPAPAM_00719	CLLHIMHF_00413	FDAFADBH_00317	FCFFIFNK_00471	OLDMBJMC_00619	KINAJLFB_00917	FPKMLGDB_00685	MPOBMLGN_00795	EEHBFCEJ_00538	DBMBCPON_00524	IEPPDPCD_01064	AHOAOFHC_00618	OEHIEBAK_01204	GOGIOEFI_00473	EPJBLLLI_00872	GFHDMAII_01090	DBCNGFKK_00807	EOOJNOJJ_00743	JFOJPNMJ_00574	DNHEJBGD_00859	IDOLMBCI_00858	PGHEEAJL_00417	JDKKPHEE_01138	KFGNHKJC_00504	DKAEDMHI_00874	NHFLCCAC_00257	GAALCJHF_00939	NIGJGHFL_00849	ABIHMDHL_00851	CHLBALEB_00787
dapE	dapE	Succinyl-diaminopimelate desuccinylase	740	740	1	1	1822				1146	1236	1235.88	MENCNODC_01155	OCHOGMLH_01128	MNLOAMIK_01160	DLNJKCNL_01044	FELILMGD_00948	AKJJAIHI_01148	JAPPAPAM_01086	CLLHIMHF_01111	FDAFADBH_01645	FCFFIFNK_01044	OLDMBJMC_01562	KINAJLFB_01083	FPKMLGDB_01168	MPOBMLGN_01025	EEHBFCEJ_01047	DBMBCPON_01045	IEPPDPCD_01294	AHOAOFHC_00996	OEHIEBAK_00930	GOGIOEFI_01109	EPJBLLLI_00665	GFHDMAII_01351	DBCNGFKK_01095	EOOJNOJJ_01043	JFOJPNMJ_01146	DNHEJBGD_01145	IDOLMBCI_01082	PGHEEAJL_01179	JDKKPHEE_00661	KFGNHKJC_01653	DKAEDMHI_01108	NHFLCCAC_00408	GAALCJHF_01247	NIGJGHFL_01157	ABIHMDHL_01149	CHLBALEB_00582
group_823		putative protein;hypothetical protein	740	803	1.08514	1	1819				177	1020	841.169	MENCNODC_00449	OCHOGMLH_00523	MNLOAMIK_00654	DLNJKCNL_01374	FELILMGD_01364	AKJJAIHI_01472	JAPPAPAM_01401	CLLHIMHF_00810	FDAFADBH_00494	FCFFIFNK_01092	OLDMBJMC_01204	KINAJLFB_00180	FPKMLGDB_00849	MPOBMLGN_00852	EEHBFCEJ_01411	DBMBCPON_01509	IEPPDPCD_00753	AHOAOFHC_01349	OEHIEBAK_00769	GOGIOEFI_00646	EPJBLLLI_01100	GFHDMAII_00582	DBCNGFKK_00517	EOOJNOJJ_00879	JFOJPNMJ_01475	DNHEJBGD_01419	IDOLMBCI_01434	PGHEEAJL_00940	JDKKPHEE_00917	KFGNHKJC_00609	DKAEDMHI_01438	NHFLCCAC_01232	GAALCJHF_00394	NIGJGHFL_01474	ABIHMDHL_01478	CHLBALEB_01450
group_822		hypothetical protein	740	740	1	1	1818				183	183	183	MENCNODC_01299	OCHOGMLH_01243	MNLOAMIK_01251	DLNJKCNL_01183	FELILMGD_01138	AKJJAIHI_01321	JAPPAPAM_01206	CLLHIMHF_01348	FDAFADBH_00979	FCFFIFNK_00688	OLDMBJMC_00868	KINAJLFB_01274	FPKMLGDB_01394	MPOBMLGN_01282	EEHBFCEJ_01219	DBMBCPON_01237	IEPPDPCD_01414	AHOAOFHC_00771	OEHIEBAK_01354	GOGIOEFI_01275	EPJBLLLI_01274	GFHDMAII_01199	DBCNGFKK_01274	EOOJNOJJ_01218	JFOJPNMJ_00807	DNHEJBGD_00690	IDOLMBCI_01308	PGHEEAJL_01352	JDKKPHEE_01465	KFGNHKJC_01123	DKAEDMHI_01245	NHFLCCAC_00998	GAALCJHF_01363	NIGJGHFL_01283	ABIHMDHL_00897	CHLBALEB_00900
trpA	trpA	Tryptophan synthase alpha chain	740	740	1	1	1817				786	786	786	MENCNODC_01294	OCHOGMLH_01238	MNLOAMIK_01246	DLNJKCNL_01178	FELILMGD_01133	AKJJAIHI_01326	JAPPAPAM_01201	CLLHIMHF_01343	FDAFADBH_00984	FCFFIFNK_00683	OLDMBJMC_00863	KINAJLFB_01269	FPKMLGDB_01399	MPOBMLGN_01287	EEHBFCEJ_01224	DBMBCPON_01232	IEPPDPCD_01419	AHOAOFHC_00776	OEHIEBAK_01349	GOGIOEFI_01270	EPJBLLLI_01269	GFHDMAII_01194	DBCNGFKK_01279	EOOJNOJJ_01213	JFOJPNMJ_00802	DNHEJBGD_00685	IDOLMBCI_01313	PGHEEAJL_01357	JDKKPHEE_01460	KFGNHKJC_01118	DKAEDMHI_01240	NHFLCCAC_00993	GAALCJHF_01368	NIGJGHFL_01278	ABIHMDHL_00892	CHLBALEB_00895
group_821		hypothetical protein	740	740	1	1	1816				282	282	282	MENCNODC_01732	OCHOGMLH_01659	MNLOAMIK_02020	DLNJKCNL_02029	FELILMGD_00572	AKJJAIHI_00564	JAPPAPAM_01047	CLLHIMHF_01643	FDAFADBH_01592	FCFFIFNK_01760	OLDMBJMC_01989	KINAJLFB_01696	FPKMLGDB_01752	MPOBMLGN_01698	EEHBFCEJ_01685	DBMBCPON_02001	IEPPDPCD_02008	AHOAOFHC_01618	OEHIEBAK_01650	GOGIOEFI_01659	EPJBLLLI_01651	GFHDMAII_01728	DBCNGFKK_01651	EOOJNOJJ_01694	JFOJPNMJ_01707	DNHEJBGD_02015	IDOLMBCI_01698	PGHEEAJL_02034	JDKKPHEE_01818	KFGNHKJC_01535	DKAEDMHI_02015	NHFLCCAC_01966	GAALCJHF_00610	NIGJGHFL_01687	ABIHMDHL_01735	CHLBALEB_00517
mepH	;mepH	hypothetical protein;Murein DD-endopeptidase MepH	740	740	1	1	1814				303	930	624.28	MENCNODC_01780	OCHOGMLH_01772	MNLOAMIK_01743	DLNJKCNL_01749	FELILMGD_01691	AKJJAIHI_01746	JAPPAPAM_01738	CLLHIMHF_01677	FDAFADBH_01701	FCFFIFNK_01795	OLDMBJMC_01663	KINAJLFB_01709	FPKMLGDB_01811	MPOBMLGN_01767	EEHBFCEJ_01760	DBMBCPON_01711	IEPPDPCD_01709	AHOAOFHC_01707	OEHIEBAK_01828	GOGIOEFI_01709	EPJBLLLI_01765	GFHDMAII_01824	DBCNGFKK_01747	EOOJNOJJ_01763	JFOJPNMJ_01757	DNHEJBGD_01618	IDOLMBCI_01711	PGHEEAJL_01805	JDKKPHEE_01831	KFGNHKJC_01625	DKAEDMHI_01664	NHFLCCAC_01584	GAALCJHF_01668	NIGJGHFL_00735	ABIHMDHL_00737	CHLBALEB_01730
group_819		hypothetical protein	740	740	1	1	1812				288	288	288	MENCNODC_01560	OCHOGMLH_01525	MNLOAMIK_01504	DLNJKCNL_01537	FELILMGD_01579	AKJJAIHI_01568	JAPPAPAM_00782	CLLHIMHF_01549	FDAFADBH_01397	FCFFIFNK_01699	OLDMBJMC_01369	KINAJLFB_01491	FPKMLGDB_01682	MPOBMLGN_01548	EEHBFCEJ_01573	DBMBCPON_01563	IEPPDPCD_01583	AHOAOFHC_01474	OEHIEBAK_01525	GOGIOEFI_01515	EPJBLLLI_01445	GFHDMAII_01645	DBCNGFKK_01522	EOOJNOJJ_01572	JFOJPNMJ_01563	DNHEJBGD_01544	IDOLMBCI_01588	PGHEEAJL_01642	JDKKPHEE_00730	KFGNHKJC_01328	DKAEDMHI_01498	NHFLCCAC_00339	GAALCJHF_01619	NIGJGHFL_01528	ABIHMDHL_01610	CHLBALEB_01532
group_818		hypothetical protein	740	740	1	1	1811				288	288	288	MENCNODC_01194	OCHOGMLH_01737	MNLOAMIK_01776	DLNJKCNL_01810	FELILMGD_00986	AKJJAIHI_01833	JAPPAPAM_01799	CLLHIMHF_01194	FDAFADBH_01824	FCFFIFNK_01157	OLDMBJMC_01740	KINAJLFB_01121	FPKMLGDB_01255	MPOBMLGN_01094	EEHBFCEJ_01818	DBMBCPON_01083	IEPPDPCD_01793	AHOAOFHC_01743	OEHIEBAK_00909	GOGIOEFI_01822	EPJBLLLI_00644	GFHDMAII_00939	DBCNGFKK_01179	EOOJNOJJ_01113	JFOJPNMJ_01814	DNHEJBGD_01782	IDOLMBCI_01165	PGHEEAJL_01866	JDKKPHEE_01867	KFGNHKJC_01815	DKAEDMHI_01798	NHFLCCAC_01701	GAALCJHF_01317	NIGJGHFL_01177	ABIHMDHL_01187	CHLBALEB_00562
group_817		hypothetical protein	740	740	1	1	1810				288	288	288	MENCNODC_00288	OCHOGMLH_00288	MNLOAMIK_00067	DLNJKCNL_00288	FELILMGD_00522	AKJJAIHI_00287	JAPPAPAM_00221	CLLHIMHF_00067	FDAFADBH_00770	FCFFIFNK_00094	OLDMBJMC_00067	KINAJLFB_00067	FPKMLGDB_00316	MPOBMLGN_00067	EEHBFCEJ_00316	DBMBCPON_00095	IEPPDPCD_00594	AHOAOFHC_00288	OEHIEBAK_00315	GOGIOEFI_00094	EPJBLLLI_00287	GFHDMAII_00315	DBCNGFKK_00060	EOOJNOJJ_00271	JFOJPNMJ_00067	DNHEJBGD_00067	IDOLMBCI_00315	PGHEEAJL_00288	JDKKPHEE_00291	KFGNHKJC_00288	DKAEDMHI_00288	NHFLCCAC_01392	GAALCJHF_00067	NIGJGHFL_00094	ABIHMDHL_00287	CHLBALEB_00888
group_816		hypothetical protein	740	740	1	1	1809				876	1023	878.692	MENCNODC_00607	OCHOGMLH_00613	MNLOAMIK_00381	DLNJKCNL_00740	FELILMGD_00288	AKJJAIHI_00818	JAPPAPAM_00685	CLLHIMHF_00379	FDAFADBH_00283	FCFFIFNK_00505	OLDMBJMC_00653	KINAJLFB_00951	FPKMLGDB_00719	MPOBMLGN_00829	EEHBFCEJ_00572	DBMBCPON_00490	IEPPDPCD_01099	AHOAOFHC_00584	OEHIEBAK_01238	GOGIOEFI_00507	EPJBLLLI_00838	GFHDMAII_01124	DBCNGFKK_00773	EOOJNOJJ_00709	JFOJPNMJ_00608	DNHEJBGD_00825	IDOLMBCI_00824	PGHEEAJL_00451	JDKKPHEE_01104	KFGNHKJC_00538	DKAEDMHI_00840	NHFLCCAC_00291	GAALCJHF_00905	NIGJGHFL_00815	ABIHMDHL_00817	CHLBALEB_00753
obg	obg	GTPase Obg	740	740	1	1	1808				1155	1155	1155	MENCNODC_00658	OCHOGMLH_00664	MNLOAMIK_00432	DLNJKCNL_00689	FELILMGD_00237	AKJJAIHI_00869	JAPPAPAM_00736	CLLHIMHF_00430	FDAFADBH_00334	FCFFIFNK_00454	OLDMBJMC_00603	KINAJLFB_00900	FPKMLGDB_00668	MPOBMLGN_00778	EEHBFCEJ_00521	DBMBCPON_00541	IEPPDPCD_01047	AHOAOFHC_00635	OEHIEBAK_01187	GOGIOEFI_00456	EPJBLLLI_00889	GFHDMAII_01073	DBCNGFKK_00824	EOOJNOJJ_00760	JFOJPNMJ_00558	DNHEJBGD_00876	IDOLMBCI_00875	PGHEEAJL_00400	JDKKPHEE_01155	KFGNHKJC_00487	DKAEDMHI_00891	NHFLCCAC_00240	GAALCJHF_00956	NIGJGHFL_00866	ABIHMDHL_00868	CHLBALEB_00804
lspA	lspA	Lipoprotein signal peptidase	740	740	1	1	1806				495	495	495	MENCNODC_00570	OCHOGMLH_02007	MNLOAMIK_00624	DLNJKCNL_00447	FELILMGD_01766	AKJJAIHI_00404	JAPPAPAM_02031	CLLHIMHF_02052	FDAFADBH_01620	FCFFIFNK_01827	OLDMBJMC_01979	KINAJLFB_02029	FPKMLGDB_01677	MPOBMLGN_02029	EEHBFCEJ_00767	DBMBCPON_00397	IEPPDPCD_02115	AHOAOFHC_01991	OEHIEBAK_02047	GOGIOEFI_02010	EPJBLLLI_00613	GFHDMAII_02021	DBCNGFKK_00702	EOOJNOJJ_00223	JFOJPNMJ_01880	DNHEJBGD_01786	IDOLMBCI_02030	PGHEEAJL_02020	JDKKPHEE_00901	KFGNHKJC_00453	DKAEDMHI_02009	NHFLCCAC_01951	GAALCJHF_02019	NIGJGHFL_01837	ABIHMDHL_01852	CHLBALEB_01995
etfB	etfB	Electron transfer flavoprotein subunit beta	740	740	1	1	1805				750	771	750.028	MENCNODC_01115	OCHOGMLH_01069	MNLOAMIK_00348	DLNJKCNL_00829	FELILMGD_00896	AKJJAIHI_00922	JAPPAPAM_00954	CLLHIMHF_00346	FDAFADBH_01451	FCFFIFNK_00931	OLDMBJMC_00554	KINAJLFB_01031	FPKMLGDB_00999	MPOBMLGN_00967	EEHBFCEJ_01008	DBMBCPON_01006	IEPPDPCD_00933	AHOAOFHC_00939	OEHIEBAK_01137	GOGIOEFI_00984	EPJBLLLI_00735	GFHDMAII_00876	DBCNGFKK_01056	EOOJNOJJ_00609	JFOJPNMJ_01105	DNHEJBGD_01093	IDOLMBCI_00657	PGHEEAJL_00485	JDKKPHEE_01388	KFGNHKJC_00955	DKAEDMHI_00937	NHFLCCAC_00794	GAALCJHF_00737	NIGJGHFL_01040	ABIHMDHL_01109	CHLBALEB_00988
group_814		hypothetical protein	740	740	1	1	1804				345	411	345.089	MENCNODC_01224	OCHOGMLH_01664	MNLOAMIK_01662	DLNJKCNL_01699	FELILMGD_01016	AKJJAIHI_01679	JAPPAPAM_01642	CLLHIMHF_01224	FDAFADBH_01181	FCFFIFNK_01126	OLDMBJMC_01601	KINAJLFB_01151	FPKMLGDB_01224	MPOBMLGN_01124	EEHBFCEJ_01728	DBMBCPON_01113	IEPPDPCD_01741	AHOAOFHC_01658	OEHIEBAK_01729	GOGIOEFI_01722	EPJBLLLI_01691	GFHDMAII_00969	DBCNGFKK_01209	EOOJNOJJ_01082	JFOJPNMJ_01770	DNHEJBGD_01683	IDOLMBCI_01195	PGHEEAJL_01743	JDKKPHEE_01433	KFGNHKJC_01431	DKAEDMHI_01677	NHFLCCAC_01451	GAALCJHF_01286	NIGJGHFL_01207	ABIHMDHL_01218	CHLBALEB_01573
group_813		hypothetical protein	740	743	1.00405	1	1803				315	1125	1119.22	MENCNODC_01466	OCHOGMLH_01202	MNLOAMIK_01391	DLNJKCNL_01351	FELILMGD_01294	AKJJAIHI_01402	JAPPAPAM_01354	CLLHIMHF_01444	FDAFADBH_01111	FCFFIFNK_01461	OLDMBJMC_00964	KINAJLFB_01423	FPKMLGDB_01547	MPOBMLGN_01415	EEHBFCEJ_01299	DBMBCPON_01352	IEPPDPCD_00171	AHOAOFHC_01164	OEHIEBAK_01425	GOGIOEFI_01389	EPJBLLLI_01204	GFHDMAII_01482	DBCNGFKK_01396	EOOJNOJJ_01356	JFOJPNMJ_01446	DNHEJBGD_01397	IDOLMBCI_01661	PGHEEAJL_01467	JDKKPHEE_00743	KFGNHKJC_01102	DKAEDMHI_01412	NHFLCCAC_01140	GAALCJHF_01443	NIGJGHFL_01398	ABIHMDHL_01453	CHLBALEB_01189
group_812		hypothetical protein	740	740	1	1	1802				471	1542	1539.71	MENCNODC_01405	OCHOGMLH_01322	MNLOAMIK_01304	DLNJKCNL_01013	FELILMGD_01217	AKJJAIHI_01366	JAPPAPAM_01872	CLLHIMHF_00781	FDAFADBH_01474	FCFFIFNK_01357	OLDMBJMC_01425	KINAJLFB_01592	FPKMLGDB_00517	MPOBMLGN_01663	EEHBFCEJ_01263	DBMBCPON_01316	IEPPDPCD_00009	AHOAOFHC_01516	OEHIEBAK_01566	GOGIOEFI_01328	EPJBLLLI_01530	GFHDMAII_01422	DBCNGFKK_01293	EOOJNOJJ_01295	JFOJPNMJ_01410	DNHEJBGD_00291	IDOLMBCI_01030	PGHEEAJL_01148	JDKKPHEE_00570	KFGNHKJC_00788	DKAEDMHI_01298	NHFLCCAC_01075	GAALCJHF_01407	NIGJGHFL_01336	ABIHMDHL_01364	CHLBALEB_02070
ogt	ogt	Methylated-DNA--protein-cysteine methyltransferase	740	740	1	1	1801				549	753	752.724	MENCNODC_01158	OCHOGMLH_01125	MNLOAMIK_01163	DLNJKCNL_01047	FELILMGD_00951	AKJJAIHI_01151	JAPPAPAM_01083	CLLHIMHF_01114	FDAFADBH_01642	FCFFIFNK_01041	OLDMBJMC_01559	KINAJLFB_01086	FPKMLGDB_01171	MPOBMLGN_01022	EEHBFCEJ_01050	DBMBCPON_01048	IEPPDPCD_01297	AHOAOFHC_00993	OEHIEBAK_00933	GOGIOEFI_01106	EPJBLLLI_00668	GFHDMAII_01348	DBCNGFKK_01098	EOOJNOJJ_01040	JFOJPNMJ_01149	DNHEJBGD_01148	IDOLMBCI_01085	PGHEEAJL_01182	JDKKPHEE_00664	KFGNHKJC_01656	DKAEDMHI_01111	NHFLCCAC_00405	GAALCJHF_01244	NIGJGHFL_01154	ABIHMDHL_01152	CHLBALEB_00585
accB_1~~~accB	accB_1;accB	Biotin carboxyl carrier protein of acetyl-CoA carboxylase	740	741	1.00135	1	1800				111	462	458.061	MENCNODC_01990	OCHOGMLH_01982	MNLOAMIK_01986	DLNJKCNL_02006	FELILMGD_01977	AKJJAIHI_00384	JAPPAPAM_02008	CLLHIMHF_01974	FDAFADBH_02109	FCFFIFNK_01997	OLDMBJMC_01709	KINAJLFB_01880	FPKMLGDB_02019	MPOBMLGN_02008	EEHBFCEJ_02004	DBMBCPON_01985	IEPPDPCD_01672	AHOAOFHC_01986	OEHIEBAK_02026	GOGIOEFI_01995	EPJBLLLI_01996	GFHDMAII_02006	DBCNGFKK_01988	EOOJNOJJ_01978	JFOJPNMJ_02021	DNHEJBGD_01999	IDOLMBCI_02014	PGHEEAJL_01995	JDKKPHEE_02029	KFGNHKJC_01970	DKAEDMHI_01994	NHFLCCAC_01927	GAALCJHF_01996	NIGJGHFL_02002	ABIHMDHL_02009	CHLBALEB_01979
group_811		hypothetical protein	740	740	1	1	1798				390	390	390	MENCNODC_01527	OCHOGMLH_01427	MNLOAMIK_00457	DLNJKCNL_01403	FELILMGD_01448	AKJJAIHI_01499	JAPPAPAM_01443	CLLHIMHF_00669	FDAFADBH_01128	FCFFIFNK_01536	OLDMBJMC_01224	KINAJLFB_01480	FPKMLGDB_01581	MPOBMLGN_01479	EEHBFCEJ_01438	DBMBCPON_01530	IEPPDPCD_01485	AHOAOFHC_01398	OEHIEBAK_00516	GOGIOEFI_01453	EPJBLLLI_00348	GFHDMAII_01548	DBCNGFKK_00338	EOOJNOJJ_01460	JFOJPNMJ_00445	DNHEJBGD_01446	IDOLMBCI_01477	PGHEEAJL_01524	JDKKPHEE_01631	KFGNHKJC_01296	DKAEDMHI_01487	NHFLCCAC_01275	GAALCJHF_01106	NIGJGHFL_01495	ABIHMDHL_01527	CHLBALEB_00206
xerC_2~~~xerC_1	xerC_2;xerC_1	Tyrosine recombinase XerC	740	740	1	1	1796				225	918	914.076	MENCNODC_01021	OCHOGMLH_00387	MNLOAMIK_01139	DLNJKCNL_00975	FELILMGD_00817	AKJJAIHI_01070	JAPPAPAM_00927	CLLHIMHF_00452	FDAFADBH_02031	FCFFIFNK_00315	OLDMBJMC_02038	KINAJLFB_00450	FPKMLGDB_00529	MPOBMLGN_00164	EEHBFCEJ_00386	DBMBCPON_00913	IEPPDPCD_00302	AHOAOFHC_00848	OEHIEBAK_00386	GOGIOEFI_00315	EPJBLLLI_01026	GFHDMAII_00509	DBCNGFKK_00962	EOOJNOJJ_01003	JFOJPNMJ_00434	DNHEJBGD_01018	IDOLMBCI_00898	PGHEEAJL_00639	JDKKPHEE_01238	KFGNHKJC_01799	DKAEDMHI_00385	NHFLCCAC_02021	GAALCJHF_01040	NIGJGHFL_01068	ABIHMDHL_01020	CHLBALEB_00394
group_809		hypothetical protein	740	740	1	1	1795				837	840	839.992	MENCNODC_01019	OCHOGMLH_00389	MNLOAMIK_01137	DLNJKCNL_00973	FELILMGD_00819	AKJJAIHI_01068	JAPPAPAM_00925	CLLHIMHF_00454	FDAFADBH_02042	FCFFIFNK_00317	OLDMBJMC_00281	KINAJLFB_00452	FPKMLGDB_00531	MPOBMLGN_00166	EEHBFCEJ_00388	DBMBCPON_00915	IEPPDPCD_00300	AHOAOFHC_00850	OEHIEBAK_00388	GOGIOEFI_00317	EPJBLLLI_01024	GFHDMAII_00507	DBCNGFKK_00960	EOOJNOJJ_01001	JFOJPNMJ_00432	DNHEJBGD_01020	IDOLMBCI_00900	PGHEEAJL_00637	JDKKPHEE_01240	KFGNHKJC_01801	DKAEDMHI_00387	NHFLCCAC_00885	GAALCJHF_01042	NIGJGHFL_01070	ABIHMDHL_01022	CHLBALEB_02072
group_806		hypothetical protein	740	740	1	1	1792				291	291	291	MENCNODC_01742	OCHOGMLH_01845	MNLOAMIK_01632	DLNJKCNL_01689	FELILMGD_01836	AKJJAIHI_01709	JAPPAPAM_00995	CLLHIMHF_01819	FDAFADBH_01688	FCFFIFNK_01882	OLDMBJMC_01546	KINAJLFB_01824	FPKMLGDB_01899	MPOBMLGN_01729	EEHBFCEJ_01718	DBMBCPON_01810	IEPPDPCD_01861	AHOAOFHC_01628	OEHIEBAK_01719	GOGIOEFI_01671	EPJBLLLI_01661	GFHDMAII_01738	DBCNGFKK_01827	EOOJNOJJ_01725	JFOJPNMJ_01719	DNHEJBGD_01883	IDOLMBCI_01849	PGHEEAJL_01770	JDKKPHEE_01941	KFGNHKJC_01607	DKAEDMHI_01626	NHFLCCAC_01526	GAALCJHF_01865	NIGJGHFL_01738	ABIHMDHL_01786	CHLBALEB_01650
ppk_1~~~ppk~~~ppk_2	ppk_1;ppk;ppk_2	Polyphosphate kinase	740	742	1.0027	1	1791				267	2058	2052.4	MENCNODC_00993	OCHOGMLH_00415	MNLOAMIK_01111	DLNJKCNL_00947	FELILMGD_00845	AKJJAIHI_01042	JAPPAPAM_00899	CLLHIMHF_00480	FDAFADBH_01313	FCFFIFNK_00343	OLDMBJMC_00255	KINAJLFB_00478	FPKMLGDB_00557	MPOBMLGN_00192	EEHBFCEJ_00414	DBMBCPON_00941	IEPPDPCD_00274	AHOAOFHC_00876	OEHIEBAK_00414	GOGIOEFI_00343	EPJBLLLI_00998	GFHDMAII_00481	DBCNGFKK_00934	EOOJNOJJ_00975	JFOJPNMJ_00406	DNHEJBGD_01046	IDOLMBCI_00926	PGHEEAJL_00611	JDKKPHEE_01267	KFGNHKJC_00701	DKAEDMHI_00413	NHFLCCAC_00911	GAALCJHF_01068	NIGJGHFL_01096	ABIHMDHL_01049	CHLBALEB_01081
group_805		hypothetical protein	740	740	1	1	1790				549	549	549	MENCNODC_01808	OCHOGMLH_01803	MNLOAMIK_01753	DLNJKCNL_01780	FELILMGD_01704	AKJJAIHI_01785	JAPPAPAM_01769	CLLHIMHF_01738	FDAFADBH_01735	FCFFIFNK_01805	OLDMBJMC_01673	KINAJLFB_01722	FPKMLGDB_01844	MPOBMLGN_01798	EEHBFCEJ_01770	DBMBCPON_01742	IEPPDPCD_01746	AHOAOFHC_01720	OEHIEBAK_01859	GOGIOEFI_01774	EPJBLLLI_01821	GFHDMAII_00933	DBCNGFKK_01760	EOOJNOJJ_01776	JFOJPNMJ_01844	DNHEJBGD_01726	IDOLMBCI_01744	PGHEEAJL_01818	JDKKPHEE_01844	KFGNHKJC_01708	DKAEDMHI_01750	NHFLCCAC_01594	GAALCJHF_01805	NIGJGHFL_01833	ABIHMDHL_01815	CHLBALEB_01740
group_804		hypothetical protein	740	740	1	1	1789				291	291	291	MENCNODC_01193	OCHOGMLH_01736	MNLOAMIK_01775	DLNJKCNL_01811	FELILMGD_00985	AKJJAIHI_01834	JAPPAPAM_01800	CLLHIMHF_01193	FDAFADBH_01825	FCFFIFNK_01158	OLDMBJMC_01741	KINAJLFB_01120	FPKMLGDB_01256	MPOBMLGN_01093	EEHBFCEJ_01819	DBMBCPON_01082	IEPPDPCD_01794	AHOAOFHC_01742	OEHIEBAK_00910	GOGIOEFI_01823	EPJBLLLI_00645	GFHDMAII_00938	DBCNGFKK_01178	EOOJNOJJ_01114	JFOJPNMJ_01813	DNHEJBGD_01783	IDOLMBCI_01164	PGHEEAJL_01867	JDKKPHEE_01866	KFGNHKJC_01814	DKAEDMHI_01799	NHFLCCAC_01700	GAALCJHF_01318	NIGJGHFL_01176	ABIHMDHL_01186	CHLBALEB_00563
groS	groS	10 kDa chaperonin	740	740	1	1	1788				291	291	291	MENCNODC_00896	OCHOGMLH_00503	MNLOAMIK_01016	DLNJKCNL_00664	FELILMGD_00743	AKJJAIHI_00808	JAPPAPAM_00416	CLLHIMHF_00568	FDAFADBH_01511	FCFFIFNK_00429	OLDMBJMC_00167	KINAJLFB_00565	FPKMLGDB_00643	MPOBMLGN_00280	EEHBFCEJ_00497	DBMBCPON_00730	IEPPDPCD_00188	AHOAOFHC_00573	OEHIEBAK_00502	GOGIOEFI_00431	EPJBLLLI_00828	GFHDMAII_00388	DBCNGFKK_00763	EOOJNOJJ_00497	JFOJPNMJ_00318	DNHEJBGD_00763	IDOLMBCI_00814	PGHEEAJL_00525	JDKKPHEE_00586	KFGNHKJC_01783	DKAEDMHI_00500	NHFLCCAC_00639	GAALCJHF_00895	NIGJGHFL_00609	ABIHMDHL_00610	CHLBALEB_00743
group_803		hypothetical protein	740	742	1.0027	1	1787				135	600	598.456	MENCNODC_00545	OCHOGMLH_00803	MNLOAMIK_00599	DLNJKCNL_00472	FELILMGD_00409	AKJJAIHI_00429	JAPPAPAM_00363	CLLHIMHF_00712	FDAFADBH_00818	FCFFIFNK_00655	OLDMBJMC_00432	KINAJLFB_00692	FPKMLGDB_00922	MPOBMLGN_00534	EEHBFCEJ_00741	DBMBCPON_00422	IEPPDPCD_00790	AHOAOFHC_00404	OEHIEBAK_00988	GOGIOEFI_00719	EPJBLLLI_00588	GFHDMAII_00819	DBCNGFKK_00677	EOOJNOJJ_00198	JFOJPNMJ_00774	DNHEJBGD_00657	IDOLMBCI_00574	PGHEEAJL_00793	JDKKPHEE_00876	KFGNHKJC_00428	DKAEDMHI_00814	NHFLCCAC_00558	GAALCJHF_00656	NIGJGHFL_00502	ABIHMDHL_00503	CHLBALEB_00446
group_801		hypothetical protein	740	778	1.05135	1	1785				156	2019	1913.23	MENCNODC_01474	OCHOGMLH_01194	MNLOAMIK_01383	DLNJKCNL_01359	FELILMGD_01302	AKJJAIHI_01410	JAPPAPAM_01346	CLLHIMHF_01436	FDAFADBH_01119	FCFFIFNK_01469	OLDMBJMC_00956	KINAJLFB_01415	FPKMLGDB_01538;FPKMLGDB_01539	MPOBMLGN_01423	EEHBFCEJ_01307	DBMBCPON_01360	IEPPDPCD_00179	AHOAOFHC_01156	OEHIEBAK_01433	GOGIOEFI_01397	EPJBLLLI_01212	GFHDMAII_01490	DBCNGFKK_01404	EOOJNOJJ_01348	JFOJPNMJ_01454	DNHEJBGD_01405	IDOLMBCI_01653	PGHEEAJL_01459	JDKKPHEE_00735	KFGNHKJC_01110	DKAEDMHI_01420	NHFLCCAC_01132	GAALCJHF_01451	NIGJGHFL_01406	ABIHMDHL_01461	CHLBALEB_01197
cysA	cysA	Sulfate/thiosulfate import ATP-binding protein CysA	740	740	1	1	1783				582	1077	1076.33	MENCNODC_00199	OCHOGMLH_00199	MNLOAMIK_00183	DLNJKCNL_00023	FELILMGD_00022	AKJJAIHI_00198	JAPPAPAM_00129	CLLHIMHF_00289	FDAFADBH_00129	FCFFIFNK_00289	OLDMBJMC_00363	KINAJLFB_00319	FPKMLGDB_00023	MPOBMLGN_00309	EEHBFCEJ_00199	DBMBCPON_00301	IEPPDPCD_00447	AHOAOFHC_00199	OEHIEBAK_00023	GOGIOEFI_00289	EPJBLLLI_00198	GFHDMAII_00198	DBCNGFKK_00368	EOOJNOJJ_00129	JFOJPNMJ_00183	DNHEJBGD_00447	IDOLMBCI_00023	PGHEEAJL_00023	JDKKPHEE_00023	KFGNHKJC_00023	DKAEDMHI_00024	NHFLCCAC_00023	GAALCJHF_00300	NIGJGHFL_00357	ABIHMDHL_00023	CHLBALEB_00024
rayT	;rayT	hypothetical protein;REP-associated tyrosine transposase	740	740	1	1	1782				189	303	190.535	MENCNODC_01969	OCHOGMLH_01592	MNLOAMIK_01973	DLNJKCNL_01985	FELILMGD_01957	AKJJAIHI_01976	JAPPAPAM_01988	CLLHIMHF_01191	FDAFADBH_01563	FCFFIFNK_00754	OLDMBJMC_01948	KINAJLFB_02002	FPKMLGDB_01800	MPOBMLGN_01987	EEHBFCEJ_01984	DBMBCPON_01965	IEPPDPCD_01216	AHOAOFHC_01965	OEHIEBAK_00699	GOGIOEFI_01974	EPJBLLLI_01984	GFHDMAII_01985	DBCNGFKK_01974	EOOJNOJJ_01965	JFOJPNMJ_00873	DNHEJBGD_00756	IDOLMBCI_02003	PGHEEAJL_01981	JDKKPHEE_01016	KFGNHKJC_01505	DKAEDMHI_01959	NHFLCCAC_01906	GAALCJHF_01659	NIGJGHFL_01982	ABIHMDHL_01995	CHLBALEB_01951
group_799		hypothetical protein	740	740	1	1	1781				201	267	222.673	MENCNODC_01576	OCHOGMLH_01509	MNLOAMIK_01520	DLNJKCNL_01521	FELILMGD_01563	AKJJAIHI_01584	JAPPAPAM_00798	CLLHIMHF_01533	FDAFADBH_01381	FCFFIFNK_01683	OLDMBJMC_01353	KINAJLFB_01507	FPKMLGDB_01698	MPOBMLGN_01564	EEHBFCEJ_01557	DBMBCPON_01579	IEPPDPCD_01567	AHOAOFHC_01458	OEHIEBAK_01541	GOGIOEFI_01499	EPJBLLLI_01461	GFHDMAII_01629	DBCNGFKK_01506	EOOJNOJJ_01556	JFOJPNMJ_01579	DNHEJBGD_01528	IDOLMBCI_01572	PGHEEAJL_01626	JDKKPHEE_00714	KFGNHKJC_01344	DKAEDMHI_01514	NHFLCCAC_00355	GAALCJHF_01635	NIGJGHFL_01544	ABIHMDHL_01626	CHLBALEB_01516
metXA	metXA	Bifunctional methionine biosynthesis protein MetXA/MetW	740	740	1	1	1780				582	582	582	MENCNODC_01578	OCHOGMLH_01507	MNLOAMIK_01522	DLNJKCNL_01519	FELILMGD_01561	AKJJAIHI_01586	JAPPAPAM_00800	CLLHIMHF_01531	FDAFADBH_01379	FCFFIFNK_01681	OLDMBJMC_01351	KINAJLFB_01509	FPKMLGDB_01700	MPOBMLGN_01566	EEHBFCEJ_01555	DBMBCPON_01581	IEPPDPCD_01565	AHOAOFHC_01456	OEHIEBAK_01543	GOGIOEFI_01497	EPJBLLLI_01463	GFHDMAII_01627	DBCNGFKK_01504	EOOJNOJJ_01554	JFOJPNMJ_01581	DNHEJBGD_01526	IDOLMBCI_01570	PGHEEAJL_01624	JDKKPHEE_00712	KFGNHKJC_01346	DKAEDMHI_01516	NHFLCCAC_00357	GAALCJHF_01637	NIGJGHFL_01546	ABIHMDHL_01628	CHLBALEB_01514
group_797		hypothetical protein	740	740	1	1	1778				369	369	369	MENCNODC_01248	OCHOGMLH_01150	MNLOAMIK_01236	DLNJKCNL_01120	FELILMGD_00617	AKJJAIHI_01225	JAPPAPAM_01107	CLLHIMHF_01249	FDAFADBH_00663	FCFFIFNK_01163	OLDMBJMC_00769	KINAJLFB_01175	FPKMLGDB_01298	MPOBMLGN_01186	EEHBFCEJ_01123	DBMBCPON_01175	IEPPDPCD_01331	AHOAOFHC_01101	OEHIEBAK_01340	GOGIOEFI_01176	EPJBLLLI_01171	GFHDMAII_01372	DBCNGFKK_01135	EOOJNOJJ_01156	JFOJPNMJ_01270	DNHEJBGD_01221	IDOLMBCI_01159	PGHEEAJL_01255	JDKKPHEE_01214	KFGNHKJC_00983	DKAEDMHI_01147	NHFLCCAC_01839	GAALCJHF_00565	NIGJGHFL_01232	ABIHMDHL_01279	CHLBALEB_00472
group_796		hypothetical protein	740	740	1	1	1777				282	294	283.881	MENCNODC_00525	OCHOGMLH_00824	MNLOAMIK_00579	DLNJKCNL_00492	FELILMGD_00429	AKJJAIHI_00449	JAPPAPAM_00383	CLLHIMHF_00732	FDAFADBH_00798	FCFFIFNK_00635	OLDMBJMC_00412	KINAJLFB_00713	FPKMLGDB_00942	MPOBMLGN_00514	EEHBFCEJ_00721	DBMBCPON_00442	IEPPDPCD_00810	AHOAOFHC_00424	OEHIEBAK_01008	GOGIOEFI_00739	EPJBLLLI_00568	GFHDMAII_00799	DBCNGFKK_00657	EOOJNOJJ_00178	JFOJPNMJ_00754	DNHEJBGD_00637	IDOLMBCI_00594	PGHEEAJL_00773	JDKKPHEE_00856	KFGNHKJC_00408	DKAEDMHI_00794	NHFLCCAC_00538	GAALCJHF_00676	NIGJGHFL_00522	ABIHMDHL_00523	CHLBALEB_00426
group_794		Formylglycine-generating enzyme	740	740	1	1	1775				756	756	756	MENCNODC_01600	OCHOGMLH_01994	MNLOAMIK_01991	DLNJKCNL_02034	FELILMGD_01982	AKJJAIHI_02026	JAPPAPAM_01509	CLLHIMHF_02003	FDAFADBH_02004	FCFFIFNK_02002	OLDMBJMC_01982	KINAJLFB_01576	FPKMLGDB_02032	MPOBMLGN_01618	EEHBFCEJ_02022	DBMBCPON_02015	IEPPDPCD_01647	AHOAOFHC_02012	OEHIEBAK_02037	GOGIOEFI_01571	EPJBLLLI_02000	GFHDMAII_02027	DBCNGFKK_01999	EOOJNOJJ_01628	JFOJPNMJ_02042	DNHEJBGD_02024	IDOLMBCI_02026	PGHEEAJL_01599	JDKKPHEE_01729	KFGNHKJC_02003	DKAEDMHI_02025	NHFLCCAC_01932	GAALCJHF_02000	NIGJGHFL_02024	ABIHMDHL_02030	CHLBALEB_02006
dut	dut	Deoxyuridine 5'-triphosphate nucleotidohydrolase	740	740	1	1	1773				453	453	453	MENCNODC_00214	OCHOGMLH_00214	MNLOAMIK_00168	DLNJKCNL_00008	FELILMGD_00008	AKJJAIHI_00213	JAPPAPAM_00144	CLLHIMHF_00304	FDAFADBH_00144	FCFFIFNK_00304	OLDMBJMC_00378	KINAJLFB_00304	FPKMLGDB_00008	MPOBMLGN_00294	EEHBFCEJ_00214	DBMBCPON_00286	IEPPDPCD_00433	AHOAOFHC_00214	OEHIEBAK_00008	GOGIOEFI_00304	EPJBLLLI_00213	GFHDMAII_00213	DBCNGFKK_00353	EOOJNOJJ_00144	JFOJPNMJ_00168	DNHEJBGD_00432	IDOLMBCI_00008	PGHEEAJL_00008	JDKKPHEE_00008	KFGNHKJC_00008	DKAEDMHI_00009	NHFLCCAC_00008	GAALCJHF_00285	NIGJGHFL_00372	ABIHMDHL_00008	CHLBALEB_00009
iga_2~~~iga~~~~~~iga_1	iga_2;iga;;iga_1	IgA-specific serine endopeptidase autotransporter;hypothetical protein	740	769	1.03919	1	1771				207	4785	4567.51	MENCNODC_00024	OCHOGMLH_00024	MNLOAMIK_00935	DLNJKCNL_00198	FELILMGD_00197	AKJJAIHI_00023	JAPPAPAM_00502	CLLHIMHF_00849	FDAFADBH_01541	FCFFIFNK_00850	OLDMBJMC_01490	KINAJLFB_00858	FPKMLGDB_00198	MPOBMLGN_00671	EEHBFCEJ_00024	DBMBCPON_00185	IEPPDPCD_00401	AHOAOFHC_00024	OEHIEBAK_00198	GOGIOEFI_00789	EPJBLLLI_00023	GFHDMAII_00023	DBCNGFKK_00149	EOOJNOJJ_00527	JFOJPNMJ_00988	DNHEJBGD_00401	IDOLMBCI_00198	PGHEEAJL_00198	JDKKPHEE_00199	KFGNHKJC_00198	DKAEDMHI_00199	NHFLCCAC_00198	GAALCJHF_00254	NIGJGHFL_00184	ABIHMDHL_00197	CHLBALEB_01595
group_791		hypothetical protein	740	740	1	1	1770				306	306	306	MENCNODC_01816	OCHOGMLH_01727	MNLOAMIK_01711	DLNJKCNL_01617	FELILMGD_01745	AKJJAIHI_01761	JAPPAPAM_01567	CLLHIMHF_01728	FDAFADBH_02104	FCFFIFNK_01722	OLDMBJMC_01632	KINAJLFB_01763	FPKMLGDB_01729	MPOBMLGN_01806	EEHBFCEJ_01842	DBMBCPON_01765	IEPPDPCD_01601	AHOAOFHC_01775	OEHIEBAK_01800	GOGIOEFI_01764	EPJBLLLI_01780	GFHDMAII_01806	DBCNGFKK_01732	EOOJNOJJ_01802	JFOJPNMJ_01640	DNHEJBGD_01734	IDOLMBCI_01785	PGHEEAJL_01699	JDKKPHEE_01689	KFGNHKJC_02104	DKAEDMHI_01725	NHFLCCAC_01744	GAALCJHF_01782	NIGJGHFL_01605	ABIHMDHL_01695	CHLBALEB_02122
group_790		putative tautomerase	740	740	1	1	1769				210	210	210	MENCNODC_01229	OCHOGMLH_01669	MNLOAMIK_01667	DLNJKCNL_01704	FELILMGD_01021	AKJJAIHI_01674	JAPPAPAM_01637	CLLHIMHF_01229	FDAFADBH_01186	FCFFIFNK_01121	OLDMBJMC_01596	KINAJLFB_01156	FPKMLGDB_01219	MPOBMLGN_01129	EEHBFCEJ_01733	DBMBCPON_01118	IEPPDPCD_01736	AHOAOFHC_01663	OEHIEBAK_01734	GOGIOEFI_01727	EPJBLLLI_01696	GFHDMAII_00974	DBCNGFKK_01214	EOOJNOJJ_01077	JFOJPNMJ_01775	DNHEJBGD_01678	IDOLMBCI_01200	PGHEEAJL_01748	JDKKPHEE_01438	KFGNHKJC_01436	DKAEDMHI_01682	NHFLCCAC_01456	GAALCJHF_01281	NIGJGHFL_01212	ABIHMDHL_01223	CHLBALEB_01578
cdsA	cdsA	Phosphatidate cytidylyltransferase	740	740	1	1	1768				798	798	798	MENCNODC_00704	OCHOGMLH_00753	MNLOAMIK_00748	DLNJKCNL_00416	FELILMGD_01100	AKJJAIHI_00639	JAPPAPAM_00315	CLLHIMHF_00903	FDAFADBH_00188	FCFFIFNK_01231	OLDMBJMC_00940	KINAJLFB_00599	FPKMLGDB_00455	MPOBMLGN_00460	EEHBFCEJ_00667	DBMBCPON_00631	IEPPDPCD_00070	AHOAOFHC_01219	OEHIEBAK_00810	GOGIOEFI_00556	EPJBLLLI_00514	GFHDMAII_00623	DBCNGFKK_00560	EOOJNOJJ_00408	JFOJPNMJ_00700	DNHEJBGD_00230	IDOLMBCI_00409	PGHEEAJL_00900	JDKKPHEE_01524	KFGNHKJC_01236	DKAEDMHI_00534	NHFLCCAC_00308	GAALCJHF_00534	NIGJGHFL_00407	ABIHMDHL_00453	CHLBALEB_01345
ubiG	ubiG	Ubiquinone biosynthesis O-methyltransferase	740	740	1	1	1767				717	717	717	MENCNODC_01410	OCHOGMLH_01317	MNLOAMIK_01309	DLNJKCNL_01008	FELILMGD_01212	AKJJAIHI_01361	JAPPAPAM_01877	CLLHIMHF_00776	FDAFADBH_01479	FCFFIFNK_01362	OLDMBJMC_01420	KINAJLFB_01597	FPKMLGDB_00512	MPOBMLGN_01658	EEHBFCEJ_01258	DBMBCPON_01311	IEPPDPCD_00014	AHOAOFHC_01521	OEHIEBAK_01571	GOGIOEFI_01333	EPJBLLLI_01525	GFHDMAII_01427	DBCNGFKK_01298	EOOJNOJJ_01290	JFOJPNMJ_01405	DNHEJBGD_00286	IDOLMBCI_01035	PGHEEAJL_01143	JDKKPHEE_00565	KFGNHKJC_00793	DKAEDMHI_01303	NHFLCCAC_01071	GAALCJHF_01402	NIGJGHFL_01341	ABIHMDHL_01359	CHLBALEB_01695
group_788		hypothetical protein	740	740	1	1	1764				801	822	821.007	MENCNODC_01938	OCHOGMLH_01943	MNLOAMIK_01961	DLNJKCNL_01958	FELILMGD_01932	AKJJAIHI_01962	JAPPAPAM_01958	CLLHIMHF_01859	FDAFADBH_00648	FCFFIFNK_01975	OLDMBJMC_01925	KINAJLFB_01851	FPKMLGDB_01989	MPOBMLGN_01050	EEHBFCEJ_01933	DBMBCPON_01940	IEPPDPCD_01959	AHOAOFHC_01908	OEHIEBAK_01986	GOGIOEFI_01947	EPJBLLLI_01957	GFHDMAII_01958	DBCNGFKK_01913	EOOJNOJJ_01939	JFOJPNMJ_01989	DNHEJBGD_01970	IDOLMBCI_01987	PGHEEAJL_01932	JDKKPHEE_01230	KFGNHKJC_01909	DKAEDMHI_01927	NHFLCCAC_02019	GAALCJHF_01956	NIGJGHFL_01966	ABIHMDHL_01956	CHLBALEB_01914
clpP	clpP	ATP-dependent Clp protease proteolytic subunit	740	740	1	1	1763				615	621	615.178	MENCNODC_00464	OCHOGMLH_01491	MNLOAMIK_01499	DLNJKCNL_01467	FELILMGD_00384	AKJJAIHI_00557	JAPPAPAM_01485	CLLHIMHF_01181	FDAFADBH_00479	FCFFIFNK_01567	OLDMBJMC_01334	KINAJLFB_00196	FPKMLGDB_00865	MPOBMLGN_01543	EEHBFCEJ_01502	DBMBCPON_01442	IEPPDPCD_00624	AHOAOFHC_01440	OEHIEBAK_00689	GOGIOEFI_00662	EPJBLLLI_01440	GFHDMAII_00771	DBCNGFKK_01455	EOOJNOJJ_01469	JFOJPNMJ_01490	DNHEJBGD_01510	IDOLMBCI_01486	PGHEEAJL_00644	JDKKPHEE_01640	KFGNHKJC_00594	DKAEDMHI_00690	NHFLCCAC_01284	GAALCJHF_01578	NIGJGHFL_00971	ABIHMDHL_01569	CHLBALEB_01465
ampD	ampD	16-anhydro-N-acetylmuramyl-L-alanine amidase AmpD	740	740	1	1	1761				573	573	573	MENCNODC_01306	OCHOGMLH_01250	MNLOAMIK_01258	DLNJKCNL_01190	FELILMGD_01145	AKJJAIHI_01314	JAPPAPAM_01213	CLLHIMHF_01355	FDAFADBH_00972	FCFFIFNK_00695	OLDMBJMC_00875	KINAJLFB_01281	FPKMLGDB_01387	MPOBMLGN_01275	EEHBFCEJ_01212	DBMBCPON_01244	IEPPDPCD_01407	AHOAOFHC_00764	OEHIEBAK_01361	GOGIOEFI_01282	EPJBLLLI_01281	GFHDMAII_01206	DBCNGFKK_01267	EOOJNOJJ_01225	JFOJPNMJ_00814	DNHEJBGD_00697	IDOLMBCI_01301	PGHEEAJL_01345	JDKKPHEE_01472	KFGNHKJC_01130	DKAEDMHI_01252	NHFLCCAC_01005	GAALCJHF_01356	NIGJGHFL_01290	ABIHMDHL_00904	CHLBALEB_00907
prpB	;prpB	hypothetical protein;2-methylisocitrate lyase	740	800	1.08108	1	1760				96	876	810.18	MENCNODC_01259	OCHOGMLH_01161	MNLOAMIK_01225	DLNJKCNL_01109	FELILMGD_00606	AKJJAIHI_01214	JAPPAPAM_01118	CLLHIMHF_01260	FDAFADBH_00674	FCFFIFNK_01174	OLDMBJMC_00780	KINAJLFB_01186	FPKMLGDB_01287	MPOBMLGN_01175	EEHBFCEJ_01112	DBMBCPON_01164	IEPPDPCD_01342	AHOAOFHC_01090	OEHIEBAK_01329	GOGIOEFI_01187	EPJBLLLI_01160	GFHDMAII_01383	DBCNGFKK_01146	EOOJNOJJ_01145	JFOJPNMJ_01259	DNHEJBGD_01210	IDOLMBCI_01148	PGHEEAJL_01244	JDKKPHEE_01203	KFGNHKJC_00994	DKAEDMHI_01158	NHFLCCAC_01828	GAALCJHF_00576	NIGJGHFL_01243	ABIHMDHL_01268	CHLBALEB_00483
dxs	dxs	1-deoxy-D-xylulose-5-phosphate synthase	740	740	1	1	1759				1914	1914	1914	MENCNODC_01022	OCHOGMLH_00386	MNLOAMIK_01140	DLNJKCNL_00976	FELILMGD_00816	AKJJAIHI_01071	JAPPAPAM_00928	CLLHIMHF_00451	FDAFADBH_02030	FCFFIFNK_00314	OLDMBJMC_02037	KINAJLFB_00449	FPKMLGDB_00528	MPOBMLGN_00163	EEHBFCEJ_00385	DBMBCPON_00912	IEPPDPCD_00303	AHOAOFHC_00847	OEHIEBAK_00385	GOGIOEFI_00314	EPJBLLLI_01027	GFHDMAII_00510	DBCNGFKK_00963	EOOJNOJJ_01004	JFOJPNMJ_00435	DNHEJBGD_01017	IDOLMBCI_00897	PGHEEAJL_00640	JDKKPHEE_01237	KFGNHKJC_01798	DKAEDMHI_00384	NHFLCCAC_02022	GAALCJHF_01039	NIGJGHFL_01067	ABIHMDHL_01019	CHLBALEB_00395
hap_2~~~hap~~~hap_1	hap_2;hap;hap_1;	Adhesion and penetration protein autotransporter;hypothetical protein	740	764	1.03243	1	1758				399	4422	4233.48	MENCNODC_00884	OCHOGMLH_00491	MNLOAMIK_01004	DLNJKCNL_00652	FELILMGD_00731	AKJJAIHI_00796	JAPPAPAM_00428	CLLHIMHF_00556	FDAFADBH_01499	FCFFIFNK_00417	OLDMBJMC_00179	KINAJLFB_00553	FPKMLGDB_00631	MPOBMLGN_00268	EEHBFCEJ_00485	DBMBCPON_00742	IEPPDPCD_00200	AHOAOFHC_00561	OEHIEBAK_00490	GOGIOEFI_00419	EPJBLLLI_00816	GFHDMAII_00400	DBCNGFKK_00751	EOOJNOJJ_00485	JFOJPNMJ_00330	DNHEJBGD_00775	IDOLMBCI_00802	PGHEEAJL_00537	JDKKPHEE_00598	KFGNHKJC_01978;KFGNHKJC_01795	DKAEDMHI_00488	NHFLCCAC_00626;NHFLCCAC_00627	GAALCJHF_00883	NIGJGHFL_00597	ABIHMDHL_00598	CHLBALEB_00731
prmA	prmA	Ribosomal protein L11 methyltransferase	740	740	1	1	1756				870	888	887.976	MENCNODC_01992	OCHOGMLH_01980	MNLOAMIK_01984	DLNJKCNL_02008	FELILMGD_01975	AKJJAIHI_00382	JAPPAPAM_02006	CLLHIMHF_01976	FDAFADBH_02107	FCFFIFNK_01995	OLDMBJMC_01711	KINAJLFB_01878	FPKMLGDB_02017	MPOBMLGN_02010	EEHBFCEJ_02002	DBMBCPON_01983	IEPPDPCD_01674	AHOAOFHC_01988	OEHIEBAK_02028	GOGIOEFI_01997	EPJBLLLI_01998	GFHDMAII_02008	DBCNGFKK_01990	EOOJNOJJ_01976	JFOJPNMJ_02023	DNHEJBGD_02001	IDOLMBCI_02012	PGHEEAJL_01997	JDKKPHEE_02027	KFGNHKJC_01968	DKAEDMHI_01996	NHFLCCAC_01929	GAALCJHF_01998	NIGJGHFL_02000	ABIHMDHL_02011	CHLBALEB_01977
hfq	hfq	RNA-binding protein Hfq	740	740	1	1	1754				294	294	294	MENCNODC_00079	OCHOGMLH_00079	MNLOAMIK_00304	DLNJKCNL_00143	FELILMGD_00142	AKJJAIHI_00078	JAPPAPAM_00009	CLLHIMHF_00169	FDAFADBH_00009	FCFFIFNK_00169	OLDMBJMC_01176	KINAJLFB_00438	FPKMLGDB_00143	MPOBMLGN_01463	EEHBFCEJ_00079	DBMBCPON_00240	IEPPDPCD_00346	AHOAOFHC_00079	OEHIEBAK_00143	GOGIOEFI_00169	EPJBLLLI_00078	GFHDMAII_00078	DBCNGFKK_00204	EOOJNOJJ_00009	JFOJPNMJ_00303	DNHEJBGD_00346	IDOLMBCI_00143	PGHEEAJL_00143	JDKKPHEE_00144	KFGNHKJC_00143	DKAEDMHI_00144	NHFLCCAC_00143	GAALCJHF_00199	NIGJGHFL_00239	ABIHMDHL_00142	CHLBALEB_00144
group_785		hypothetical protein	740	740	1	1	1753				306	369	330.778	MENCNODC_00594	OCHOGMLH_00600	MNLOAMIK_00887	DLNJKCNL_01822	FELILMGD_01822	AKJJAIHI_02005	JAPPAPAM_01855	CLLHIMHF_01968	FDAFADBH_00270	FCFFIFNK_00518	OLDMBJMC_01752	KINAJLFB_01951	FPKMLGDB_00732	MPOBMLGN_01944	EEHBFCEJ_00585	DBMBCPON_00477	IEPPDPCD_01875	AHOAOFHC_01849	OEHIEBAK_01763	GOGIOEFI_00520	EPJBLLLI_01722	GFHDMAII_01886	DBCNGFKK_01789	EOOJNOJJ_01831	JFOJPNMJ_00621	DNHEJBGD_01856	IDOLMBCI_01799	PGHEEAJL_02000	JDKKPHEE_01718	KFGNHKJC_00551	DKAEDMHI_01981	NHFLCCAC_01542	GAALCJHF_01747	NIGJGHFL_01880	ABIHMDHL_01908	CHLBALEB_01628
group_784		hypothetical protein	740	740	1	1	1752				480	480	480	MENCNODC_00120	OCHOGMLH_00120	MNLOAMIK_00263	DLNJKCNL_00102	FELILMGD_00101	AKJJAIHI_00119	JAPPAPAM_00050	CLLHIMHF_00210	FDAFADBH_00050	FCFFIFNK_00210	OLDMBJMC_00284	KINAJLFB_00398	FPKMLGDB_00102	MPOBMLGN_00388	EEHBFCEJ_00120	DBMBCPON_00380	IEPPDPCD_00526	AHOAOFHC_00120	OEHIEBAK_00102	GOGIOEFI_00210	EPJBLLLI_00119	GFHDMAII_00119	DBCNGFKK_00447	EOOJNOJJ_00050	JFOJPNMJ_00262	DNHEJBGD_00526	IDOLMBCI_00102	PGHEEAJL_00102	JDKKPHEE_00102	KFGNHKJC_00102	DKAEDMHI_00103	NHFLCCAC_00102	GAALCJHF_00379	NIGJGHFL_00279	ABIHMDHL_00101	CHLBALEB_00103
group_783		hypothetical protein	740	740	1	1	1751				342	396	395.684	MENCNODC_01122	OCHOGMLH_01076	MNLOAMIK_00355	DLNJKCNL_00821	FELILMGD_00889	AKJJAIHI_00929	JAPPAPAM_00947	CLLHIMHF_00353	FDAFADBH_01444	FCFFIFNK_00938	OLDMBJMC_00561	KINAJLFB_01024	FPKMLGDB_00992	MPOBMLGN_00974	EEHBFCEJ_01015	DBMBCPON_01013	IEPPDPCD_00940	AHOAOFHC_00946	OEHIEBAK_01144	GOGIOEFI_00977	EPJBLLLI_00742	GFHDMAII_00883	DBCNGFKK_01063	EOOJNOJJ_00616	JFOJPNMJ_01112	DNHEJBGD_01086	IDOLMBCI_00650	PGHEEAJL_00477	JDKKPHEE_01395	KFGNHKJC_00962	DKAEDMHI_00930	NHFLCCAC_00787	GAALCJHF_00744	NIGJGHFL_01047	ABIHMDHL_01116	CHLBALEB_00981
ppiB	ppiB	Peptidyl-prolyl cis-trans isomerase B	740	740	1	1	1748				510	510	510	MENCNODC_00128	OCHOGMLH_00128	MNLOAMIK_00255	DLNJKCNL_00094	FELILMGD_00093	AKJJAIHI_00127	JAPPAPAM_00058	CLLHIMHF_00218	FDAFADBH_00058	FCFFIFNK_00218	OLDMBJMC_00292	KINAJLFB_00390	FPKMLGDB_00094	MPOBMLGN_00380	EEHBFCEJ_00128	DBMBCPON_00372	IEPPDPCD_00518	AHOAOFHC_00128	OEHIEBAK_00094	GOGIOEFI_00218	EPJBLLLI_00127	GFHDMAII_00127	DBCNGFKK_00439	EOOJNOJJ_00058	JFOJPNMJ_00254	DNHEJBGD_00518	IDOLMBCI_00094	PGHEEAJL_00094	JDKKPHEE_00094	KFGNHKJC_00094	DKAEDMHI_00095	NHFLCCAC_00094	GAALCJHF_00371	NIGJGHFL_00287	ABIHMDHL_00093	CHLBALEB_00095
group_781		putative protein;hypothetical protein	740	740	1	1	1747				681	984	932.728	MENCNODC_01509	OCHOGMLH_01362	MNLOAMIK_01371	DLNJKCNL_01292	FELILMGD_01236	AKJJAIHI_00491	JAPPAPAM_01313	CLLHIMHF_01403	FDAFADBH_01021	FCFFIFNK_01423	OLDMBJMC_01022	KINAJLFB_01403	FPKMLGDB_01506	MPOBMLGN_01356	EEHBFCEJ_01340	DBMBCPON_01373	IEPPDPCD_00691	AHOAOFHC_01045	OEHIEBAK_00622	GOGIOEFI_01157	EPJBLLLI_01349	GFHDMAII_00704	DBCNGFKK_01337	EOOJNOJJ_01314	JFOJPNMJ_01198	DNHEJBGD_01339	IDOLMBCI_01404	PGHEEAJL_01426	JDKKPHEE_00503	KFGNHKJC_01198	DKAEDMHI_00757	NHFLCCAC_01350	GAALCJHF_01486	NIGJGHFL_00696	ABIHMDHL_00697	CHLBALEB_01209
group_778		putative protein	740	740	1	1	1744				1782	1827	1826.94	MENCNODC_00443	OCHOGMLH_00529	MNLOAMIK_00660	DLNJKCNL_01380	FELILMGD_01370	AKJJAIHI_01478	JAPPAPAM_01395	CLLHIMHF_00804	FDAFADBH_00500	FCFFIFNK_01086	OLDMBJMC_01198	KINAJLFB_00174	FPKMLGDB_00843	MPOBMLGN_00846	EEHBFCEJ_01417	DBMBCPON_01503	IEPPDPCD_00747	AHOAOFHC_01355	OEHIEBAK_00763	GOGIOEFI_00640	EPJBLLLI_01106	GFHDMAII_00576	DBCNGFKK_00511	EOOJNOJJ_00873	JFOJPNMJ_01469	DNHEJBGD_01425	IDOLMBCI_01428	PGHEEAJL_00946	JDKKPHEE_00923	KFGNHKJC_00615	DKAEDMHI_01444	NHFLCCAC_01226	GAALCJHF_00400	NIGJGHFL_01468	ABIHMDHL_01484	CHLBALEB_01444
rimP	rimP	Ribosome maturation factor RimP	740	740	1	1	1741				432	432	432	MENCNODC_01607	OCHOGMLH_01701	MNLOAMIK_01688	DLNJKCNL_01726	FELILMGD_01668	AKJJAIHI_01730	JAPPAPAM_01502	CLLHIMHF_01703	FDAFADBH_01173	FCFFIFNK_01780	OLDMBJMC_01619	KINAJLFB_01569	FPKMLGDB_01837	MPOBMLGN_01625	EEHBFCEJ_01632	DBMBCPON_01699	IEPPDPCD_01641	AHOAOFHC_01695	OEHIEBAK_01788	GOGIOEFI_01564	EPJBLLLI_01739	GFHDMAII_01770	DBCNGFKK_01707	EOOJNOJJ_01621	JFOJPNMJ_01807	DNHEJBGD_01701	IDOLMBCI_01726	PGHEEAJL_01592	JDKKPHEE_01425	KFGNHKJC_01677	DKAEDMHI_01704	NHFLCCAC_01569	GAALCJHF_01759	NIGJGHFL_01749	ABIHMDHL_01807	CHLBALEB_01704
group_776		hypothetical protein	740	867	1.17162	1	1740				237	915	703.758	MENCNODC_01429	OCHOGMLH_01297	MNLOAMIK_01328	DLNJKCNL_00988	FELILMGD_01192	AKJJAIHI_01341	JAPPAPAM_00766	CLLHIMHF_01912	FDAFADBH_00153	FCFFIFNK_01382	OLDMBJMC_01908	KINAJLFB_01940	FPKMLGDB_00492	MPOBMLGN_01941	EEHBFCEJ_01239	DBMBCPON_01291	IEPPDPCD_00032	AHOAOFHC_01933	OEHIEBAK_01969	GOGIOEFI_01352	EPJBLLLI_01948	GFHDMAII_01445	DBCNGFKK_01317	EOOJNOJJ_01272	JFOJPNMJ_01385	DNHEJBGD_00267	IDOLMBCI_01055	PGHEEAJL_01123	JDKKPHEE_00545	KFGNHKJC_01570	DKAEDMHI_01321	NHFLCCAC_01052	GAALCJHF_01383	NIGJGHFL_01361	ABIHMDHL_01340	CHLBALEB_01908
menF	menF	Isochorismate synthase MenF	740	740	1	1	1738				1782	1875	1874.87	MENCNODC_00879	OCHOGMLH_00486	MNLOAMIK_00999	DLNJKCNL_00647	FELILMGD_00726	AKJJAIHI_00791	JAPPAPAM_00433	CLLHIMHF_00551	FDAFADBH_01240	FCFFIFNK_00412	OLDMBJMC_00184	KINAJLFB_00548	FPKMLGDB_00626	MPOBMLGN_00263	EEHBFCEJ_00480	DBMBCPON_00747	IEPPDPCD_00205	AHOAOFHC_00556	OEHIEBAK_00485	GOGIOEFI_00414	EPJBLLLI_00811	GFHDMAII_00405	DBCNGFKK_00746	EOOJNOJJ_00480	JFOJPNMJ_00335	DNHEJBGD_00780	IDOLMBCI_00797	PGHEEAJL_00542	JDKKPHEE_00603	KFGNHKJC_00630	DKAEDMHI_00483	NHFLCCAC_00621	GAALCJHF_00878	NIGJGHFL_00592	ABIHMDHL_00593	CHLBALEB_00726
nagZ	nagZ	Beta-hexosaminidase	740	740	1	1	1737				1086	1086	1086	MENCNODC_00508	OCHOGMLH_00841	MNLOAMIK_00562	DLNJKCNL_00509	FELILMGD_00446	AKJJAIHI_00466	JAPPAPAM_00400	CLLHIMHF_00749	FDAFADBH_00781	FCFFIFNK_00618	OLDMBJMC_00395	KINAJLFB_00730	FPKMLGDB_00959	MPOBMLGN_00497	EEHBFCEJ_00704	DBMBCPON_00459	IEPPDPCD_00827	AHOAOFHC_00441	OEHIEBAK_01025	GOGIOEFI_00756	EPJBLLLI_00551	GFHDMAII_00782	DBCNGFKK_00640	EOOJNOJJ_00161	JFOJPNMJ_00737	DNHEJBGD_00620	IDOLMBCI_00611	PGHEEAJL_00756	JDKKPHEE_00839	KFGNHKJC_00391	DKAEDMHI_00777	NHFLCCAC_00521	GAALCJHF_00693	NIGJGHFL_00539	ABIHMDHL_00540	CHLBALEB_00409
ftsY	ftsY;	Signal recognition particle receptor FtsY;hypothetical protein	740	740	1	1	1736				231	1254	1241.5	MENCNODC_00586	OCHOGMLH_00592	MNLOAMIK_00879	DLNJKCNL_01830	FELILMGD_01814	AKJJAIHI_02013	JAPPAPAM_01863	CLLHIMHF_01960	FDAFADBH_00262	FCFFIFNK_00526	OLDMBJMC_01760	KINAJLFB_01959	FPKMLGDB_00740	MPOBMLGN_01952	EEHBFCEJ_00593	DBMBCPON_00469	IEPPDPCD_01883	AHOAOFHC_01857	OEHIEBAK_01755	GOGIOEFI_00528	EPJBLLLI_01730	GFHDMAII_01878	DBCNGFKK_01781	EOOJNOJJ_01823	JFOJPNMJ_00629	DNHEJBGD_01848	IDOLMBCI_01791	PGHEEAJL_02008	JDKKPHEE_01726	KFGNHKJC_00559	DKAEDMHI_01989	NHFLCCAC_01534	GAALCJHF_01739	NIGJGHFL_01888	ABIHMDHL_01900	CHLBALEB_01636
pcnB	pcnB	Poly(A) polymerase I	740	740	1	1	1734				993	1359	1358.01	MENCNODC_00168	OCHOGMLH_00168	MNLOAMIK_00214	DLNJKCNL_00054	FELILMGD_00053	AKJJAIHI_00167	JAPPAPAM_00098	CLLHIMHF_00258	FDAFADBH_00098	FCFFIFNK_00258	OLDMBJMC_00332	KINAJLFB_00350	FPKMLGDB_00054	MPOBMLGN_00340	EEHBFCEJ_00168	DBMBCPON_00332	IEPPDPCD_00478	AHOAOFHC_00168	OEHIEBAK_00054	GOGIOEFI_00258	EPJBLLLI_00167	GFHDMAII_00167	DBCNGFKK_00399	EOOJNOJJ_00098	JFOJPNMJ_00214	DNHEJBGD_00478	IDOLMBCI_00054	PGHEEAJL_00054	JDKKPHEE_00054	KFGNHKJC_00054	DKAEDMHI_00055	NHFLCCAC_00054	GAALCJHF_00331	NIGJGHFL_00326	ABIHMDHL_00054	CHLBALEB_00055
sdhD	sdhD	Succinate dehydrogenase hydrophobic membrane anchor subunit	740	740	1	1	1732				342	342	342	MENCNODC_01568	OCHOGMLH_01517	MNLOAMIK_01512	DLNJKCNL_01529	FELILMGD_01571	AKJJAIHI_01576	JAPPAPAM_00790	CLLHIMHF_01541	FDAFADBH_01389	FCFFIFNK_01691	OLDMBJMC_01361	KINAJLFB_01499	FPKMLGDB_01690	MPOBMLGN_01556	EEHBFCEJ_01565	DBMBCPON_01571	IEPPDPCD_01575	AHOAOFHC_01466	OEHIEBAK_01533	GOGIOEFI_01507	EPJBLLLI_01453	GFHDMAII_01637	DBCNGFKK_01514	EOOJNOJJ_01564	JFOJPNMJ_01571	DNHEJBGD_01536	IDOLMBCI_01580	PGHEEAJL_01634	JDKKPHEE_00722	KFGNHKJC_01336	DKAEDMHI_01506	NHFLCCAC_00347	GAALCJHF_01627	NIGJGHFL_01536	ABIHMDHL_01618	CHLBALEB_01524
group_773		hypothetical protein	740	740	1	1	1731				285	285	285	MENCNODC_01679	OCHOGMLH_01586	MNLOAMIK_01594	DLNJKCNL_01575	FELILMGD_01485	AKJJAIHI_01557	JAPPAPAM_01610	CLLHIMHF_01610	FDAFADBH_01357	FCFFIFNK_01629	OLDMBJMC_01439	KINAJLFB_01620	FPKMLGDB_01616	MPOBMLGN_01062	EEHBFCEJ_01511	DBMBCPON_01631	IEPPDPCD_01542	AHOAOFHC_01543	OEHIEBAK_01594	GOGIOEFI_01584	EPJBLLLI_01567	GFHDMAII_01605	DBCNGFKK_01617	EOOJNOJJ_01638	JFOJPNMJ_01552	DNHEJBGD_01582	IDOLMBCI_01528	PGHEEAJL_01651	JDKKPHEE_01765	KFGNHKJC_01417	DKAEDMHI_01566	NHFLCCAC_01438	GAALCJHF_01608	NIGJGHFL_01634	ABIHMDHL_01599	CHLBALEB_01325
group_772		hypothetical protein	740	741	1.00135	1	1730				1818	4173	4164.21	MENCNODC_01097	OCHOGMLH_01051	MNLOAMIK_00330	DLNJKCNL_00847	FELILMGD_00914	AKJJAIHI_00905	JAPPAPAM_00971	CLLHIMHF_00328	FDAFADBH_01728	FCFFIFNK_00913	OLDMBJMC_00536	KINAJLFB_01049	FPKMLGDB_01017	MPOBMLGN_00950	EEHBFCEJ_00990	DBMBCPON_00988	IEPPDPCD_00916	AHOAOFHC_00921	OEHIEBAK_01119	GOGIOEFI_01002	EPJBLLLI_00718	GFHDMAII_00858	DBCNGFKK_01039	EOOJNOJJ_00591	JFOJPNMJ_01087	DNHEJBGD_01110	IDOLMBCI_00675	PGHEEAJL_00502	JDKKPHEE_01370	KFGNHKJC_00937	DKAEDMHI_00955	NHFLCCAC_00812	GAALCJHF_00719	NIGJGHFL_01023	ABIHMDHL_01092	CHLBALEB_01006
dinB	dinB	DNA polymerase IV	740	740	1	1	1729				939	1059	1058.45	MENCNODC_01912	OCHOGMLH_01925	MNLOAMIK_01931	DLNJKCNL_00592	FELILMGD_01906	AKJJAIHI_00740	JAPPAPAM_01931	CLLHIMHF_01892	FDAFADBH_01883	FCFFIFNK_00537	OLDMBJMC_01888	KINAJLFB_01916	FPKMLGDB_00755	MPOBMLGN_01921	EEHBFCEJ_00781	DBMBCPON_01914	IEPPDPCD_01926	AHOAOFHC_01921	OEHIEBAK_01961	GOGIOEFI_01921	EPJBLLLI_01916	GFHDMAII_01944	DBCNGFKK_01898	EOOJNOJJ_01897	JFOJPNMJ_01978	DNHEJBGD_00538	IDOLMBCI_01948	PGHEEAJL_01918	JDKKPHEE_00416	KFGNHKJC_01902	DKAEDMHI_00615	NHFLCCAC_01809	GAALCJHF_01930	NIGJGHFL_01936	ABIHMDHL_01945	CHLBALEB_01873
group_771	;rsmB_1	hypothetical protein;Ribosomal RNA small subunit methyltransferase B	740	740	1	1	1728				513	1824	601.536	MENCNODC_01442	OCHOGMLH_01226	MNLOAMIK_01414	DLNJKCNL_01327	FELILMGD_01270	AKJJAIHI_01378	JAPPAPAM_01378	CLLHIMHF_01467	FDAFADBH_01087	FCFFIFNK_01437	OLDMBJMC_00988	KINAJLFB_01447	FPKMLGDB_01570	MPOBMLGN_01391	EEHBFCEJ_01275	DBMBCPON_01328	IEPPDPCD_00147	AHOAOFHC_01188	OEHIEBAK_01401	GOGIOEFI_01365	EPJBLLLI_01180	GFHDMAII_01458	DBCNGFKK_01372	EOOJNOJJ_01380	JFOJPNMJ_01422	DNHEJBGD_01373	IDOLMBCI_01976	PGHEEAJL_01491	JDKKPHEE_00766	KFGNHKJC_01078	DKAEDMHI_01388	NHFLCCAC_01163	GAALCJHF_01419	NIGJGHFL_01374	ABIHMDHL_01429	CHLBALEB_01165
group_769	yclQ_1;yclQ_2	Petrobactin-binding protein YclQ	740	740	1	1	1726				870	990	963.892	MENCNODC_00898	OCHOGMLH_00505	MNLOAMIK_01018	DLNJKCNL_00666	FELILMGD_00745	AKJJAIHI_00810	JAPPAPAM_00414	CLLHIMHF_00570	FDAFADBH_01513	FCFFIFNK_00431	OLDMBJMC_00165	KINAJLFB_00567	FPKMLGDB_00645	MPOBMLGN_00282	EEHBFCEJ_00499	DBMBCPON_00728	IEPPDPCD_00186	AHOAOFHC_00575	OEHIEBAK_00504	GOGIOEFI_00433	EPJBLLLI_00830	GFHDMAII_00386	DBCNGFKK_00765	EOOJNOJJ_00499	JFOJPNMJ_00316	DNHEJBGD_00761	IDOLMBCI_00816	PGHEEAJL_00523	JDKKPHEE_00584	KFGNHKJC_01781	DKAEDMHI_00502	NHFLCCAC_00641	GAALCJHF_00897	NIGJGHFL_00611	ABIHMDHL_00612	CHLBALEB_00745
dsbC_2	;dsbC_2	hypothetical protein;putative thiol:disulfide interchange protein DsbC	740	740	1	1	1725				786	804	788.092	MENCNODC_01530	OCHOGMLH_01430	MNLOAMIK_00460	DLNJKCNL_01406	FELILMGD_01451	AKJJAIHI_01502	JAPPAPAM_01440	CLLHIMHF_00666	FDAFADBH_01131	FCFFIFNK_01539	OLDMBJMC_01227	KINAJLFB_01477	FPKMLGDB_01584	MPOBMLGN_01482	EEHBFCEJ_01441	DBMBCPON_01533	IEPPDPCD_01488	AHOAOFHC_01395	OEHIEBAK_00519	GOGIOEFI_01456	EPJBLLLI_00351	GFHDMAII_01551	DBCNGFKK_00335	EOOJNOJJ_01457	JFOJPNMJ_00448	DNHEJBGD_01449	IDOLMBCI_01474	PGHEEAJL_01521	JDKKPHEE_01628	KFGNHKJC_01299	DKAEDMHI_01484	NHFLCCAC_01272	GAALCJHF_01109	NIGJGHFL_01498	ABIHMDHL_01524	CHLBALEB_00209
grxB_1~~~grxB_2~~~grxB	grxB_1;grxB_2;grxB	Glutaredoxin 2	740	741	1.00135	1	1724				219	642	641.166	MENCNODC_00907	OCHOGMLH_00919	MNLOAMIK_01027	DLNJKCNL_00800	FELILMGD_00757	AKJJAIHI_00955	JAPPAPAM_00560	CLLHIMHF_01030	FDAFADBH_00635	FCFFIFNK_00811	OLDMBJMC_02068	KINAJLFB_00755	FPKMLGDB_01090	MPOBMLGN_00613	EEHBFCEJ_00911	DBMBCPON_00792	IEPPDPCD_01021	AHOAOFHC_00657	OEHIEBAK_01091	GOGIOEFI_00904	EPJBLLLI_00963	GFHDMAII_01184	DBCNGFKK_00847	EOOJNOJJ_00783	JFOJPNMJ_00930	DNHEJBGD_00951	IDOLMBCI_00484	PGHEEAJL_01002	JDKKPHEE_01044	KFGNHKJC_01689	DKAEDMHI_00976	NHFLCCAC_00764	GAALCJHF_00979	NIGJGHFL_00629	ABIHMDHL_00673	CHLBALEB_00674
group_764		hypothetical protein	740	740	1	1	1719				297	297	297	MENCNODC_01718	OCHOGMLH_01645	MNLOAMIK_01876	DLNJKCNL_01930	FELILMGD_00558	AKJJAIHI_01933	JAPPAPAM_01033	CLLHIMHF_01657	FDAFADBH_01606	FCFFIFNK_01746	OLDMBJMC_01847	KINAJLFB_01682	FPKMLGDB_01766	MPOBMLGN_01712	EEHBFCEJ_01671	DBMBCPON_01894	IEPPDPCD_01910	AHOAOFHC_01604	OEHIEBAK_01664	GOGIOEFI_01645	EPJBLLLI_01637	GFHDMAII_01714	DBCNGFKK_01665	EOOJNOJJ_01708	JFOJPNMJ_01693	DNHEJBGD_01931	IDOLMBCI_01684	PGHEEAJL_01567	JDKKPHEE_01804	KFGNHKJC_01549	DKAEDMHI_01899	NHFLCCAC_01789	GAALCJHF_00624	NIGJGHFL_01701	ABIHMDHL_01749	CHLBALEB_00531
group_763		hypothetical protein	740	740	1	1	1718				501	501	501	MENCNODC_00708	OCHOGMLH_00749	MNLOAMIK_00752	DLNJKCNL_00412	FELILMGD_01096	AKJJAIHI_00635	JAPPAPAM_00311	CLLHIMHF_00907	FDAFADBH_00192	FCFFIFNK_01235	OLDMBJMC_00944	KINAJLFB_00603	FPKMLGDB_00451	MPOBMLGN_00456	EEHBFCEJ_00663	DBMBCPON_00627	IEPPDPCD_00074	AHOAOFHC_01223	OEHIEBAK_00814	GOGIOEFI_00560	EPJBLLLI_00510	GFHDMAII_00627	DBCNGFKK_00564	EOOJNOJJ_00404	JFOJPNMJ_00696	DNHEJBGD_00226	IDOLMBCI_00413	PGHEEAJL_00896	JDKKPHEE_01520	KFGNHKJC_01240	DKAEDMHI_00538	NHFLCCAC_00304	GAALCJHF_00530	NIGJGHFL_00411	ABIHMDHL_00449	CHLBALEB_01341
group_761		hypothetical protein	740	740	1	1	1716				297	297	297	MENCNODC_01346	OCHOGMLH_01375	MNLOAMIK_01462	DLNJKCNL_01279	FELILMGD_01349	AKJJAIHI_01457	JAPPAPAM_01301	CLLHIMHF_01472	FDAFADBH_01033	FCFFIFNK_01298	OLDMBJMC_01093	KINAJLFB_01320	FPKMLGDB_01455	MPOBMLGN_01294	EEHBFCEJ_01395	DBMBCPON_01488	IEPPDPCD_01475	AHOAOFHC_01276	OEHIEBAK_01519	GOGIOEFI_01444	EPJBLLLI_01361	GFHDMAII_01538	DBCNGFKK_01451	EOOJNOJJ_01428	JFOJPNMJ_01373	DNHEJBGD_01277	IDOLMBCI_01321	PGHEEAJL_01413	JDKKPHEE_01600	KFGNHKJC_01919	DKAEDMHI_01333	NHFLCCAC_01211	GAALCJHF_01499	NIGJGHFL_01410	ABIHMDHL_01424	CHLBALEB_01292
group_759		hypothetical protein	740	740	1	1	1714				330	516	330.503	MENCNODC_00995	OCHOGMLH_00413	MNLOAMIK_01113	DLNJKCNL_00949	FELILMGD_00843	AKJJAIHI_01044	JAPPAPAM_00901	CLLHIMHF_00478	FDAFADBH_01315	FCFFIFNK_00341	OLDMBJMC_00257	KINAJLFB_00476	FPKMLGDB_00555	MPOBMLGN_00190	EEHBFCEJ_00412	DBMBCPON_00939	IEPPDPCD_00276	AHOAOFHC_00874	OEHIEBAK_00412	GOGIOEFI_00341	EPJBLLLI_01000	GFHDMAII_00483	DBCNGFKK_00936	EOOJNOJJ_00977	JFOJPNMJ_00408	DNHEJBGD_01044	IDOLMBCI_00924	PGHEEAJL_00613	JDKKPHEE_01265	KFGNHKJC_00703	DKAEDMHI_00411	NHFLCCAC_00909	GAALCJHF_01066	NIGJGHFL_01094	ABIHMDHL_01047	CHLBALEB_01079
group_757		hypothetical protein	740	1247	1.68514	1	1712				183	2442	1417.18	MENCNODC_01204;MENCNODC_01205	OCHOGMLH_01748;OCHOGMLH_01747	MNLOAMIK_01786;MNLOAMIK_01787	DLNJKCNL_01800;DLNJKCNL_01799	FELILMGD_00997;FELILMGD_00996	AKJJAIHI_01822;AKJJAIHI_01823	JAPPAPAM_01788;JAPPAPAM_01789	CLLHIMHF_01204;CLLHIMHF_01205	FDAFADBH_01814;FDAFADBH_01813	FCFFIFNK_01146;FCFFIFNK_01147	OLDMBJMC_01730;OLDMBJMC_01729	KINAJLFB_01131;KINAJLFB_01132	FPKMLGDB_01244;FPKMLGDB_01245	MPOBMLGN_01105;MPOBMLGN_01104	EEHBFCEJ_01807;EEHBFCEJ_01808	DBMBCPON_01094;DBMBCPON_01093	IEPPDPCD_01783	AHOAOFHC_01754;AHOAOFHC_01753	OEHIEBAK_00899;OEHIEBAK_00898	GOGIOEFI_01811;GOGIOEFI_01812	EPJBLLLI_00634;EPJBLLLI_00633	GFHDMAII_00950;GFHDMAII_00949	DBCNGFKK_01189;DBCNGFKK_01190	EOOJNOJJ_01102;EOOJNOJJ_01103	JFOJPNMJ_01825;JFOJPNMJ_01824	DNHEJBGD_01772;DNHEJBGD_01771	IDOLMBCI_01176;IDOLMBCI_01175	PGHEEAJL_01855;PGHEEAJL_01856	JDKKPHEE_01878;JDKKPHEE_01877	KFGNHKJC_01826;KFGNHKJC_01825	DKAEDMHI_01788;DKAEDMHI_01787	NHFLCCAC_01712;NHFLCCAC_01711	GAALCJHF_01306;GAALCJHF_01307	NIGJGHFL_01188;NIGJGHFL_01187	ABIHMDHL_01198;ABIHMDHL_01197	CHLBALEB_00552;CHLBALEB_00551
ribF	ribF	Bifunctional riboflavin kinase/FMN adenylyltransferase	740	740	1	1	1710				921	921	921	MENCNODC_00573	OCHOGMLH_02004	MNLOAMIK_00627	DLNJKCNL_00444	FELILMGD_01763	AKJJAIHI_00401	JAPPAPAM_02028	CLLHIMHF_02042	FDAFADBH_01617	FCFFIFNK_01830	OLDMBJMC_01976	KINAJLFB_02026	FPKMLGDB_01674	MPOBMLGN_02026	EEHBFCEJ_00770	DBMBCPON_00394	IEPPDPCD_02071	AHOAOFHC_01994	OEHIEBAK_02050	GOGIOEFI_02007	EPJBLLLI_00616	GFHDMAII_02018	DBCNGFKK_00705	EOOJNOJJ_00226	JFOJPNMJ_01877	DNHEJBGD_01789	IDOLMBCI_02027	PGHEEAJL_02017	JDKKPHEE_00904	KFGNHKJC_00456	DKAEDMHI_02006	NHFLCCAC_01948	GAALCJHF_02016	NIGJGHFL_01840	ABIHMDHL_01849	CHLBALEB_01992
group_755		hypothetical protein	740	861	1.16351	1	1709				126	465	384.718	MENCNODC_00716	OCHOGMLH_00741	MNLOAMIK_00760	DLNJKCNL_00404	FELILMGD_01088	AKJJAIHI_00627	JAPPAPAM_00303	CLLHIMHF_00915	FDAFADBH_00200	FCFFIFNK_01243	OLDMBJMC_00952	KINAJLFB_00611	FPKMLGDB_00443	MPOBMLGN_00448	EEHBFCEJ_00655	DBMBCPON_00619	IEPPDPCD_00082	AHOAOFHC_01231	OEHIEBAK_00822	GOGIOEFI_00568	EPJBLLLI_00502	GFHDMAII_00635	DBCNGFKK_00572	EOOJNOJJ_00396	JFOJPNMJ_00688	DNHEJBGD_00218	IDOLMBCI_00421	PGHEEAJL_00888	JDKKPHEE_01512	KFGNHKJC_01248	DKAEDMHI_00546	NHFLCCAC_00296	GAALCJHF_00522	NIGJGHFL_00419	ABIHMDHL_00441	CHLBALEB_01333
group_751		hypothetical protein	740	740	1	1	1705				300	300	300	MENCNODC_01170	OCHOGMLH_01113	MNLOAMIK_01175	DLNJKCNL_01059	FELILMGD_00963	AKJJAIHI_01163	JAPPAPAM_01071	CLLHIMHF_01126	FDAFADBH_01569	FCFFIFNK_01029	OLDMBJMC_01513	KINAJLFB_01098	FPKMLGDB_01183	MPOBMLGN_01010	EEHBFCEJ_01062	DBMBCPON_01060	IEPPDPCD_01309	AHOAOFHC_00981	OEHIEBAK_00945	GOGIOEFI_01094	EPJBLLLI_00680	GFHDMAII_01336	DBCNGFKK_01110	EOOJNOJJ_01028	JFOJPNMJ_01161	DNHEJBGD_01160	IDOLMBCI_01097	PGHEEAJL_01194	JDKKPHEE_00676	KFGNHKJC_01526	DKAEDMHI_01123	NHFLCCAC_00393	GAALCJHF_01232	NIGJGHFL_01142	ABIHMDHL_01164	CHLBALEB_00597
abgT~~~abgT_2~~~abgT_1	abgT;abgT_2;abgT_1	p-aminobenzoyl-glutamate transport protein	740	762	1.02973	1	1704				282	1569	1525.43	MENCNODC_00921	OCHOGMLH_00933	MNLOAMIK_01041	DLNJKCNL_00786	FELILMGD_00771	AKJJAIHI_00970	JAPPAPAM_00574	CLLHIMHF_01016	FDAFADBH_00621	FCFFIFNK_00797	OLDMBJMC_00699	KINAJLFB_00769	FPKMLGDB_01076	MPOBMLGN_00599	EEHBFCEJ_00897	DBMBCPON_00806	IEPPDPCD_01007	AHOAOFHC_00671	OEHIEBAK_01077	GOGIOEFI_00918	EPJBLLLI_00949	GFHDMAII_01170	DBCNGFKK_00861	EOOJNOJJ_00797	JFOJPNMJ_00916	DNHEJBGD_00937	IDOLMBCI_00498	PGHEEAJL_01016	JDKKPHEE_01058	KFGNHKJC_01703	DKAEDMHI_00991	NHFLCCAC_00750	GAALCJHF_00993	NIGJGHFL_00643	ABIHMDHL_00659	CHLBALEB_00660
group_750		hypothetical protein	740	1379	1.86351	1	1703				261	1107	419.006	MENCNODC_00756;MENCNODC_00757	OCHOGMLH_00701;OCHOGMLH_00700	MNLOAMIK_00801;MNLOAMIK_00800	DLNJKCNL_00363;DLNJKCNL_00364	FELILMGD_01403;FELILMGD_01402	AKJJAIHI_00587;AKJJAIHI_00586	JAPPAPAM_00263;JAPPAPAM_00262	CLLHIMHF_00955;CLLHIMHF_00956	FDAFADBH_00241;FDAFADBH_00240	FCFFIFNK_01511;FCFFIFNK_01510	OLDMBJMC_01051;OLDMBJMC_01050	KINAJLFB_00651;KINAJLFB_00652	FPKMLGDB_00403;FPKMLGDB_00402	MPOBMLGN_00407;MPOBMLGN_00408	EEHBFCEJ_00614;EEHBFCEJ_00615	DBMBCPON_00578;DBMBCPON_00579	IEPPDPCD_00122	AHOAOFHC_01298;AHOAOFHC_01297	OEHIEBAK_00862;OEHIEBAK_00863	GOGIOEFI_00608;GOGIOEFI_00609	EPJBLLLI_00461;EPJBLLLI_00462	GFHDMAII_00676;GFHDMAII_00675	DBCNGFKK_00612;DBCNGFKK_00613	EOOJNOJJ_00355;EOOJNOJJ_00356	JFOJPNMJ_00648;JFOJPNMJ_00647	DNHEJBGD_00177;DNHEJBGD_00178	IDOLMBCI_00462;IDOLMBCI_00461	PGHEEAJL_00848;PGHEEAJL_00847	JDKKPHEE_00792;JDKKPHEE_00791	KFGNHKJC_00840;KFGNHKJC_00841	DKAEDMHI_00586;DKAEDMHI_00587	NHFLCCAC_01775;NHFLCCAC_01776	GAALCJHF_00482;GAALCJHF_00481	NIGJGHFL_00460;NIGJGHFL_00459	ABIHMDHL_00400;ABIHMDHL_00401	CHLBALEB_01391;CHLBALEB_01390
group_747		hypothetical protein	740	740	1	1	1700				303	303	303	MENCNODC_00493	OCHOGMLH_01462	MNLOAMIK_01470	DLNJKCNL_01438	FELILMGD_00355	AKJJAIHI_00528	JAPPAPAM_01456	CLLHIMHF_01152	FDAFADBH_00450	FCFFIFNK_01596	OLDMBJMC_01305	KINAJLFB_00225	FPKMLGDB_00894	MPOBMLGN_01514	EEHBFCEJ_01473	DBMBCPON_01413	IEPPDPCD_00653	AHOAOFHC_01411	OEHIEBAK_00660	GOGIOEFI_00691	EPJBLLLI_01411	GFHDMAII_00742	DBCNGFKK_01484	EOOJNOJJ_01498	JFOJPNMJ_01519	DNHEJBGD_01481	IDOLMBCI_01515	PGHEEAJL_00673	JDKKPHEE_01669	KFGNHKJC_00565	DKAEDMHI_00719	NHFLCCAC_01313	GAALCJHF_01549	NIGJGHFL_01000	ABIHMDHL_01540	CHLBALEB_01494
dnaE	;dnaE	hypothetical protein;DNA polymerase III subunit alpha	740	741	1.00135	1	1699				387	3435	3428.55	MENCNODC_00562	OCHOGMLH_00786	MNLOAMIK_00616	DLNJKCNL_00455	FELILMGD_00392	AKJJAIHI_00412	JAPPAPAM_00346	CLLHIMHF_00695	FDAFADBH_01628	FCFFIFNK_00672	OLDMBJMC_00449	KINAJLFB_00675	FPKMLGDB_00905	MPOBMLGN_00551	EEHBFCEJ_00759	DBMBCPON_00405	IEPPDPCD_00773	AHOAOFHC_00387	OEHIEBAK_00971	GOGIOEFI_00702	EPJBLLLI_00605	GFHDMAII_00836	DBCNGFKK_00694	EOOJNOJJ_00215	JFOJPNMJ_00791	DNHEJBGD_00674	IDOLMBCI_00557	PGHEEAJL_00810	JDKKPHEE_00893	KFGNHKJC_00445	DKAEDMHI_00831	NHFLCCAC_00575	GAALCJHF_00639	NIGJGHFL_00485	ABIHMDHL_00486	CHLBALEB_00463
ihfA	ihfA	Integration host factor subunit alpha	740	740	1	1	1698				303	303	303	MENCNODC_00055	OCHOGMLH_00055	MNLOAMIK_00904	DLNJKCNL_00167	FELILMGD_00166	AKJJAIHI_00054	JAPPAPAM_00533	CLLHIMHF_00880	FDAFADBH_01272	FCFFIFNK_00881	OLDMBJMC_01269	KINAJLFB_00827	FPKMLGDB_00167	MPOBMLGN_00640	EEHBFCEJ_00055	DBMBCPON_00216	IEPPDPCD_00370	AHOAOFHC_00055	OEHIEBAK_00167	GOGIOEFI_00820	EPJBLLLI_00054	GFHDMAII_00054	DBCNGFKK_00180	EOOJNOJJ_00558	JFOJPNMJ_00957	DNHEJBGD_00370	IDOLMBCI_00167	PGHEEAJL_00167	JDKKPHEE_00168	KFGNHKJC_00167	DKAEDMHI_00168	NHFLCCAC_00167	GAALCJHF_00223	NIGJGHFL_00215	ABIHMDHL_00166	CHLBALEB_00168
macB	;macB	hypothetical protein;Macrolide export ATP-binding/permease protein MacB	740	741	1.00135	1	1696				381	1935	1931.78	MENCNODC_01529	OCHOGMLH_01429	MNLOAMIK_00459	DLNJKCNL_01405	FELILMGD_01450	AKJJAIHI_01501	JAPPAPAM_01441	CLLHIMHF_00667	FDAFADBH_01130	FCFFIFNK_01538	OLDMBJMC_01226	KINAJLFB_01478	FPKMLGDB_01583	MPOBMLGN_01481	EEHBFCEJ_01440	DBMBCPON_01532	IEPPDPCD_01487	AHOAOFHC_01396	OEHIEBAK_00518	GOGIOEFI_01455	EPJBLLLI_00350	GFHDMAII_01550	DBCNGFKK_00336	EOOJNOJJ_01458	JFOJPNMJ_00447	DNHEJBGD_01448	IDOLMBCI_01475	PGHEEAJL_01522	JDKKPHEE_01629	KFGNHKJC_01298	DKAEDMHI_01485	NHFLCCAC_01273	GAALCJHF_01108	NIGJGHFL_01497	ABIHMDHL_01525	CHLBALEB_00208
leuC	;leuC	hypothetical protein;3-isopropylmalate dehydratase large subunit	740	741	1.00135	1	1694				204	1410	1406.93	MENCNODC_00833	OCHOGMLH_00909	MNLOAMIK_00547	DLNJKCNL_00524	FELILMGD_00680	AKJJAIHI_00672	JAPPAPAM_00622	CLLHIMHF_00580	FDAFADBH_00573	FCFFIFNK_00603	OLDMBJMC_00514	KINAJLFB_00291	FPKMLGDB_00822	MPOBMLGN_00754	EEHBFCEJ_00849	DBMBCPON_00664	IEPPDPCD_00894	AHOAOFHC_00510	OEHIEBAK_00606	GOGIOEFI_00894	EPJBLLLI_00438	GFHDMAII_01050	DBCNGFKK_00248	EOOJNOJJ_00700	JFOJPNMJ_00534	DNHEJBGD_00605	IDOLMBCI_00751	PGHEEAJL_00741	JDKKPHEE_00486	KFGNHKJC_00774	DKAEDMHI_00683	NHFLCCAC_00651	GAALCJHF_00832	NIGJGHFL_00805	ABIHMDHL_00807	CHLBALEB_00296
farA~~~~~~farA_2~~~farA_1	farA;;farA_2;farA_1	Fatty acid resistance protein FarA;hypothetical protein	740	744	1.00541	1	1693				240	1242	1147.92	MENCNODC_01359	OCHOGMLH_01388	MNLOAMIK_01449	DLNJKCNL_01266	FELILMGD_01336	AKJJAIHI_01444	JAPPAPAM_01288	CLLHIMHF_01485	FDAFADBH_01046	FCFFIFNK_01311	OLDMBJMC_01106	KINAJLFB_01333	FPKMLGDB_01442	MPOBMLGN_01307	EEHBFCEJ_01382	DBMBCPON_01475	IEPPDPCD_01462	AHOAOFHC_01263	OEHIEBAK_01506	GOGIOEFI_01431	EPJBLLLI_01374	GFHDMAII_01525	DBCNGFKK_01438	EOOJNOJJ_01415	JFOJPNMJ_01359	DNHEJBGD_01290	IDOLMBCI_01334	PGHEEAJL_01400	JDKKPHEE_01587	KFGNHKJC_01484	DKAEDMHI_01346	NHFLCCAC_01198	GAALCJHF_01512	NIGJGHFL_01423	ABIHMDHL_01411	CHLBALEB_01279
parB	;parB	hypothetical protein;putative chromosome-partitioning protein ParB	740	740	1	1	1692				306	861	860.25	MENCNODC_00851	OCHOGMLH_00458	MNLOAMIK_00971	DLNJKCNL_00619	FELILMGD_00698	AKJJAIHI_00763	JAPPAPAM_00461	CLLHIMHF_00523	FDAFADBH_01212	FCFFIFNK_00384	OLDMBJMC_00212	KINAJLFB_00520	FPKMLGDB_00598	MPOBMLGN_00235	EEHBFCEJ_00452	DBMBCPON_00775	IEPPDPCD_00233	AHOAOFHC_00528	OEHIEBAK_00457	GOGIOEFI_00386	EPJBLLLI_00783	GFHDMAII_00433	DBCNGFKK_00718	EOOJNOJJ_00452	JFOJPNMJ_00363	DNHEJBGD_00808	IDOLMBCI_00769	PGHEEAJL_00570	JDKKPHEE_00631	KFGNHKJC_00658	DKAEDMHI_00455	NHFLCCAC_00593	GAALCJHF_00850	NIGJGHFL_00564	ABIHMDHL_00565	CHLBALEB_00698
rpsN	rpsN	30S ribosomal protein S14	740	740	1	1	1691				306	306	306	MENCNODC_00735	OCHOGMLH_00722	MNLOAMIK_00779	DLNJKCNL_00385	FELILMGD_01424	AKJJAIHI_00608	JAPPAPAM_00284	CLLHIMHF_00934	FDAFADBH_00219	FCFFIFNK_01489	OLDMBJMC_01072	KINAJLFB_00630	FPKMLGDB_00424	MPOBMLGN_00429	EEHBFCEJ_00636	DBMBCPON_00600	IEPPDPCD_00101	AHOAOFHC_01319	OEHIEBAK_00841	GOGIOEFI_00587	EPJBLLLI_00483	GFHDMAII_00654	DBCNGFKK_00591	EOOJNOJJ_00377	JFOJPNMJ_00669	DNHEJBGD_00199	IDOLMBCI_00440	PGHEEAJL_00869	JDKKPHEE_00813	KFGNHKJC_00819	DKAEDMHI_00565	NHFLCCAC_01636	GAALCJHF_00503	NIGJGHFL_00438	ABIHMDHL_00422	CHLBALEB_01412
zapA	zapA	Cell division protein ZapA	740	740	1	1	1690				306	306	306	MENCNODC_00624	OCHOGMLH_00630	MNLOAMIK_00398	DLNJKCNL_00723	FELILMGD_00271	AKJJAIHI_00835	JAPPAPAM_00702	CLLHIMHF_00396	FDAFADBH_00300	FCFFIFNK_00488	OLDMBJMC_00636	KINAJLFB_00934	FPKMLGDB_00702	MPOBMLGN_00812	EEHBFCEJ_00555	DBMBCPON_00507	IEPPDPCD_01082	AHOAOFHC_00601	OEHIEBAK_01221	GOGIOEFI_00490	EPJBLLLI_00855	GFHDMAII_01107	DBCNGFKK_00790	EOOJNOJJ_00726	JFOJPNMJ_00591	DNHEJBGD_00842	IDOLMBCI_00841	PGHEEAJL_00434	JDKKPHEE_01121	KFGNHKJC_00521	DKAEDMHI_00857	NHFLCCAC_00274	GAALCJHF_00922	NIGJGHFL_00832	ABIHMDHL_00834	CHLBALEB_00770
group_744		hypothetical protein	740	740	1	1	1688				306	306	306	MENCNODC_00282	OCHOGMLH_00282	MNLOAMIK_00061	DLNJKCNL_00282	FELILMGD_00516	AKJJAIHI_00281	JAPPAPAM_00215	CLLHIMHF_00061	FDAFADBH_00764	FCFFIFNK_00100	OLDMBJMC_00061	KINAJLFB_00061	FPKMLGDB_00322	MPOBMLGN_00061	EEHBFCEJ_00322	DBMBCPON_00101	IEPPDPCD_00588	AHOAOFHC_00282	OEHIEBAK_00321	GOGIOEFI_00100	EPJBLLLI_00281	GFHDMAII_00321	DBCNGFKK_00066	EOOJNOJJ_00277	JFOJPNMJ_00061	DNHEJBGD_00061	IDOLMBCI_00321	PGHEEAJL_00282	JDKKPHEE_00285	KFGNHKJC_00282	DKAEDMHI_00282	NHFLCCAC_01398	GAALCJHF_00061	NIGJGHFL_00100	ABIHMDHL_00281	CHLBALEB_00882
thiC	;thiC	hypothetical protein;Phosphomethylpyrimidine synthase	740	740	1	1	1687				612	1902	1898.43	MENCNODC_00605	OCHOGMLH_00611	MNLOAMIK_00379	DLNJKCNL_00742	FELILMGD_00290	AKJJAIHI_00816	JAPPAPAM_00683	CLLHIMHF_00377	FDAFADBH_00281	FCFFIFNK_00507	OLDMBJMC_00655	KINAJLFB_00953	FPKMLGDB_00721	MPOBMLGN_00831	EEHBFCEJ_00574	DBMBCPON_00488	IEPPDPCD_01101	AHOAOFHC_00582	OEHIEBAK_01240	GOGIOEFI_00509	EPJBLLLI_00836	GFHDMAII_01126	DBCNGFKK_00771	EOOJNOJJ_00707	JFOJPNMJ_00610	DNHEJBGD_00823	IDOLMBCI_00822	PGHEEAJL_00453	JDKKPHEE_01102	KFGNHKJC_00540	DKAEDMHI_00838	NHFLCCAC_00293	GAALCJHF_00903	NIGJGHFL_00813	ABIHMDHL_00815	CHLBALEB_00751
mafA1_3~~~mafA1_2~~~mafA1	;mafA1_3;mafA1_2;mafA1	hypothetical protein;Adhesin MafA	740	740	1	1	1686				261	942	768.314	MENCNODC_02146	OCHOGMLH_02164	MNLOAMIK_02155	DLNJKCNL_02148	FELILMGD_02138	AKJJAIHI_02147	JAPPAPAM_01023	CLLHIMHF_02141	FDAFADBH_02141	FCFFIFNK_02150	OLDMBJMC_02133	KINAJLFB_02147	FPKMLGDB_01776	MPOBMLGN_02140	EEHBFCEJ_02164	DBMBCPON_02157	IEPPDPCD_02139	AHOAOFHC_02139	OEHIEBAK_02167	GOGIOEFI_02149	EPJBLLLI_02153	GFHDMAII_02164	DBCNGFKK_02156	EOOJNOJJ_02160	JFOJPNMJ_02162	DNHEJBGD_02156	IDOLMBCI_02167	PGHEEAJL_02151	28_refound_428	KFGNHKJC_02159	30_refound_462	NHFLCCAC_02147	GAALCJHF_02160	NIGJGHFL_02144	ABIHMDHL_02150	CHLBALEB_02164
putA	;putA	hypothetical protein;Bifunctional protein PutA	740	744	1.00541	1	1683				444	3606	3579.68	MENCNODC_01288	OCHOGMLH_01190	MNLOAMIK_01196	DLNJKCNL_01080	FELILMGD_00577	AKJJAIHI_01185	JAPPAPAM_01147	CLLHIMHF_01289	FDAFADBH_00703	FCFFIFNK_01203	OLDMBJMC_00809	KINAJLFB_01215	FPKMLGDB_01258	MPOBMLGN_01146	EEHBFCEJ_01083	DBMBCPON_01135	IEPPDPCD_01371	AHOAOFHC_01061	OEHIEBAK_01300	GOGIOEFI_01216	EPJBLLLI_01131	GFHDMAII_01412	DBCNGFKK_01175	EOOJNOJJ_01116	JFOJPNMJ_01230	DNHEJBGD_01181	IDOLMBCI_01119	PGHEEAJL_01215	JDKKPHEE_01174	KFGNHKJC_01023	DKAEDMHI_01187	NHFLCCAC_01380	GAALCJHF_00605	NIGJGHFL_01272	ABIHMDHL_01239	CHLBALEB_00512
group_743		hypothetical protein	740	740	1	1	1682				309	309	309	MENCNODC_01846	OCHOGMLH_01815	MNLOAMIK_01812	DLNJKCNL_01841	FELILMGD_01778	AKJJAIHI_01845	JAPPAPAM_01812	CLLHIMHF_01789	FDAFADBH_01793	FCFFIFNK_01853	OLDMBJMC_01771	KINAJLFB_01807	FPKMLGDB_01929	MPOBMLGN_01865	EEHBFCEJ_01858	DBMBCPON_01780	IEPPDPCD_01805	AHOAOFHC_01805	OEHIEBAK_01872	GOGIOEFI_01834	EPJBLLLI_01833	GFHDMAII_01842	DBCNGFKK_01809	EOOJNOJJ_01851	JFOJPNMJ_01891	DNHEJBGD_01812	IDOLMBCI_01820	PGHEEAJL_01879	JDKKPHEE_00396	KFGNHKJC_01767	DKAEDMHI_01810	NHFLCCAC_01662	GAALCJHF_01835	NIGJGHFL_01863	ABIHMDHL_01863	CHLBALEB_01770
group_742		hypothetical protein	740	740	1	1	1681				309	309	309	MENCNODC_01663	OCHOGMLH_01570	MNLOAMIK_01578	DLNJKCNL_01591	FELILMGD_01501	AKJJAIHI_01541	JAPPAPAM_01594	CLLHIMHF_01594	FDAFADBH_01341	FCFFIFNK_01613	OLDMBJMC_01455	KINAJLFB_01636	FPKMLGDB_01632	MPOBMLGN_01078	EEHBFCEJ_01527	DBMBCPON_01647	IEPPDPCD_01527	AHOAOFHC_01559	OEHIEBAK_01610	GOGIOEFI_01600	EPJBLLLI_01551	GFHDMAII_01589	DBCNGFKK_01601	EOOJNOJJ_01654	JFOJPNMJ_01536	DNHEJBGD_01598	IDOLMBCI_01544	PGHEEAJL_01667	JDKKPHEE_01749	KFGNHKJC_01401	DKAEDMHI_01582	NHFLCCAC_01423	GAALCJHF_01592	NIGJGHFL_01650	ABIHMDHL_01583	CHLBALEB_01309
group_741		hypothetical protein	740	740	1	1	1680				309	309	309	MENCNODC_01583	OCHOGMLH_01502	MNLOAMIK_01527	DLNJKCNL_01514	FELILMGD_01556	AKJJAIHI_01591	JAPPAPAM_00805	CLLHIMHF_01526	FDAFADBH_01374	FCFFIFNK_01676	OLDMBJMC_01346	KINAJLFB_01514	FPKMLGDB_01705	MPOBMLGN_01571	EEHBFCEJ_01550	DBMBCPON_01586	IEPPDPCD_01560	AHOAOFHC_01451	OEHIEBAK_01548	GOGIOEFI_01492	EPJBLLLI_01468	GFHDMAII_01622	DBCNGFKK_01499	EOOJNOJJ_01549	JFOJPNMJ_01586	DNHEJBGD_01521	IDOLMBCI_01565	PGHEEAJL_01619	JDKKPHEE_00707	KFGNHKJC_01351	DKAEDMHI_01521	NHFLCCAC_00362	GAALCJHF_01642	NIGJGHFL_01551	ABIHMDHL_01633	CHLBALEB_01509
rplU	rplU	50S ribosomal protein L21	740	740	1	1	1679				309	309	309	MENCNODC_01365	OCHOGMLH_01394	MNLOAMIK_01443	DLNJKCNL_01260	FELILMGD_01329	AKJJAIHI_01438	JAPPAPAM_01282	CLLHIMHF_01491	FDAFADBH_01052	FCFFIFNK_01317	OLDMBJMC_01112	KINAJLFB_01339	FPKMLGDB_01436	MPOBMLGN_01313	EEHBFCEJ_01376	DBMBCPON_01469	IEPPDPCD_01456	AHOAOFHC_01257	OEHIEBAK_01500	GOGIOEFI_01425	EPJBLLLI_01380	GFHDMAII_01519	DBCNGFKK_01432	EOOJNOJJ_01409	JFOJPNMJ_01353	DNHEJBGD_01297	IDOLMBCI_01340	PGHEEAJL_01394	JDKKPHEE_01581	KFGNHKJC_01477	DKAEDMHI_01352	NHFLCCAC_01192	GAALCJHF_01518	NIGJGHFL_01429	ABIHMDHL_01405	CHLBALEB_01273
group_740		hypothetical protein	740	740	1	1	1678				309	309	309	MENCNODC_00056	OCHOGMLH_00056	MNLOAMIK_00903	DLNJKCNL_00166	FELILMGD_00165	AKJJAIHI_00055	JAPPAPAM_00534	CLLHIMHF_00881	FDAFADBH_01273	FCFFIFNK_00882	OLDMBJMC_01268	KINAJLFB_00826	FPKMLGDB_00166	MPOBMLGN_00639	EEHBFCEJ_00056	DBMBCPON_00217	IEPPDPCD_00369	AHOAOFHC_00056	OEHIEBAK_00166	GOGIOEFI_00821	EPJBLLLI_00055	GFHDMAII_00055	DBCNGFKK_00181	EOOJNOJJ_00559	JFOJPNMJ_00956	DNHEJBGD_00369	IDOLMBCI_00166	PGHEEAJL_00166	JDKKPHEE_00167	KFGNHKJC_00166	DKAEDMHI_00167	NHFLCCAC_00166	GAALCJHF_00222	NIGJGHFL_00216	ABIHMDHL_00165	CHLBALEB_00167
xseA	;xseA	hypothetical protein;Exodeoxyribonuclease 7 large subunit	740	741	1.00135	1	1675				567	1356	1353.92	MENCNODC_01503	OCHOGMLH_01356	MNLOAMIK_01365	DLNJKCNL_01298	FELILMGD_01242	AKJJAIHI_00497	JAPPAPAM_01319	CLLHIMHF_01409	FDAFADBH_01015	FCFFIFNK_01417	OLDMBJMC_01016	KINAJLFB_01397	FPKMLGDB_01512	MPOBMLGN_01362	EEHBFCEJ_01334	DBMBCPON_01379	IEPPDPCD_00685	AHOAOFHC_01039	OEHIEBAK_00628	GOGIOEFI_01151	EPJBLLLI_01343	GFHDMAII_00710	DBCNGFKK_01343	EOOJNOJJ_01320	JFOJPNMJ_01204	DNHEJBGD_01345	IDOLMBCI_01398	PGHEEAJL_01432	JDKKPHEE_00509	KFGNHKJC_01192	DKAEDMHI_00751	NHFLCCAC_01344	GAALCJHF_01480	NIGJGHFL_00702	ABIHMDHL_00703	CHLBALEB_01215
group_734		hypothetical protein	740	740	1	1	1671				312	312	312	MENCNODC_01000	OCHOGMLH_00408	MNLOAMIK_01118	DLNJKCNL_00954	FELILMGD_00838	AKJJAIHI_01049	JAPPAPAM_00906	CLLHIMHF_00473	FDAFADBH_01320	FCFFIFNK_00336	OLDMBJMC_00262	KINAJLFB_00471	FPKMLGDB_00550	MPOBMLGN_00185	EEHBFCEJ_00407	DBMBCPON_00934	IEPPDPCD_00281	AHOAOFHC_00869	OEHIEBAK_00407	GOGIOEFI_00336	EPJBLLLI_01005	GFHDMAII_00488	DBCNGFKK_00941	EOOJNOJJ_00982	JFOJPNMJ_00413	DNHEJBGD_01039	IDOLMBCI_00919	PGHEEAJL_00618	JDKKPHEE_01259	KFGNHKJC_00708	DKAEDMHI_00406	NHFLCCAC_00904	GAALCJHF_01061	NIGJGHFL_01089	ABIHMDHL_01041	CHLBALEB_01074
group_733		hypothetical protein	740	740	1	1	1670				312	312	312	MENCNODC_00785	OCHOGMLH_00861	MNLOAMIK_00498	DLNJKCNL_00574	FELILMGD_00631	AKJJAIHI_00722	JAPPAPAM_00670	CLLHIMHF_00628	FDAFADBH_00524	FCFFIFNK_00555	OLDMBJMC_00465	KINAJLFB_00242	FPKMLGDB_00773	MPOBMLGN_00705	EEHBFCEJ_00799	DBMBCPON_00713	IEPPDPCD_00845	AHOAOFHC_00461	OEHIEBAK_00557	GOGIOEFI_00846	EPJBLLLI_00389	GFHDMAII_01001	DBCNGFKK_00297	EOOJNOJJ_00650	JFOJPNMJ_00486	DNHEJBGD_00556	IDOLMBCI_00702	PGHEEAJL_00690	JDKKPHEE_00434	KFGNHKJC_00726	DKAEDMHI_00633	NHFLCCAC_00701	GAALCJHF_00783	NIGJGHFL_00756	ABIHMDHL_00758	CHLBALEB_00247
rpsJ	rpsJ	30S ribosomal protein S10	740	740	1	1	1669				312	312	312	MENCNODC_00749	OCHOGMLH_00708	MNLOAMIK_00793	DLNJKCNL_00371	FELILMGD_01410	AKJJAIHI_00594	JAPPAPAM_00270	CLLHIMHF_00948	FDAFADBH_00233	FCFFIFNK_01503	OLDMBJMC_01058	KINAJLFB_00644	FPKMLGDB_00410	MPOBMLGN_00415	EEHBFCEJ_00622	DBMBCPON_00586	IEPPDPCD_00115	AHOAOFHC_01305	OEHIEBAK_00855	GOGIOEFI_00601	EPJBLLLI_00469	GFHDMAII_00668	DBCNGFKK_00605	EOOJNOJJ_00363	JFOJPNMJ_00655	DNHEJBGD_00185	IDOLMBCI_00454	PGHEEAJL_00855	JDKKPHEE_00799	KFGNHKJC_00833	DKAEDMHI_00579	NHFLCCAC_01622	GAALCJHF_00489	NIGJGHFL_00452	ABIHMDHL_00408	CHLBALEB_01398
group_732		hypothetical protein;putative protein	740	740	1	1	1668				414	1128	1127.04	MENCNODC_01591	OCHOGMLH_01494	MNLOAMIK_01535	DLNJKCNL_01506	FELILMGD_01548	AKJJAIHI_01600	JAPPAPAM_00813	CLLHIMHF_01518	FDAFADBH_01366	FCFFIFNK_01668	OLDMBJMC_01338	KINAJLFB_01522	FPKMLGDB_01713	MPOBMLGN_01579	EEHBFCEJ_01541	DBMBCPON_01594	IEPPDPCD_01552	AHOAOFHC_01443	OEHIEBAK_01556	GOGIOEFI_01484	EPJBLLLI_01476	GFHDMAII_01614	DBCNGFKK_01491	EOOJNOJJ_01541	JFOJPNMJ_01594	DNHEJBGD_01513	IDOLMBCI_01557	PGHEEAJL_01611	JDKKPHEE_00698	KFGNHKJC_01359	DKAEDMHI_01530	NHFLCCAC_00371	GAALCJHF_01650	NIGJGHFL_01559	ABIHMDHL_01641	CHLBALEB_01501
lapA	lapA	Lipopolysaccharide assembly protein A	740	740	1	1	1663				315	315	315	MENCNODC_01378	OCHOGMLH_01407	MNLOAMIK_01430	DLNJKCNL_01247	FELILMGD_01316	AKJJAIHI_01425	JAPPAPAM_01269	CLLHIMHF_01504	FDAFADBH_01065	FCFFIFNK_01330	OLDMBJMC_01125	KINAJLFB_01352	FPKMLGDB_01423	MPOBMLGN_01326	EEHBFCEJ_01363	DBMBCPON_01456	IEPPDPCD_01443	AHOAOFHC_01244	OEHIEBAK_01487	GOGIOEFI_01412	EPJBLLLI_01393	GFHDMAII_01506	DBCNGFKK_01419	EOOJNOJJ_01396	JFOJPNMJ_01340	DNHEJBGD_01310	IDOLMBCI_01353	PGHEEAJL_01381	JDKKPHEE_01568	KFGNHKJC_01464	DKAEDMHI_01365	NHFLCCAC_01179	GAALCJHF_01531	NIGJGHFL_01442	ABIHMDHL_01392	CHLBALEB_01260
group_729		hypothetical protein	740	740	1	1	1661				315	315	315	MENCNODC_00089	OCHOGMLH_00089	MNLOAMIK_00294	DLNJKCNL_00133	FELILMGD_00132	AKJJAIHI_00088	JAPPAPAM_00019	CLLHIMHF_00179	FDAFADBH_00019	FCFFIFNK_00179	OLDMBJMC_01166	KINAJLFB_00428	FPKMLGDB_00133	MPOBMLGN_01453	EEHBFCEJ_00089	DBMBCPON_00250	IEPPDPCD_00336	AHOAOFHC_00089	OEHIEBAK_00133	GOGIOEFI_00179	EPJBLLLI_00088	GFHDMAII_00088	DBCNGFKK_00214	EOOJNOJJ_00019	JFOJPNMJ_00293	DNHEJBGD_00336	IDOLMBCI_00133	PGHEEAJL_00133	JDKKPHEE_00134	KFGNHKJC_00133	DKAEDMHI_00134	NHFLCCAC_00133	GAALCJHF_00189	NIGJGHFL_00249	ABIHMDHL_00132	CHLBALEB_00134
clcA_2~~~clcB	;clcA_2;clcB	hypothetical protein;H(+)/Cl(-) exchange transporter ClcA;Voltage-gated ClC-type chloride channel ClcB	740	1214	1.64054	1	1659				189	1410	852.781	MENCNODC_01774;MENCNODC_01775	OCHOGMLH_01778;OCHOGMLH_01777	MNLOAMIK_01737;MNLOAMIK_01738	DLNJKCNL_01754;DLNJKCNL_01755	FELILMGD_01697;FELILMGD_01696	AKJJAIHI_01740;AKJJAIHI_01741	JAPPAPAM_01743;JAPPAPAM_01744	CLLHIMHF_01672;CLLHIMHF_01671	FDAFADBH_01706;FDAFADBH_01707	FCFFIFNK_01789;FCFFIFNK_01790	OLDMBJMC_01657;OLDMBJMC_01658	KINAJLFB_01715;KINAJLFB_01714	FPKMLGDB_01805;FPKMLGDB_01806	MPOBMLGN_01761;MPOBMLGN_01762	EEHBFCEJ_01754;EEHBFCEJ_01755	DBMBCPON_01717;DBMBCPON_01716	IEPPDPCD_01714	AHOAOFHC_01713;AHOAOFHC_01712	OEHIEBAK_01833;OEHIEBAK_01834	GOGIOEFI_01715;GOGIOEFI_01714	EPJBLLLI_01760;EPJBLLLI_01759	GFHDMAII_01818;GFHDMAII_01819	DBCNGFKK_01752;DBCNGFKK_01753	EOOJNOJJ_01769;EOOJNOJJ_01768	JFOJPNMJ_01751;JFOJPNMJ_01752	DNHEJBGD_01624;DNHEJBGD_01623	IDOLMBCI_01717;IDOLMBCI_01716	PGHEEAJL_01811;PGHEEAJL_01810	JDKKPHEE_01826;JDKKPHEE_01825	KFGNHKJC_01631;KFGNHKJC_01630	DKAEDMHI_01658;DKAEDMHI_01659	NHFLCCAC_01579;NHFLCCAC_01578	GAALCJHF_01673;GAALCJHF_01674	NIGJGHFL_00741;NIGJGHFL_00740	ABIHMDHL_00743;ABIHMDHL_00742	CHLBALEB_01725;CHLBALEB_01724
ligA_2	;ligA_2	hypothetical protein;DNA ligase	740	741	1.00135	1	1658				519	2538	2466.91	MENCNODC_01308	OCHOGMLH_01252	MNLOAMIK_01260	DLNJKCNL_01192	FELILMGD_01147	AKJJAIHI_01312	JAPPAPAM_01215	CLLHIMHF_01357	FDAFADBH_00970	FCFFIFNK_00697	OLDMBJMC_00877	KINAJLFB_01283	FPKMLGDB_01385	MPOBMLGN_01273	EEHBFCEJ_01210	DBMBCPON_01246	IEPPDPCD_01405	AHOAOFHC_00762	OEHIEBAK_01363	GOGIOEFI_01284	EPJBLLLI_01283	GFHDMAII_01208	DBCNGFKK_01265	EOOJNOJJ_01227	JFOJPNMJ_00816	DNHEJBGD_00699	IDOLMBCI_01299	PGHEEAJL_01343	JDKKPHEE_01474	KFGNHKJC_01132	DKAEDMHI_01254	NHFLCCAC_01007	GAALCJHF_01354	NIGJGHFL_01292	ABIHMDHL_00906	CHLBALEB_00909
group_727		hypothetical protein	740	741	1.00135	1	1657				393	1341	1337.97	MENCNODC_01610	OCHOGMLH_01698	MNLOAMIK_01691	DLNJKCNL_01729	FELILMGD_01671	AKJJAIHI_01727	JAPPAPAM_01499	CLLHIMHF_01700	FDAFADBH_01170	FCFFIFNK_01777	OLDMBJMC_01616	KINAJLFB_01566	FPKMLGDB_01834	MPOBMLGN_01628	EEHBFCEJ_01629	DBMBCPON_01696	IEPPDPCD_01638	AHOAOFHC_01692	OEHIEBAK_01785	GOGIOEFI_01561	EPJBLLLI_01742	GFHDMAII_01773	DBCNGFKK_01704	EOOJNOJJ_01618	JFOJPNMJ_01804	DNHEJBGD_01698	IDOLMBCI_01729	PGHEEAJL_01589	JDKKPHEE_01422	KFGNHKJC_01674	DKAEDMHI_01707	NHFLCCAC_01566	GAALCJHF_01762	NIGJGHFL_01752	ABIHMDHL_01804	CHLBALEB_01707
group_726		hypothetical protein	740	740	1	1	1656				318	318	318	MENCNODC_00943	OCHOGMLH_00955	MNLOAMIK_01063	DLNJKCNL_00764	FELILMGD_00793	AKJJAIHI_00992	JAPPAPAM_00596	CLLHIMHF_00994	FDAFADBH_00599	FCFFIFNK_00775	OLDMBJMC_00677	KINAJLFB_00791	FPKMLGDB_01054	MPOBMLGN_00577	EEHBFCEJ_00875	DBMBCPON_00828	IEPPDPCD_00984	AHOAOFHC_00693	OEHIEBAK_01055	GOGIOEFI_00940	EPJBLLLI_00927	GFHDMAII_01148	DBCNGFKK_00883	EOOJNOJJ_00819	JFOJPNMJ_00894	DNHEJBGD_00915	IDOLMBCI_00520	PGHEEAJL_01038	JDKKPHEE_01080	KFGNHKJC_01268	DKAEDMHI_01013	NHFLCCAC_00728	GAALCJHF_01015	NIGJGHFL_00665	ABIHMDHL_00637	CHLBALEB_00638
group_724		hypothetical protein	740	740	1	1	1654				855	1329	857.562	MENCNODC_01943	OCHOGMLH_01912	MNLOAMIK_01902	DLNJKCNL_01894	FELILMGD_01881	AKJJAIHI_01888	JAPPAPAM_01910	CLLHIMHF_01928	FDAFADBH_01923	FCFFIFNK_01956	OLDMBJMC_01871	KINAJLFB_01903	FPKMLGDB_01945	MPOBMLGN_01900	EEHBFCEJ_01972	DBMBCPON_01860	IEPPDPCD_01964	AHOAOFHC_01894	OEHIEBAK_01925	GOGIOEFI_01896	EPJBLLLI_01903	GFHDMAII_01919	DBCNGFKK_01955	EOOJNOJJ_01916	JFOJPNMJ_01961	DNHEJBGD_01946	IDOLMBCI_01923	PGHEEAJL_01948	JDKKPHEE_01968	KFGNHKJC_01946	DKAEDMHI_01864	NHFLCCAC_01843	GAALCJHF_01913	NIGJGHFL_01915	ABIHMDHL_01976	CHLBALEB_01860
group_723		hypothetical protein	740	740	1	1	1653				318	318	318	MENCNODC_01665	OCHOGMLH_01572	MNLOAMIK_01580	DLNJKCNL_01589	FELILMGD_01499	AKJJAIHI_01543	JAPPAPAM_01596	CLLHIMHF_01596	FDAFADBH_01343	FCFFIFNK_01615	OLDMBJMC_01453	KINAJLFB_01634	FPKMLGDB_01630	MPOBMLGN_01076	EEHBFCEJ_01525	DBMBCPON_01645	IEPPDPCD_01529	AHOAOFHC_01557	OEHIEBAK_01608	GOGIOEFI_01598	EPJBLLLI_01553	GFHDMAII_01591	DBCNGFKK_01603	EOOJNOJJ_01652	JFOJPNMJ_01538	DNHEJBGD_01596	IDOLMBCI_01542	PGHEEAJL_01665	JDKKPHEE_01751	KFGNHKJC_01403	DKAEDMHI_01580	NHFLCCAC_01425	GAALCJHF_01594	NIGJGHFL_01648	ABIHMDHL_01585	CHLBALEB_01311
mfd	;mfd	hypothetical protein;Transcription-repair-coupling factor	740	741	1.00135	1	1652				336	3705	3697.42	MENCNODC_00495	OCHOGMLH_01460	MNLOAMIK_01468	DLNJKCNL_01436	FELILMGD_00353	AKJJAIHI_00526	JAPPAPAM_01454	CLLHIMHF_01150	FDAFADBH_00448	FCFFIFNK_01598	OLDMBJMC_01303	KINAJLFB_00227	FPKMLGDB_00896	MPOBMLGN_01512	EEHBFCEJ_01471	DBMBCPON_01411	IEPPDPCD_00655	AHOAOFHC_01409	OEHIEBAK_00658	GOGIOEFI_00693	EPJBLLLI_01409	GFHDMAII_00740	DBCNGFKK_01486	EOOJNOJJ_01500	JFOJPNMJ_01521	DNHEJBGD_01479	IDOLMBCI_01517	PGHEEAJL_00675	JDKKPHEE_01671	KFGNHKJC_00563	DKAEDMHI_00721	NHFLCCAC_01315	GAALCJHF_01547	NIGJGHFL_01002	ABIHMDHL_01538	CHLBALEB_01496
iscA	iscA	Iron-binding protein IscA	740	740	1	1	1649				321	321	321	MENCNODC_01481	OCHOGMLH_01334	MNLOAMIK_01343	DLNJKCNL_01320	FELILMGD_01263	AKJJAIHI_00518	JAPPAPAM_01341	CLLHIMHF_01431	FDAFADBH_00993	FCFFIFNK_01395	OLDMBJMC_00995	KINAJLFB_01375	FPKMLGDB_01533	MPOBMLGN_01384	EEHBFCEJ_01313	DBMBCPON_01401	IEPPDPCD_00663	AHOAOFHC_01017	OEHIEBAK_00650	GOGIOEFI_01130	EPJBLLLI_01321	GFHDMAII_00732	DBCNGFKK_01365	EOOJNOJJ_01342	JFOJPNMJ_01226	DNHEJBGD_01366	IDOLMBCI_01376	PGHEEAJL_01454	JDKKPHEE_00530	KFGNHKJC_01171	DKAEDMHI_00729	NHFLCCAC_01322	GAALCJHF_01458	NIGJGHFL_00723	ABIHMDHL_00725	CHLBALEB_01237
group_722		hypothetical protein	740	740	1	1	1648				321	321	321	MENCNODC_01427	OCHOGMLH_01300	MNLOAMIK_01325	DLNJKCNL_00991	FELILMGD_01195	AKJJAIHI_01344	JAPPAPAM_00769	CLLHIMHF_00759	FDAFADBH_01495	FCFFIFNK_01379	OLDMBJMC_01404	KINAJLFB_01614	FPKMLGDB_00495	MPOBMLGN_01641	EEHBFCEJ_01242	DBMBCPON_01294	IEPPDPCD_00030	AHOAOFHC_01537	OEHIEBAK_01588	GOGIOEFI_01350	EPJBLLLI_01508	GFHDMAII_01443	DBCNGFKK_01314	EOOJNOJJ_01274	JFOJPNMJ_01388	DNHEJBGD_00270	IDOLMBCI_01052	PGHEEAJL_01126	JDKKPHEE_00548	KFGNHKJC_01568	DKAEDMHI_01319	NHFLCCAC_01054	GAALCJHF_01385	NIGJGHFL_01358	ABIHMDHL_01343	CHLBALEB_01678
ubiK	ubiK	Ubiquinone biosynthesis accessory factor UbiK	740	740	1	1	1647				321	321	321	MENCNODC_01286	OCHOGMLH_01188	MNLOAMIK_01198	DLNJKCNL_01082	FELILMGD_00579	AKJJAIHI_01187	JAPPAPAM_01145	CLLHIMHF_01287	FDAFADBH_00701	FCFFIFNK_01201	OLDMBJMC_00807	KINAJLFB_01213	FPKMLGDB_01260	MPOBMLGN_01148	EEHBFCEJ_01085	DBMBCPON_01137	IEPPDPCD_01369	AHOAOFHC_01063	OEHIEBAK_01302	GOGIOEFI_01214	EPJBLLLI_01133	GFHDMAII_01410	DBCNGFKK_01173	EOOJNOJJ_01118	JFOJPNMJ_01232	DNHEJBGD_01183	IDOLMBCI_01121	PGHEEAJL_01217	JDKKPHEE_01176	KFGNHKJC_01021	DKAEDMHI_01185	NHFLCCAC_01378	GAALCJHF_00603	NIGJGHFL_01270	ABIHMDHL_01241	CHLBALEB_00510
group_721		hypothetical protein	740	740	1	1	1646				321	321	321	MENCNODC_00564	OCHOGMLH_00784	MNLOAMIK_00618	DLNJKCNL_00453	FELILMGD_00390	AKJJAIHI_00410	JAPPAPAM_00344	CLLHIMHF_00693	FDAFADBH_01626	FCFFIFNK_00674	OLDMBJMC_00451	KINAJLFB_00673	FPKMLGDB_00903	MPOBMLGN_00553	EEHBFCEJ_00761	DBMBCPON_00403	IEPPDPCD_00771	AHOAOFHC_00385	OEHIEBAK_00969	GOGIOEFI_00700	EPJBLLLI_00607	GFHDMAII_00838	DBCNGFKK_00696	EOOJNOJJ_00217	JFOJPNMJ_00793	DNHEJBGD_00676	IDOLMBCI_00555	PGHEEAJL_00812	JDKKPHEE_00895	KFGNHKJC_00447	DKAEDMHI_00833	NHFLCCAC_00577	GAALCJHF_00637	NIGJGHFL_00483	ABIHMDHL_00484	CHLBALEB_00465
group_720		hypothetical protein	740	740	1	1	1645				321	321	321	MENCNODC_00300	OCHOGMLH_00300	MNLOAMIK_00079	DLNJKCNL_00300	FELILMGD_00534	AKJJAIHI_00299	JAPPAPAM_00233	CLLHIMHF_00079	FDAFADBH_00433	FCFFIFNK_00082	OLDMBJMC_00079	KINAJLFB_00079	FPKMLGDB_00304	MPOBMLGN_00079	EEHBFCEJ_00304	DBMBCPON_00083	IEPPDPCD_00606	AHOAOFHC_00300	OEHIEBAK_00303	GOGIOEFI_00082	EPJBLLLI_00299	GFHDMAII_00303	DBCNGFKK_00048	EOOJNOJJ_00259	JFOJPNMJ_00079	DNHEJBGD_00079	IDOLMBCI_00303	PGHEEAJL_00300	JDKKPHEE_00303	KFGNHKJC_00300	DKAEDMHI_00300	NHFLCCAC_00508	GAALCJHF_00079	NIGJGHFL_00082	ABIHMDHL_00299	CHLBALEB_00313
group_718		hypothetical protein	740	740	1	1	1643				321	321	321	MENCNODC_00078	OCHOGMLH_00078	MNLOAMIK_00305	DLNJKCNL_00144	FELILMGD_00143	AKJJAIHI_00077	JAPPAPAM_00008	CLLHIMHF_00168	FDAFADBH_00008	FCFFIFNK_00168	OLDMBJMC_01177	KINAJLFB_00439	FPKMLGDB_00144	MPOBMLGN_01464	EEHBFCEJ_00078	DBMBCPON_00239	IEPPDPCD_00347	AHOAOFHC_00078	OEHIEBAK_00144	GOGIOEFI_00168	EPJBLLLI_00077	GFHDMAII_00077	DBCNGFKK_00203	EOOJNOJJ_00008	JFOJPNMJ_00304	DNHEJBGD_00347	IDOLMBCI_00144	PGHEEAJL_00144	JDKKPHEE_00145	KFGNHKJC_00144	DKAEDMHI_00145	NHFLCCAC_00144	GAALCJHF_00200	NIGJGHFL_00238	ABIHMDHL_00143	CHLBALEB_00145
hinT	hinT	Purine nucleoside phosphoramidase	740	740	1	1	1641				324	324	324	MENCNODC_01859	OCHOGMLH_01876	MNLOAMIK_01825	DLNJKCNL_01853	FELILMGD_01790	AKJJAIHI_01858	JAPPAPAM_01824	CLLHIMHF_01850	FDAFADBH_01760	FCFFIFNK_01913	OLDMBJMC_01783	KINAJLFB_01792	FPKMLGDB_01887	MPOBMLGN_01850	EEHBFCEJ_01892	DBMBCPON_01840	IEPPDPCD_01839	AHOAOFHC_01839	OEHIEBAK_01884	GOGIOEFI_01847	EPJBLLLI_01867	GFHDMAII_01854	DBCNGFKK_01849	EOOJNOJJ_01884	JFOJPNMJ_01904	DNHEJBGD_01824	IDOLMBCI_01859	PGHEEAJL_01555	JDKKPHEE_01917	KFGNHKJC_01733	DKAEDMHI_01844	NHFLCCAC_01696	GAALCJHF_01896	NIGJGHFL_00966	ABIHMDHL_01897	CHLBALEB_01783
hisE	hisE	Phosphoribosyl-ATP pyrophosphatase	740	740	1	1	1639				324	324	324	MENCNODC_01858	OCHOGMLH_01877	MNLOAMIK_01824	DLNJKCNL_01852	FELILMGD_01789	AKJJAIHI_01857	JAPPAPAM_01823	CLLHIMHF_01851	FDAFADBH_01759	FCFFIFNK_01914	OLDMBJMC_01782	KINAJLFB_01793	FPKMLGDB_01888	MPOBMLGN_01851	EEHBFCEJ_01893	DBMBCPON_01841	IEPPDPCD_01840	AHOAOFHC_01840	OEHIEBAK_01883	GOGIOEFI_01846	EPJBLLLI_01868	GFHDMAII_01853	DBCNGFKK_01848	EOOJNOJJ_01885	JFOJPNMJ_01903	DNHEJBGD_01823	IDOLMBCI_01858	PGHEEAJL_01556	JDKKPHEE_01918	KFGNHKJC_01732	DKAEDMHI_01845	NHFLCCAC_01697	GAALCJHF_01897	NIGJGHFL_00967	ABIHMDHL_01898	CHLBALEB_01782
group_716		hypothetical protein	740	740	1	1	1638				324	324	324	MENCNODC_01009	OCHOGMLH_00399	MNLOAMIK_01127	DLNJKCNL_00963	FELILMGD_00829	AKJJAIHI_01058	JAPPAPAM_00915	CLLHIMHF_00464	FDAFADBH_02032	FCFFIFNK_00327	OLDMBJMC_00271	KINAJLFB_00462	FPKMLGDB_00541	MPOBMLGN_00176	EEHBFCEJ_00398	DBMBCPON_00925	IEPPDPCD_00290	AHOAOFHC_00860	OEHIEBAK_00398	GOGIOEFI_00327	EPJBLLLI_01014	GFHDMAII_00497	DBCNGFKK_00950	EOOJNOJJ_00991	JFOJPNMJ_00422	DNHEJBGD_01030	IDOLMBCI_00910	PGHEEAJL_00627	JDKKPHEE_01250	KFGNHKJC_01811	DKAEDMHI_00397	NHFLCCAC_00895	GAALCJHF_01052	NIGJGHFL_01080	ABIHMDHL_01032	CHLBALEB_01065
cyaY	cyaY	Iron-sulfur cluster assembly protein CyaY	740	740	1	1	1637				324	324	324	MENCNODC_00889	OCHOGMLH_00496	MNLOAMIK_01009	DLNJKCNL_00657	FELILMGD_00736	AKJJAIHI_00801	JAPPAPAM_00423	CLLHIMHF_00561	FDAFADBH_01504	FCFFIFNK_00422	OLDMBJMC_00174	KINAJLFB_00558	FPKMLGDB_00636	MPOBMLGN_00273	EEHBFCEJ_00490	DBMBCPON_00737	IEPPDPCD_00195	AHOAOFHC_00566	OEHIEBAK_00495	GOGIOEFI_00424	EPJBLLLI_00821	GFHDMAII_00395	DBCNGFKK_00756	EOOJNOJJ_00490	JFOJPNMJ_00325	DNHEJBGD_00770	IDOLMBCI_00807	PGHEEAJL_00532	JDKKPHEE_00593	KFGNHKJC_01790	DKAEDMHI_00493	NHFLCCAC_00632	GAALCJHF_00888	NIGJGHFL_00602	ABIHMDHL_00603	CHLBALEB_00736
rplX	rplX	50S ribosomal protein L24	740	740	1	1	1636				324	324	324	MENCNODC_00737	OCHOGMLH_00720	MNLOAMIK_00781	DLNJKCNL_00383	FELILMGD_01422	AKJJAIHI_00606	JAPPAPAM_00282	CLLHIMHF_00936	FDAFADBH_00221	FCFFIFNK_01491	OLDMBJMC_01070	KINAJLFB_00632	FPKMLGDB_00422	MPOBMLGN_00427	EEHBFCEJ_00634	DBMBCPON_00598	IEPPDPCD_00103	AHOAOFHC_01317	OEHIEBAK_00843	GOGIOEFI_00589	EPJBLLLI_00481	GFHDMAII_00656	DBCNGFKK_00593	EOOJNOJJ_00375	JFOJPNMJ_00667	DNHEJBGD_00197	IDOLMBCI_00442	PGHEEAJL_00867	JDKKPHEE_00811	KFGNHKJC_00821	DKAEDMHI_00567	NHFLCCAC_01634	GAALCJHF_00501	NIGJGHFL_00440	ABIHMDHL_00420	CHLBALEB_01410
group_715		hypothetical protein	740	740	1	1	1635				324	324	324	MENCNODC_00169	OCHOGMLH_00169	MNLOAMIK_00213	DLNJKCNL_00053	FELILMGD_00052	AKJJAIHI_00168	JAPPAPAM_00099	CLLHIMHF_00259	FDAFADBH_00099	FCFFIFNK_00259	OLDMBJMC_00333	KINAJLFB_00349	FPKMLGDB_00053	MPOBMLGN_00339	EEHBFCEJ_00169	DBMBCPON_00331	IEPPDPCD_00477	AHOAOFHC_00169	OEHIEBAK_00053	GOGIOEFI_00259	EPJBLLLI_00168	GFHDMAII_00168	DBCNGFKK_00398	EOOJNOJJ_00099	JFOJPNMJ_00213	DNHEJBGD_00477	IDOLMBCI_00053	PGHEEAJL_00053	JDKKPHEE_00053	KFGNHKJC_00053	DKAEDMHI_00054	NHFLCCAC_00053	GAALCJHF_00330	NIGJGHFL_00327	ABIHMDHL_00053	CHLBALEB_00054
topA~~~topA_1	;topA;topA_1	hypothetical protein;DNA topoisomerase 1	740	752	1.01622	1	1634				279	2307	2263.1	MENCNODC_02070	OCHOGMLH_01231	MNLOAMIK_02099	DLNJKCNL_02093	FELILMGD_02055	AKJJAIHI_02122	JAPPAPAM_02081	CLLHIMHF_02082	FDAFADBH_00657	FCFFIFNK_02096	OLDMBJMC_02091	KINAJLFB_02122	FPKMLGDB_02113	MPOBMLGN_02107	EEHBFCEJ_02107	DBMBCPON_02082	IEPPDPCD_00142	AHOAOFHC_02090	OEHIEBAK_02139	GOGIOEFI_02086	EPJBLLLI_01175	GFHDMAII_02102	DBCNGFKK_02112	EOOJNOJJ_02075	JFOJPNMJ_02107	DNHEJBGD_02103	IDOLMBCI_02126	PGHEEAJL_02113	JDKKPHEE_00771	KFGNHKJC_01073	DKAEDMHI_02111	NHFLCCAC_02106;NHFLCCAC_02107	GAALCJHF_02082	NIGJGHFL_02119;NIGJGHFL_02118;NIGJGHFL_02151	ABIHMDHL_02125;ABIHMDHL_02124;ABIHMDHL_02162	CHLBALEB_01160
betS~~~betS_1~~~betS_2	;betS;betS_1;betS_2	Glycine betaine transporter;Glycine betaine/proline betaine transporter BetS;hypothetical protein	740	762	1.02973	1	1633				117	2028	1970.13	MENCNODC_01651	OCHOGMLH_01529	MNLOAMIK_01566	DLNJKCNL_01569	FELILMGD_01582	AKJJAIHI_01632	JAPPAPAM_01545	CLLHIMHF_01553	FDAFADBH_01401	FCFFIFNK_01637	OLDMBJMC_01402	KINAJLFB_01524	FPKMLGDB_01485	MPOBMLGN_01610	EEHBFCEJ_01606	DBMBCPON_01596	IEPPDPCD_00702	AHOAOFHC_01478	OEHIEBAK_01437	GOGIOEFI_01548	EPJBLLLI_01507	GFHDMAII_01649	DBCNGFKK_01526	EOOJNOJJ_01576	JFOJPNMJ_01625	DNHEJBGD_01576	IDOLMBCI_01592	PGHEEAJL_00990	JDKKPHEE_00967	KFGNHKJC_01389	DKAEDMHI_01560	NHFLCCAC_02034	GAALCJHF_01679	NIGJGHFL_01561	ABIHMDHL_01643	CHLBALEB_01536
glyA	;glyA	hypothetical protein;Serine hydroxymethyltransferase	740	742	1.0027	1	1632				276	1251	1247.18	MENCNODC_00236	OCHOGMLH_00236	MNLOAMIK_00015	DLNJKCNL_00236	FELILMGD_00470	AKJJAIHI_00235	JAPPAPAM_00169	CLLHIMHF_00015	FDAFADBH_00718	FCFFIFNK_00146	OLDMBJMC_00015	KINAJLFB_00015	FPKMLGDB_00368	MPOBMLGN_00015	EEHBFCEJ_00368	DBMBCPON_00147	IEPPDPCD_00542	AHOAOFHC_00236	OEHIEBAK_00367	GOGIOEFI_00146	EPJBLLLI_00235	GFHDMAII_00367	DBCNGFKK_00112	EOOJNOJJ_00323	JFOJPNMJ_00015	DNHEJBGD_00015	IDOLMBCI_00367	PGHEEAJL_00236	JDKKPHEE_00239	KFGNHKJC_00236	DKAEDMHI_00236	NHFLCCAC_01116	GAALCJHF_00015	NIGJGHFL_00146	ABIHMDHL_00235	CHLBALEB_00836
group_714		hypothetical protein	740	740	1	1	1631				270	1422	1420.26	MENCNODC_01832	OCHOGMLH_01711	MNLOAMIK_01727	DLNJKCNL_01633	FELILMGD_01729	AKJJAIHI_01777	JAPPAPAM_01551	CLLHIMHF_01712	FDAFADBH_01864	FCFFIFNK_01706	OLDMBJMC_01648	KINAJLFB_01747	FPKMLGDB_01745	MPOBMLGN_01822	EEHBFCEJ_01826	DBMBCPON_01749	IEPPDPCD_01617	AHOAOFHC_01791	OEHIEBAK_01816	GOGIOEFI_01748	EPJBLLLI_01796	GFHDMAII_01790	DBCNGFKK_01716	EOOJNOJJ_01818	JFOJPNMJ_01656	DNHEJBGD_01750	IDOLMBCI_01769	PGHEEAJL_01683	JDKKPHEE_01705	KFGNHKJC_01872	DKAEDMHI_01741	NHFLCCAC_01728	GAALCJHF_01798	NIGJGHFL_01621	ABIHMDHL_01679	CHLBALEB_01829
prmC_1	;prmC_1	putative type I restriction enzymeP M protein;hypothetical protein;Release factor glutamine methyltransferase	740	802	1.08378	1	1630				549	1545	1410.48	MENCNODC_00156	OCHOGMLH_00156	MNLOAMIK_00226	DLNJKCNL_00066	FELILMGD_00065	AKJJAIHI_00155	JAPPAPAM_00086	CLLHIMHF_00246	FDAFADBH_00086	FCFFIFNK_00246	OLDMBJMC_00320	KINAJLFB_00362	FPKMLGDB_00066	MPOBMLGN_00352	EEHBFCEJ_00156	DBMBCPON_00344	IEPPDPCD_00490	AHOAOFHC_00156	OEHIEBAK_00066	GOGIOEFI_00246	EPJBLLLI_00155	GFHDMAII_00155	DBCNGFKK_00411	EOOJNOJJ_00086	JFOJPNMJ_00226	DNHEJBGD_00490	IDOLMBCI_00066	PGHEEAJL_00066	JDKKPHEE_00066	KFGNHKJC_00066	DKAEDMHI_00067	NHFLCCAC_00066	GAALCJHF_00343	NIGJGHFL_00315	ABIHMDHL_00065	CHLBALEB_00067
pepN_2~~~~~~pepN_1~~~pepN	pepN_2;;pepN_1;pepN	Aminopeptidase N;hypothetical protein	740	741	1.00135	1	1626				390	2604	2594.25	MENCNODC_01985	OCHOGMLH_01978	MNLOAMIK_01982	DLNJKCNL_02001	FELILMGD_01973	AKJJAIHI_02003	JAPPAPAM_02004	CLLHIMHF_01951	FDAFADBH_01957	FCFFIFNK_01070	OLDMBJMC_01957	KINAJLFB_02003	FPKMLGDB_01487	MPOBMLGN_01995	EEHBFCEJ_01992	DBMBCPON_01981	IEPPDPCD_01997	AHOAOFHC_01973	OEHIEBAK_02013	GOGIOEFI_01982	EPJBLLLI_01121	GFHDMAII_02001	DBCNGFKK_01983	EOOJNOJJ_01974	JFOJPNMJ_02008	DNHEJBGD_01894	IDOLMBCI_00551	PGHEEAJL_01990	JDKKPHEE_02025	KFGNHKJC_01966	DKAEDMHI_01979	NHFLCCAC_01922	GAALCJHF_01991	NIGJGHFL_01990	ABIHMDHL_02004	CHLBALEB_01952
group_709		hypothetical protein	740	740	1	1	1624				330	330	330	MENCNODC_00784	OCHOGMLH_00860	MNLOAMIK_00497	DLNJKCNL_00575	FELILMGD_00630	AKJJAIHI_00723	JAPPAPAM_00671	CLLHIMHF_00629	FDAFADBH_00523	FCFFIFNK_00554	OLDMBJMC_00464	KINAJLFB_00241	FPKMLGDB_00772	MPOBMLGN_00704	EEHBFCEJ_00798	DBMBCPON_00714	IEPPDPCD_00844	AHOAOFHC_00460	OEHIEBAK_00556	GOGIOEFI_00845	EPJBLLLI_00388	GFHDMAII_01000	DBCNGFKK_00298	EOOJNOJJ_00649	JFOJPNMJ_00485	DNHEJBGD_00555	IDOLMBCI_00701	PGHEEAJL_00689	JDKKPHEE_00433	KFGNHKJC_00725	DKAEDMHI_00632	NHFLCCAC_00702	GAALCJHF_00782	NIGJGHFL_00755	ABIHMDHL_00757	CHLBALEB_00246
rplV	rplV	50S ribosomal protein L22	740	740	1	1	1623				330	330	330	MENCNODC_00743	OCHOGMLH_00714	MNLOAMIK_00787	DLNJKCNL_00377	FELILMGD_01416	AKJJAIHI_00600	JAPPAPAM_00276	CLLHIMHF_00942	FDAFADBH_00227	FCFFIFNK_01497	OLDMBJMC_01064	KINAJLFB_00638	FPKMLGDB_00416	MPOBMLGN_00421	EEHBFCEJ_00628	DBMBCPON_00592	IEPPDPCD_00109	AHOAOFHC_01311	OEHIEBAK_00849	GOGIOEFI_00595	EPJBLLLI_00475	GFHDMAII_00662	DBCNGFKK_00599	EOOJNOJJ_00369	JFOJPNMJ_00661	DNHEJBGD_00191	IDOLMBCI_00448	PGHEEAJL_00861	JDKKPHEE_00805	KFGNHKJC_00827	DKAEDMHI_00573	NHFLCCAC_01628	GAALCJHF_00495	NIGJGHFL_00446	ABIHMDHL_00414	CHLBALEB_01404
group_708		hypothetical protein	740	740	1	1	1622				330	330	330	MENCNODC_00625	OCHOGMLH_00631	MNLOAMIK_00399	DLNJKCNL_00722	FELILMGD_00270	AKJJAIHI_00836	JAPPAPAM_00703	CLLHIMHF_00397	FDAFADBH_00301	FCFFIFNK_00487	OLDMBJMC_00635	KINAJLFB_00933	FPKMLGDB_00701	MPOBMLGN_00811	EEHBFCEJ_00554	DBMBCPON_00508	IEPPDPCD_01081	AHOAOFHC_00602	OEHIEBAK_01220	GOGIOEFI_00489	EPJBLLLI_00856	GFHDMAII_01106	DBCNGFKK_00791	EOOJNOJJ_00727	JFOJPNMJ_00590	DNHEJBGD_00843	IDOLMBCI_00842	PGHEEAJL_00433	JDKKPHEE_01122	KFGNHKJC_00520	DKAEDMHI_00858	NHFLCCAC_00273	GAALCJHF_00923	NIGJGHFL_00833	ABIHMDHL_00835	CHLBALEB_00771
lepA	lepA	Elongation factor 4	740	740	1	1	1616				1368	1794	1793.42	MENCNODC_00096	OCHOGMLH_00096	MNLOAMIK_00287	DLNJKCNL_00126	FELILMGD_00125	AKJJAIHI_00095	JAPPAPAM_00026	CLLHIMHF_00186	FDAFADBH_00026	FCFFIFNK_00186	OLDMBJMC_01159	KINAJLFB_00421	FPKMLGDB_00126	MPOBMLGN_01446	EEHBFCEJ_00096	DBMBCPON_00257	IEPPDPCD_00329	AHOAOFHC_00096	OEHIEBAK_00126	GOGIOEFI_00186	EPJBLLLI_00095	GFHDMAII_00095	DBCNGFKK_00221	EOOJNOJJ_00026	JFOJPNMJ_00286	DNHEJBGD_00329	IDOLMBCI_00126	PGHEEAJL_00126	JDKKPHEE_00127	KFGNHKJC_00126	DKAEDMHI_00127	NHFLCCAC_00126	GAALCJHF_00182	NIGJGHFL_00256	ABIHMDHL_00125	CHLBALEB_00127
yddA~~~bacA_2~~~bacA_1~~~bacA	yddA;bacA_2;bacA_1;bacA	Inner membrane ABC transporter ATP-binding protein YddA;Vitamin B12 transport ATP-binding protein BacA	740	880	1.18919	1	1615				180	1275	1056.11	MENCNODC_00262	OCHOGMLH_00262	MNLOAMIK_00041	DLNJKCNL_00262	FELILMGD_00496	AKJJAIHI_00261	JAPPAPAM_00195	CLLHIMHF_00041	FDAFADBH_00744	FCFFIFNK_00120	OLDMBJMC_00041	KINAJLFB_00041	FPKMLGDB_00342	MPOBMLGN_00041	EEHBFCEJ_00342	DBMBCPON_00121	IEPPDPCD_00568	AHOAOFHC_00262	OEHIEBAK_00341	GOGIOEFI_00120	EPJBLLLI_00261	GFHDMAII_00341	DBCNGFKK_00086	EOOJNOJJ_00297	JFOJPNMJ_00041	DNHEJBGD_00041	IDOLMBCI_00341	PGHEEAJL_00262	JDKKPHEE_00265	KFGNHKJC_00262	DKAEDMHI_00262	NHFLCCAC_01090	GAALCJHF_00041	NIGJGHFL_00120	ABIHMDHL_00261	CHLBALEB_00862
group_704		hypothetical protein	740	740	1	1	1614				333	333	333	MENCNODC_00243	OCHOGMLH_00243	MNLOAMIK_00022	DLNJKCNL_00243	FELILMGD_00477	AKJJAIHI_00242	JAPPAPAM_00176	CLLHIMHF_00022	FDAFADBH_00725	FCFFIFNK_00139	OLDMBJMC_00022	KINAJLFB_00022	FPKMLGDB_00361	MPOBMLGN_00022	EEHBFCEJ_00361	DBMBCPON_00140	IEPPDPCD_00549	AHOAOFHC_00243	OEHIEBAK_00360	GOGIOEFI_00139	EPJBLLLI_00242	GFHDMAII_00360	DBCNGFKK_00105	EOOJNOJJ_00316	JFOJPNMJ_00022	DNHEJBGD_00022	IDOLMBCI_00360	PGHEEAJL_00243	JDKKPHEE_00246	KFGNHKJC_00243	DKAEDMHI_00243	NHFLCCAC_01109	GAALCJHF_00022	NIGJGHFL_00139	ABIHMDHL_00242	CHLBALEB_00843
trxA	trxA	Thioredoxin 1	740	740	1	1	1610				333	333	333	MENCNODC_01500	OCHOGMLH_01353	MNLOAMIK_01362	DLNJKCNL_01301	FELILMGD_01245	AKJJAIHI_00500	JAPPAPAM_01322	CLLHIMHF_01412	FDAFADBH_01012	FCFFIFNK_01414	OLDMBJMC_01013	KINAJLFB_01394	FPKMLGDB_01515	MPOBMLGN_01365	EEHBFCEJ_01331	DBMBCPON_01382	IEPPDPCD_00682	AHOAOFHC_01036	OEHIEBAK_00631	GOGIOEFI_01148	EPJBLLLI_01340	GFHDMAII_00713	DBCNGFKK_01346	EOOJNOJJ_01323	JFOJPNMJ_01207	DNHEJBGD_01348	IDOLMBCI_01395	PGHEEAJL_01435	JDKKPHEE_00512	KFGNHKJC_01189	DKAEDMHI_00748	NHFLCCAC_01341	GAALCJHF_01477	NIGJGHFL_00705	ABIHMDHL_00706	CHLBALEB_01218
group_701		hypothetical protein	740	740	1	1	1609				333	333	333	MENCNODC_00202	OCHOGMLH_00202	MNLOAMIK_00180	DLNJKCNL_00020	FELILMGD_00019	AKJJAIHI_00201	JAPPAPAM_00132	CLLHIMHF_00292	FDAFADBH_00132	FCFFIFNK_00292	OLDMBJMC_00366	KINAJLFB_00316	FPKMLGDB_00020	MPOBMLGN_00306	EEHBFCEJ_00202	DBMBCPON_00298	IEPPDPCD_00444	AHOAOFHC_00202	OEHIEBAK_00020	GOGIOEFI_00292	EPJBLLLI_00201	GFHDMAII_00201	DBCNGFKK_00365	EOOJNOJJ_00132	JFOJPNMJ_00180	DNHEJBGD_00444	IDOLMBCI_00020	PGHEEAJL_00020	JDKKPHEE_00020	KFGNHKJC_00020	DKAEDMHI_00021	NHFLCCAC_00020	GAALCJHF_00297	NIGJGHFL_00360	ABIHMDHL_00020	CHLBALEB_00021
group_700		hypothetical protein	740	742	1.0027	1	1608				342	3834	3823.64	MENCNODC_01803	OCHOGMLH_01798	MNLOAMIK_01758	DLNJKCNL_01775	FELILMGD_01709	AKJJAIHI_01790	JAPPAPAM_01764	CLLHIMHF_01743	FDAFADBH_01740	FCFFIFNK_01810	OLDMBJMC_01678	KINAJLFB_01727	FPKMLGDB_01849	MPOBMLGN_01793	EEHBFCEJ_01775	DBMBCPON_01737	IEPPDPCD_01751	AHOAOFHC_01725	OEHIEBAK_01854	GOGIOEFI_01779	EPJBLLLI_01816	GFHDMAII_00928	DBCNGFKK_01765	EOOJNOJJ_01781	JFOJPNMJ_01849	DNHEJBGD_01721	IDOLMBCI_01749	PGHEEAJL_01823	JDKKPHEE_01849	KFGNHKJC_01713	DKAEDMHI_01755	NHFLCCAC_01599	GAALCJHF_01810	NIGJGHFL_01828	ABIHMDHL_01820	CHLBALEB_01745
pemK	;pemK	hypothetical protein;Endoribonuclease PemK	740	740	1	1	1606				168	348	347.757	MENCNODC_01812	OCHOGMLH_01731	MNLOAMIK_01707	DLNJKCNL_01613	FELILMGD_01749	AKJJAIHI_01757	JAPPAPAM_01571	CLLHIMHF_01732	FDAFADBH_01082	FCFFIFNK_01726	OLDMBJMC_01628	KINAJLFB_01767	FPKMLGDB_01725	MPOBMLGN_01802	EEHBFCEJ_01846	DBMBCPON_01769	IEPPDPCD_01597	AHOAOFHC_01771	OEHIEBAK_01796	GOGIOEFI_01768	EPJBLLLI_01776	GFHDMAII_01810	DBCNGFKK_01736	EOOJNOJJ_01798	JFOJPNMJ_01636	DNHEJBGD_01730	IDOLMBCI_01789	PGHEEAJL_01703	JDKKPHEE_01685	KFGNHKJC_02144	DKAEDMHI_01721	NHFLCCAC_02128	GAALCJHF_01778	NIGJGHFL_01601	ABIHMDHL_01699	CHLBALEB_01242
group_698		hypothetical protein	740	741	1.00135	1	1605				285	867	865.846	MENCNODC_01138	OCHOGMLH_01145	MNLOAMIK_01143	DLNJKCNL_01027	FELILMGD_00931	AKJJAIHI_01131	JAPPAPAM_01103	CLLHIMHF_01094	FDAFADBH_01662	FCFFIFNK_01061	OLDMBJMC_01579	KINAJLFB_01066	FPKMLGDB_01151	MPOBMLGN_01042	EEHBFCEJ_01030	DBMBCPON_01028	IEPPDPCD_01277	AHOAOFHC_01013	OEHIEBAK_00913	GOGIOEFI_01126	EPJBLLLI_00648	GFHDMAII_01368	DBCNGFKK_01078	EOOJNOJJ_01060	JFOJPNMJ_01129	DNHEJBGD_01128	IDOLMBCI_01065	PGHEEAJL_01162	JDKKPHEE_00644	KFGNHKJC_01636	DKAEDMHI_01091	NHFLCCAC_00425	GAALCJHF_01264	NIGJGHFL_01174	ABIHMDHL_01132	CHLBALEB_00565
group_697		hypothetical protein	740	746	1.00811	1	1604				195	384	380.851	MENCNODC_00788	OCHOGMLH_00864	MNLOAMIK_00501	DLNJKCNL_00571	FELILMGD_00634	AKJJAIHI_00719	JAPPAPAM_00667	CLLHIMHF_00625	FDAFADBH_00527	FCFFIFNK_00558	OLDMBJMC_00468	KINAJLFB_00245	FPKMLGDB_00776	MPOBMLGN_00708	EEHBFCEJ_00802	DBMBCPON_00710	IEPPDPCD_00848	AHOAOFHC_00464	OEHIEBAK_00560	GOGIOEFI_00849	EPJBLLLI_00392	GFHDMAII_01004	DBCNGFKK_00294	EOOJNOJJ_00653	JFOJPNMJ_00489	DNHEJBGD_00559	IDOLMBCI_00705	PGHEEAJL_00693	JDKKPHEE_00437	KFGNHKJC_00729	DKAEDMHI_00636	NHFLCCAC_00698	GAALCJHF_00786	NIGJGHFL_00759	ABIHMDHL_00761	CHLBALEB_00250
efeU_2~~~efeU_1~~~~~~efeU	efeU_2;efeU_1;;efeU	Ferrous iron permease EfeU;hypothetical protein	740	743	1.00405	1	1603				294	738	417.335	MENCNODC_00597	OCHOGMLH_00603	MNLOAMIK_00371	DLNJKCNL_01819	FELILMGD_01825	AKJJAIHI_00945	JAPPAPAM_01852	CLLHIMHF_00369	FDAFADBH_00273	FCFFIFNK_00515	OLDMBJMC_01749	KINAJLFB_02016	FPKMLGDB_00729	MPOBMLGN_02024	EEHBFCEJ_00582	DBMBCPON_00480	IEPPDPCD_01872	AHOAOFHC_01846	OEHIEBAK_01766	GOGIOEFI_00517	EPJBLLLI_01719	GFHDMAII_01889	DBCNGFKK_01792	EOOJNOJJ_01834	JFOJPNMJ_00618	DNHEJBGD_01859	IDOLMBCI_01802	PGHEEAJL_00461	JDKKPHEE_01715	KFGNHKJC_00548	DKAEDMHI_00914	NHFLCCAC_01545	GAALCJHF_01750	NIGJGHFL_01877	ABIHMDHL_01911	CHLBALEB_01625
prfC	;prfC	hypothetical protein;Peptide chain release factor RF3	740	741	1.00135	1	1602				345	1596	1592.79	MENCNODC_01336	OCHOGMLH_01280	MNLOAMIK_01288	DLNJKCNL_01220	FELILMGD_01175	AKJJAIHI_01284	JAPPAPAM_01243	CLLHIMHF_01385	FDAFADBH_00942	FCFFIFNK_00725	OLDMBJMC_00905	KINAJLFB_01311	FPKMLGDB_01357	MPOBMLGN_01245	EEHBFCEJ_01182	DBMBCPON_01274	IEPPDPCD_01379	AHOAOFHC_00734	OEHIEBAK_01390	GOGIOEFI_01312	EPJBLLLI_01310	GFHDMAII_01235	DBCNGFKK_01238	EOOJNOJJ_01255	JFOJPNMJ_00844	DNHEJBGD_00727	IDOLMBCI_01272	PGHEEAJL_01315	JDKKPHEE_01502	KFGNHKJC_01160	DKAEDMHI_01282	NHFLCCAC_01035	GAALCJHF_01327	NIGJGHFL_01320	ABIHMDHL_00934	CHLBALEB_00936
aspC_2~~~aspC_1~~~aspC	aspC_2;aspC_1;aspC	Aspartate aminotransferase	740	741	1.00135	1	1599				300	1191	1189.4	MENCNODC_01520	OCHOGMLH_01420	MNLOAMIK_00450	DLNJKCNL_01396	FELILMGD_01441	AKJJAIHI_01492	JAPPAPAM_01450	CLLHIMHF_00676	FDAFADBH_01121	FCFFIFNK_01529	OLDMBJMC_01217	KINAJLFB_01487	FPKMLGDB_01574	MPOBMLGN_01472	EEHBFCEJ_01431	DBMBCPON_01523	IEPPDPCD_01478	AHOAOFHC_01405	OEHIEBAK_00509	GOGIOEFI_01446	EPJBLLLI_00341	GFHDMAII_01541	DBCNGFKK_00345	EOOJNOJJ_01467	JFOJPNMJ_00438	DNHEJBGD_01439	IDOLMBCI_01484	PGHEEAJL_01531	JDKKPHEE_01638	KFGNHKJC_01289	DKAEDMHI_01494	NHFLCCAC_01282	GAALCJHF_01099	NIGJGHFL_01488	ABIHMDHL_01534	CHLBALEB_00199
gyrA	;gyrA	hypothetical protein;DNA gyrase subunit A	740	742	1.0027	1	1598				351	2751	2738.97	MENCNODC_01478	OCHOGMLH_01331	MNLOAMIK_01340	DLNJKCNL_01323	FELILMGD_01266	AKJJAIHI_00521	JAPPAPAM_01344	CLLHIMHF_01434	FDAFADBH_00990	FCFFIFNK_01392	OLDMBJMC_00992	KINAJLFB_01372	FPKMLGDB_01536	MPOBMLGN_01387	EEHBFCEJ_01310	DBMBCPON_01404	IEPPDPCD_00660	AHOAOFHC_01014	OEHIEBAK_00653	GOGIOEFI_01127	EPJBLLLI_01318	GFHDMAII_00735	DBCNGFKK_01368	EOOJNOJJ_01345	JFOJPNMJ_01229	DNHEJBGD_01369	IDOLMBCI_01373	PGHEEAJL_01457	JDKKPHEE_00533	KFGNHKJC_01168	DKAEDMHI_00726	NHFLCCAC_01319	GAALCJHF_01455	NIGJGHFL_00726	ABIHMDHL_00728	CHLBALEB_01240
group_694		hypothetical protein	740	740	1	1	1597				339	339	339	MENCNODC_00386	OCHOGMLH_00586	MNLOAMIK_00717	DLNJKCNL_01129	FELILMGD_01043	AKJJAIHI_01271	JAPPAPAM_01153	CLLHIMHF_01332	FDAFADBH_00929	FCFFIFNK_01253	OLDMBJMC_00815	KINAJLFB_01221	FPKMLGDB_01344	MPOBMLGN_01195	EEHBFCEJ_01169	DBMBCPON_01221	IEPPDPCD_01171	AHOAOFHC_01112	OEHIEBAK_00705	GOGIOEFI_01259	EPJBLLLI_01258	GFHDMAII_00519	DBCNGFKK_00454	EOOJNOJJ_01165	JFOJPNMJ_01316	DNHEJBGD_01232	IDOLMBCI_01259	PGHEEAJL_01265	JDKKPHEE_00973	KFGNHKJC_01029	DKAEDMHI_01229	NHFLCCAC_00982	GAALCJHF_00458	NIGJGHFL_01787	ABIHMDHL_01325	CHLBALEB_01154
group_693		hypothetical protein	740	818	1.10541	1	1596				357	1560	887.142	MENCNODC_00815	OCHOGMLH_00891	MNLOAMIK_00529	DLNJKCNL_00543	FELILMGD_00661	AKJJAIHI_00691	JAPPAPAM_00640	CLLHIMHF_00598	FDAFADBH_00555	FCFFIFNK_00585	OLDMBJMC_00496	KINAJLFB_00273	FPKMLGDB_00804	MPOBMLGN_00736	EEHBFCEJ_00830	DBMBCPON_00683	IEPPDPCD_00875	AHOAOFHC_00492	OEHIEBAK_00588	GOGIOEFI_00876	EPJBLLLI_00420	GFHDMAII_01032	DBCNGFKK_00266	EOOJNOJJ_00681	JFOJPNMJ_00516	DNHEJBGD_00587	IDOLMBCI_00733	PGHEEAJL_00722	JDKKPHEE_00467	KFGNHKJC_00756	DKAEDMHI_00664	NHFLCCAC_00670	GAALCJHF_00814	NIGJGHFL_00786	ABIHMDHL_00788	CHLBALEB_00278
group_692		hypothetical protein	740	854	1.15405	1	1595				315	3027	2588.27	MENCNODC_00813	OCHOGMLH_00889	MNLOAMIK_00527	DLNJKCNL_00545	FELILMGD_00659	AKJJAIHI_00693	JAPPAPAM_00642	CLLHIMHF_00600	FDAFADBH_00553	FCFFIFNK_00583	OLDMBJMC_00494	KINAJLFB_00271	FPKMLGDB_00802	MPOBMLGN_00734	EEHBFCEJ_00828	DBMBCPON_00685	IEPPDPCD_00873	AHOAOFHC_00490	OEHIEBAK_00586	GOGIOEFI_00874	EPJBLLLI_00418	GFHDMAII_01030	DBCNGFKK_00268	EOOJNOJJ_00679	JFOJPNMJ_00514	DNHEJBGD_00585	IDOLMBCI_00731	PGHEEAJL_00720	JDKKPHEE_00465	KFGNHKJC_00754	DKAEDMHI_00662	NHFLCCAC_00672	GAALCJHF_00812	NIGJGHFL_00784	ABIHMDHL_00786	CHLBALEB_00276
rffG	rffG;	dTDP-glucose 46-dehydratase 2;hypothetical protein	740	741	1.00135	1	1594				243	1041	1038.91	MENCNODC_01471	OCHOGMLH_01197	MNLOAMIK_01386	DLNJKCNL_01356	FELILMGD_01299	AKJJAIHI_01407	JAPPAPAM_01349	CLLHIMHF_01439	FDAFADBH_01116	FCFFIFNK_01466	OLDMBJMC_00959	KINAJLFB_01418	FPKMLGDB_01542	MPOBMLGN_01420	EEHBFCEJ_01304	DBMBCPON_01357	IEPPDPCD_00176	AHOAOFHC_01159	OEHIEBAK_01430	GOGIOEFI_01394	EPJBLLLI_01209	GFHDMAII_01487	DBCNGFKK_01401	EOOJNOJJ_01351	JFOJPNMJ_01451	DNHEJBGD_01402	IDOLMBCI_01656	PGHEEAJL_01462	JDKKPHEE_00738	KFGNHKJC_01107	DKAEDMHI_01417	NHFLCCAC_01135	GAALCJHF_01448	NIGJGHFL_01403	ABIHMDHL_01458	CHLBALEB_01194
glnB	glnB	Nitrogen regulatory protein P-II	740	740	1	1	1591				339	339	339	MENCNODC_01787	OCHOGMLH_01765	MNLOAMIK_01750	DLNJKCNL_01742	FELILMGD_01684	AKJJAIHI_01753	JAPPAPAM_01731	CLLHIMHF_01684	FDAFADBH_01694	FCFFIFNK_01802	OLDMBJMC_01670	KINAJLFB_01702	FPKMLGDB_01818	MPOBMLGN_01774	EEHBFCEJ_01767	DBMBCPON_01704	IEPPDPCD_01702	AHOAOFHC_01700	OEHIEBAK_01821	GOGIOEFI_01702	EPJBLLLI_01772	GFHDMAII_01831	DBCNGFKK_01740	EOOJNOJJ_01756	JFOJPNMJ_01764	DNHEJBGD_01611	IDOLMBCI_01704	PGHEEAJL_01798	JDKKPHEE_01838	KFGNHKJC_01618	DKAEDMHI_01671	NHFLCCAC_01591	GAALCJHF_01661	NIGJGHFL_00728	ABIHMDHL_00730	CHLBALEB_01737
glxK	glxK	Glycerate kinase	740	740	1	1	1589				540	1116	963.503	MENCNODC_01639	OCHOGMLH_01541	MNLOAMIK_01554	DLNJKCNL_01557	FELILMGD_01593	AKJJAIHI_01620	JAPPAPAM_01533	CLLHIMHF_01565	FDAFADBH_01413	FCFFIFNK_01649	OLDMBJMC_01390	KINAJLFB_01536	FPKMLGDB_01473	MPOBMLGN_01598	EEHBFCEJ_01594	DBMBCPON_01608	IEPPDPCD_00714	AHOAOFHC_01490	OEHIEBAK_01449	GOGIOEFI_01536	EPJBLLLI_01495	GFHDMAII_01661	DBCNGFKK_01538	EOOJNOJJ_01588	JFOJPNMJ_01613	DNHEJBGD_01564	IDOLMBCI_01604	PGHEEAJL_00978	JDKKPHEE_00955	KFGNHKJC_01377	DKAEDMHI_01548	NHFLCCAC_01482	GAALCJHF_01691	NIGJGHFL_01573	ABIHMDHL_01655	CHLBALEB_01548
group_688		hypothetical protein	740	744	1.00541	1	1588				126	1053	675.234	MENCNODC_01532	OCHOGMLH_01432	MNLOAMIK_00462	DLNJKCNL_01408	FELILMGD_01453	AKJJAIHI_01504	JAPPAPAM_01438	CLLHIMHF_00664	FDAFADBH_01133	FCFFIFNK_01541	OLDMBJMC_01229	KINAJLFB_01475	FPKMLGDB_01586	MPOBMLGN_01484	EEHBFCEJ_01443	DBMBCPON_01535	IEPPDPCD_01490	AHOAOFHC_01393	OEHIEBAK_00521	GOGIOEFI_01458	EPJBLLLI_00353	GFHDMAII_01553	DBCNGFKK_00333	EOOJNOJJ_01455	JFOJPNMJ_00450	DNHEJBGD_01451	IDOLMBCI_01472	PGHEEAJL_01519	JDKKPHEE_01626	KFGNHKJC_01301	DKAEDMHI_01482	NHFLCCAC_01270	GAALCJHF_01111	NIGJGHFL_01500	ABIHMDHL_01522	CHLBALEB_00211
mexB_1~~~mexB~~~mexB_2	;mexB_1;mexB;mexB_2	hypothetical protein;Multidrug resistance protein MexB	740	747	1.00946	1	1587				378	3204	3169.79	MENCNODC_00925	OCHOGMLH_00937	MNLOAMIK_01045	DLNJKCNL_00782	FELILMGD_00775	AKJJAIHI_00974	JAPPAPAM_00578	CLLHIMHF_01012	FDAFADBH_00617	FCFFIFNK_00793	OLDMBJMC_00695	KINAJLFB_00773	FPKMLGDB_01072	MPOBMLGN_00595	EEHBFCEJ_00893	DBMBCPON_00810	IEPPDPCD_01003	AHOAOFHC_00675	OEHIEBAK_01073	GOGIOEFI_00922	EPJBLLLI_00945	GFHDMAII_01166	DBCNGFKK_00865	EOOJNOJJ_00801	JFOJPNMJ_00912	DNHEJBGD_00933	IDOLMBCI_00502	PGHEEAJL_01020	JDKKPHEE_01062	KFGNHKJC_01250	DKAEDMHI_00995	NHFLCCAC_00746	GAALCJHF_00997	NIGJGHFL_00647	ABIHMDHL_00655	CHLBALEB_00656
hisG	hisG	ATP phosphoribosyltransferase	740	740	1	1	1586				492	666	665.765	MENCNODC_00402	OCHOGMLH_00570	MNLOAMIK_00701	DLNJKCNL_01145	FELILMGD_01059	AKJJAIHI_01255	JAPPAPAM_01169	CLLHIMHF_01316	FDAFADBH_00913	FCFFIFNK_01269	OLDMBJMC_00831	KINAJLFB_01237	FPKMLGDB_01328	MPOBMLGN_01211	EEHBFCEJ_01153	DBMBCPON_01205	IEPPDPCD_01188	AHOAOFHC_01127	OEHIEBAK_00721	GOGIOEFI_01243	EPJBLLLI_01242	GFHDMAII_00535	DBCNGFKK_00470	EOOJNOJJ_01181	JFOJPNMJ_01300	DNHEJBGD_01248	IDOLMBCI_01243	PGHEEAJL_01281	JDKKPHEE_00988	KFGNHKJC_01045	DKAEDMHI_01214	NHFLCCAC_00967	GAALCJHF_00442	NIGJGHFL_01771	ABIHMDHL_01309	CHLBALEB_01138
group_687		hypothetical protein	740	782	1.05676	1	1585				231	675	625.109	MENCNODC_01694	OCHOGMLH_01626	MNLOAMIK_01615	DLNJKCNL_01647	FELILMGD_01622	AKJJAIHI_01642	JAPPAPAM_01690	CLLHIMHF_01630	FDAFADBH_01850	FCFFIFNK_01925	OLDMBJMC_01967	KINAJLFB_01658	FPKMLGDB_01663	MPOBMLGN_01686	EEHBFCEJ_01651	DBMBCPON_01674	IEPPDPCD_01684	AHOAOFHC_01585	OEHIEBAK_01632	GOGIOEFI_01622	EPJBLLLI_01618	GFHDMAII_01689	DBCNGFKK_01638	EOOJNOJJ_01681	JFOJPNMJ_01670	DNHEJBGD_01647	IDOLMBCI_01633	PGHEEAJL_01731	JDKKPHEE_01785	KFGNHKJC_01882	DKAEDMHI_01604	NHFLCCAC_01958	GAALCJHF_01723	NIGJGHFL_01674	ABIHMDHL_01719	CHLBALEB_01893
fdx_1	fdx_1	2Fe-2S ferredoxin	740	740	1	1	1583				342	342	342	MENCNODC_00273	OCHOGMLH_00273	MNLOAMIK_00052	DLNJKCNL_00273	FELILMGD_00507	AKJJAIHI_00272	JAPPAPAM_00206	CLLHIMHF_00052	FDAFADBH_00755	FCFFIFNK_00109	OLDMBJMC_00052	KINAJLFB_00052	FPKMLGDB_00331	MPOBMLGN_00052	EEHBFCEJ_00331	DBMBCPON_00110	IEPPDPCD_00579	AHOAOFHC_00273	OEHIEBAK_00330	GOGIOEFI_00109	EPJBLLLI_00272	GFHDMAII_00330	DBCNGFKK_00075	EOOJNOJJ_00286	JFOJPNMJ_00052	DNHEJBGD_00052	IDOLMBCI_00330	PGHEEAJL_00273	JDKKPHEE_00276	KFGNHKJC_00273	DKAEDMHI_00273	NHFLCCAC_01407	GAALCJHF_00052	NIGJGHFL_00109	ABIHMDHL_00272	CHLBALEB_00873
group_685		hypothetical protein	740	740	1	1	1582				309	777	775.735	MENCNODC_01824	OCHOGMLH_01719	MNLOAMIK_01719	DLNJKCNL_01625	FELILMGD_01737	AKJJAIHI_01769	JAPPAPAM_01559	CLLHIMHF_01720	FDAFADBH_01872	FCFFIFNK_01714	OLDMBJMC_01640	KINAJLFB_01755	FPKMLGDB_01737	MPOBMLGN_01814	EEHBFCEJ_01834	DBMBCPON_01757	IEPPDPCD_01609	AHOAOFHC_01783	OEHIEBAK_01808	GOGIOEFI_01756	EPJBLLLI_01788	GFHDMAII_01798	DBCNGFKK_01724	EOOJNOJJ_01810	JFOJPNMJ_01648	DNHEJBGD_01742	IDOLMBCI_01777	PGHEEAJL_01691	JDKKPHEE_01697	KFGNHKJC_01864	DKAEDMHI_01733	NHFLCCAC_01736	GAALCJHF_01790	NIGJGHFL_01613	ABIHMDHL_01687	CHLBALEB_01837
map	map	Methionine aminopeptidase	740	740	1	1	1581				441	780	779.542	MENCNODC_00665	OCHOGMLH_00671	MNLOAMIK_00439	DLNJKCNL_00682	FELILMGD_00230	AKJJAIHI_00876	JAPPAPAM_00743	CLLHIMHF_00437	FDAFADBH_00341	FCFFIFNK_00447	OLDMBJMC_00596	KINAJLFB_00893	FPKMLGDB_00661	MPOBMLGN_00771	EEHBFCEJ_00514	DBMBCPON_00548	IEPPDPCD_01040	AHOAOFHC_00642	OEHIEBAK_01180	GOGIOEFI_00449	EPJBLLLI_00896	GFHDMAII_01066	DBCNGFKK_00831	EOOJNOJJ_00767	JFOJPNMJ_00551	DNHEJBGD_00883	IDOLMBCI_00882	PGHEEAJL_00393	JDKKPHEE_01162	KFGNHKJC_00480	DKAEDMHI_00898	NHFLCCAC_00233	GAALCJHF_00963	NIGJGHFL_00873	ABIHMDHL_00875	CHLBALEB_00811
group_684		hypothetical protein	740	741	1.00135	1	1580				249	1056	760.482	MENCNODC_00779	OCHOGMLH_00855	MNLOAMIK_00492	DLNJKCNL_00580	FELILMGD_00625	AKJJAIHI_00728	JAPPAPAM_00676	CLLHIMHF_00634	FDAFADBH_00518	FCFFIFNK_00549	OLDMBJMC_00459	KINAJLFB_00236	FPKMLGDB_00767	MPOBMLGN_00699	EEHBFCEJ_00793	DBMBCPON_00719	IEPPDPCD_00840	AHOAOFHC_00455	OEHIEBAK_00551	GOGIOEFI_00840	EPJBLLLI_00383	GFHDMAII_00995	DBCNGFKK_00303	EOOJNOJJ_00644	JFOJPNMJ_00480	DNHEJBGD_00550	IDOLMBCI_00696	PGHEEAJL_00684	JDKKPHEE_00428	KFGNHKJC_00720	DKAEDMHI_00627	NHFLCCAC_00707	GAALCJHF_00777	NIGJGHFL_00750	ABIHMDHL_00752	CHLBALEB_00241
yigL	yigL	Pyridoxal phosphate phosphatase YigL	740	740	1	1	1579				345	345	345	MENCNODC_02120	OCHOGMLH_02133	MNLOAMIK_02143	DLNJKCNL_02151	FELILMGD_02117	AKJJAIHI_02151	JAPPAPAM_02132	CLLHIMHF_01686	FDAFADBH_02143	FCFFIFNK_02135	OLDMBJMC_02136	KINAJLFB_01700	FPKMLGDB_01820	MPOBMLGN_01776	EEHBFCEJ_02146	DBMBCPON_01406	IEPPDPCD_01700	AHOAOFHC_02144	OEHIEBAK_01468	GOGIOEFI_01700	EPJBLLLI_02137	GFHDMAII_02146	DBCNGFKK_02140	EOOJNOJJ_01754	JFOJPNMJ_01766	DNHEJBGD_00301	IDOLMBCI_01702	PGHEEAJL_02154	JDKKPHEE_01840	KFGNHKJC_01616	DKAEDMHI_01673	NHFLCCAC_02125	GAALCJHF_02141	NIGJGHFL_02124	ABIHMDHL_02131	CHLBALEB_02141
group_683		hypothetical protein	740	740	1	1	1578				345	345	345	MENCNODC_01778	OCHOGMLH_01774	MNLOAMIK_01741	DLNJKCNL_01751	FELILMGD_01693	AKJJAIHI_01744	JAPPAPAM_01740	CLLHIMHF_01675	FDAFADBH_01703	FCFFIFNK_01793	OLDMBJMC_01661	KINAJLFB_01711	FPKMLGDB_01809	MPOBMLGN_01765	EEHBFCEJ_01758	DBMBCPON_01713	IEPPDPCD_01711	AHOAOFHC_01709	OEHIEBAK_01830	GOGIOEFI_01711	EPJBLLLI_01763	GFHDMAII_01822	DBCNGFKK_01749	EOOJNOJJ_01765	JFOJPNMJ_01755	DNHEJBGD_01620	IDOLMBCI_01713	PGHEEAJL_01807	JDKKPHEE_01829	KFGNHKJC_01627	DKAEDMHI_01662	NHFLCCAC_01582	GAALCJHF_01670	NIGJGHFL_00737	ABIHMDHL_00739	CHLBALEB_01728
argS	argS;	Arginine--tRNA ligase;hypothetical protein	740	741	1.00135	1	1577				705	1719	1716.57	MENCNODC_01182	OCHOGMLH_01102	MNLOAMIK_01186	DLNJKCNL_01070	FELILMGD_00974	AKJJAIHI_01175	JAPPAPAM_01060	CLLHIMHF_01137	FDAFADBH_01580	FCFFIFNK_01018	OLDMBJMC_01501	KINAJLFB_01109	FPKMLGDB_01194	MPOBMLGN_00998	EEHBFCEJ_01073	DBMBCPON_01071	IEPPDPCD_01319	AHOAOFHC_00970	OEHIEBAK_00956	GOGIOEFI_01083	EPJBLLLI_00692	GFHDMAII_01325	DBCNGFKK_01122	EOOJNOJJ_01016	JFOJPNMJ_01173	DNHEJBGD_01171	IDOLMBCI_01108	PGHEEAJL_01205	JDKKPHEE_00687	KFGNHKJC_01515	DKAEDMHI_01134	NHFLCCAC_00382	GAALCJHF_01221	NIGJGHFL_01131	ABIHMDHL_01175	CHLBALEB_00608
group_681		hypothetical protein	740	740	1	1	1575				345	345	345	MENCNODC_00653	OCHOGMLH_00659	MNLOAMIK_00427	DLNJKCNL_00694	FELILMGD_00242	AKJJAIHI_00864	JAPPAPAM_00731	CLLHIMHF_00425	FDAFADBH_00329	FCFFIFNK_00459	OLDMBJMC_00608	KINAJLFB_00905	FPKMLGDB_00673	MPOBMLGN_00783	EEHBFCEJ_00526	DBMBCPON_00536	IEPPDPCD_01052	AHOAOFHC_00630	OEHIEBAK_01192	GOGIOEFI_00461	EPJBLLLI_00884	GFHDMAII_01078	DBCNGFKK_00819	EOOJNOJJ_00755	JFOJPNMJ_00563	DNHEJBGD_00871	IDOLMBCI_00870	PGHEEAJL_00405	JDKKPHEE_01150	KFGNHKJC_00492	DKAEDMHI_00886	NHFLCCAC_00245	GAALCJHF_00951	NIGJGHFL_00861	ABIHMDHL_00863	CHLBALEB_00799
cysK	cysK	Cysteine synthase	740	740	1	1	1571				375	933	932.246	MENCNODC_00092	OCHOGMLH_00092	MNLOAMIK_00291	DLNJKCNL_00130	FELILMGD_00129	AKJJAIHI_00091	JAPPAPAM_00022	CLLHIMHF_00182	FDAFADBH_00022	FCFFIFNK_00182	OLDMBJMC_01163	KINAJLFB_00425	FPKMLGDB_00130	MPOBMLGN_01450	EEHBFCEJ_00092	DBMBCPON_00253	IEPPDPCD_00333	AHOAOFHC_00092	OEHIEBAK_00130	GOGIOEFI_00182	EPJBLLLI_00091	GFHDMAII_00091	DBCNGFKK_00217	EOOJNOJJ_00022	JFOJPNMJ_00290	DNHEJBGD_00333	IDOLMBCI_00130	PGHEEAJL_00130	JDKKPHEE_00131	KFGNHKJC_00130	DKAEDMHI_00131	NHFLCCAC_00130	GAALCJHF_00186	NIGJGHFL_00252	ABIHMDHL_00129	CHLBALEB_00131
group_678		Putative outer membrane protein	740	740	1	1	1570				348	348	348	MENCNODC_01460	OCHOGMLH_01208	MNLOAMIK_01397	DLNJKCNL_01345	FELILMGD_01288	AKJJAIHI_01396	JAPPAPAM_01360	CLLHIMHF_01450	FDAFADBH_01105	FCFFIFNK_01455	OLDMBJMC_00970	KINAJLFB_01429	FPKMLGDB_01553	MPOBMLGN_01409	EEHBFCEJ_01293	DBMBCPON_01346	IEPPDPCD_00165	AHOAOFHC_01170	OEHIEBAK_01419	GOGIOEFI_01383	EPJBLLLI_01198	GFHDMAII_01476	DBCNGFKK_01390	EOOJNOJJ_01362	JFOJPNMJ_01440	DNHEJBGD_01391	IDOLMBCI_01667	PGHEEAJL_01473	JDKKPHEE_00749	KFGNHKJC_01096	DKAEDMHI_01406	NHFLCCAC_01146	GAALCJHF_01437	NIGJGHFL_01392	ABIHMDHL_01447	CHLBALEB_01183
group_677		hypothetical protein	740	740	1	1	1569				348	348	348	MENCNODC_00661	OCHOGMLH_00667	MNLOAMIK_00435	DLNJKCNL_00686	FELILMGD_00234	AKJJAIHI_00872	JAPPAPAM_00739	CLLHIMHF_00433	FDAFADBH_00337	FCFFIFNK_00451	OLDMBJMC_00600	KINAJLFB_00897	FPKMLGDB_00665	MPOBMLGN_00775	EEHBFCEJ_00518	DBMBCPON_00544	IEPPDPCD_01044	AHOAOFHC_00638	OEHIEBAK_01184	GOGIOEFI_00453	EPJBLLLI_00892	GFHDMAII_01070	DBCNGFKK_00827	EOOJNOJJ_00763	JFOJPNMJ_00555	DNHEJBGD_00879	IDOLMBCI_00878	PGHEEAJL_00397	JDKKPHEE_01158	KFGNHKJC_00484	DKAEDMHI_00894	NHFLCCAC_00237	GAALCJHF_00959	NIGJGHFL_00869	ABIHMDHL_00871	CHLBALEB_00807
group_676		hypothetical protein	740	740	1	1	1568				348	348	348	MENCNODC_00520	OCHOGMLH_00829	MNLOAMIK_00574	DLNJKCNL_00497	FELILMGD_00434	AKJJAIHI_00454	JAPPAPAM_00388	CLLHIMHF_00737	FDAFADBH_00793	FCFFIFNK_00630	OLDMBJMC_00407	KINAJLFB_00718	FPKMLGDB_00947	MPOBMLGN_00509	EEHBFCEJ_00716	DBMBCPON_00447	IEPPDPCD_00815	AHOAOFHC_00429	OEHIEBAK_01013	GOGIOEFI_00744	EPJBLLLI_00563	GFHDMAII_00794	DBCNGFKK_00652	EOOJNOJJ_00173	JFOJPNMJ_00749	DNHEJBGD_00632	IDOLMBCI_00599	PGHEEAJL_00768	JDKKPHEE_00851	KFGNHKJC_00403	DKAEDMHI_00789	NHFLCCAC_00533	GAALCJHF_00681	NIGJGHFL_00527	ABIHMDHL_00528	CHLBALEB_00421
group_674		hypothetical protein	740	740	1	1	1566				348	348	348	MENCNODC_00274	OCHOGMLH_00274	MNLOAMIK_00053	DLNJKCNL_00274	FELILMGD_00508	AKJJAIHI_00273	JAPPAPAM_00207	CLLHIMHF_00053	FDAFADBH_00756	FCFFIFNK_00108	OLDMBJMC_00053	KINAJLFB_00053	FPKMLGDB_00330	MPOBMLGN_00053	EEHBFCEJ_00330	DBMBCPON_00109	IEPPDPCD_00580	AHOAOFHC_00274	OEHIEBAK_00329	GOGIOEFI_00108	EPJBLLLI_00273	GFHDMAII_00329	DBCNGFKK_00074	EOOJNOJJ_00285	JFOJPNMJ_00053	DNHEJBGD_00053	IDOLMBCI_00329	PGHEEAJL_00274	JDKKPHEE_00277	KFGNHKJC_00274	DKAEDMHI_00274	NHFLCCAC_01406	GAALCJHF_00053	NIGJGHFL_00108	ABIHMDHL_00273	CHLBALEB_00874
etfA	etfA	Electron transfer flavoprotein subunit alpha	740	740	1	1	1565				510	936	935.424	MENCNODC_01114	OCHOGMLH_01068	MNLOAMIK_00347	DLNJKCNL_00830	FELILMGD_00897	AKJJAIHI_00921	JAPPAPAM_00955	CLLHIMHF_00345	FDAFADBH_01452	FCFFIFNK_00930	OLDMBJMC_00553	KINAJLFB_01032	FPKMLGDB_01000	MPOBMLGN_00966	EEHBFCEJ_01007	DBMBCPON_01005	IEPPDPCD_00932	AHOAOFHC_00938	OEHIEBAK_01136	GOGIOEFI_00985	EPJBLLLI_00734	GFHDMAII_00875	DBCNGFKK_01055	EOOJNOJJ_00608	JFOJPNMJ_01104	DNHEJBGD_01094	IDOLMBCI_00658	PGHEEAJL_00486	JDKKPHEE_01387	KFGNHKJC_00954	DKAEDMHI_00938	NHFLCCAC_00795	GAALCJHF_00736	NIGJGHFL_01039	ABIHMDHL_01108	CHLBALEB_00989
mutY_1~~~mutY~~~mutY_2	mutY_1;mutY;mutY_2	Adenine DNA glycosylase	740	741	1.00135	1	1564				495	1047	1045	MENCNODC_00799	OCHOGMLH_00875	MNLOAMIK_00512	DLNJKCNL_00560	FELILMGD_00645	AKJJAIHI_00708	JAPPAPAM_00656	CLLHIMHF_00614	FDAFADBH_00538	FCFFIFNK_00569	OLDMBJMC_00479	KINAJLFB_00256	FPKMLGDB_00787	MPOBMLGN_00719	EEHBFCEJ_00813	DBMBCPON_00699	IEPPDPCD_00859	AHOAOFHC_00475	OEHIEBAK_00571	GOGIOEFI_00860	EPJBLLLI_00403	GFHDMAII_01015	DBCNGFKK_00283	EOOJNOJJ_00664	JFOJPNMJ_00500	DNHEJBGD_00570	IDOLMBCI_00716	PGHEEAJL_00704	JDKKPHEE_00448	KFGNHKJC_00740	DKAEDMHI_00647	NHFLCCAC_00687	GAALCJHF_00797	NIGJGHFL_00770	ABIHMDHL_00772	CHLBALEB_00261
sppA	sppA;	Putative signal peptide peptidase SppA;hypothetical protein	740	741	1.00135	1	1561				429	987	985.619	MENCNODC_01087	OCHOGMLH_01041	MNLOAMIK_00320	DLNJKCNL_00857	FELILMGD_00924	AKJJAIHI_00895	JAPPAPAM_00981	CLLHIMHF_00318	FDAFADBH_01718	FCFFIFNK_00903	OLDMBJMC_00526	KINAJLFB_01059	FPKMLGDB_01027	MPOBMLGN_00940	EEHBFCEJ_00980	DBMBCPON_00978	IEPPDPCD_00906	AHOAOFHC_00911	OEHIEBAK_01109	GOGIOEFI_01012	EPJBLLLI_00708	GFHDMAII_00848	DBCNGFKK_01029	EOOJNOJJ_00581	JFOJPNMJ_01077	DNHEJBGD_01120	IDOLMBCI_00685	PGHEEAJL_00512	JDKKPHEE_01360	KFGNHKJC_00927	DKAEDMHI_00965	NHFLCCAC_00822	GAALCJHF_00709	NIGJGHFL_01013	ABIHMDHL_01082	CHLBALEB_01969
rne	;rne	hypothetical protein;Ribonuclease E	740	756	1.02162	1	1560				231	2760	2694.02	MENCNODC_00689	OCHOGMLH_00768	MNLOAMIK_00733	DLNJKCNL_00431	FELILMGD_01115	AKJJAIHI_00654	JAPPAPAM_00330	CLLHIMHF_01767	FDAFADBH_00173	FCFFIFNK_01216	OLDMBJMC_00925	KINAJLFB_00584	FPKMLGDB_00470	MPOBMLGN_00475	EEHBFCEJ_00682	DBMBCPON_00646	IEPPDPCD_00055	AHOAOFHC_01204	OEHIEBAK_00795	GOGIOEFI_00541	EPJBLLLI_00529	GFHDMAII_00608	DBCNGFKK_00545	EOOJNOJJ_00423	JFOJPNMJ_00715	DNHEJBGD_00245	IDOLMBCI_00394	PGHEEAJL_00915	JDKKPHEE_01539	KFGNHKJC_01221	DKAEDMHI_00519	NHFLCCAC_00323	GAALCJHF_00549	NIGJGHFL_00392	ABIHMDHL_00468	CHLBALEB_01360
group_671		hypothetical protein	740	743	1.00405	1	1559				144	582	531.945	MENCNODC_01300	OCHOGMLH_01244	MNLOAMIK_01252	DLNJKCNL_01184	FELILMGD_01139	AKJJAIHI_01320	JAPPAPAM_01207	CLLHIMHF_01349	FDAFADBH_00978	FCFFIFNK_00689	OLDMBJMC_00869	KINAJLFB_01275	FPKMLGDB_01393	MPOBMLGN_01281	EEHBFCEJ_01218	DBMBCPON_01238	IEPPDPCD_01413	AHOAOFHC_00770	OEHIEBAK_01355	GOGIOEFI_01276	EPJBLLLI_01275	GFHDMAII_01200	DBCNGFKK_01273	EOOJNOJJ_01219	JFOJPNMJ_00808	DNHEJBGD_00691	IDOLMBCI_01307	PGHEEAJL_01351	JDKKPHEE_01466	KFGNHKJC_01124	DKAEDMHI_01246	NHFLCCAC_00999	GAALCJHF_01362	NIGJGHFL_01284	ABIHMDHL_00898	CHLBALEB_00901
lpxK	lpxK	Tetraacyldisaccharide 4'-kinase	740	740	1	1	1558				1032	1284	1035.41	MENCNODC_01301	OCHOGMLH_01245	MNLOAMIK_01253	DLNJKCNL_01185	FELILMGD_01140	AKJJAIHI_01319	JAPPAPAM_01208	CLLHIMHF_01350	FDAFADBH_00977	FCFFIFNK_00690	OLDMBJMC_00870	KINAJLFB_01276	FPKMLGDB_01392	MPOBMLGN_01280	EEHBFCEJ_01217	DBMBCPON_01239	IEPPDPCD_01412	AHOAOFHC_00769	OEHIEBAK_01356	GOGIOEFI_01277	EPJBLLLI_01276	GFHDMAII_01201	DBCNGFKK_01272	EOOJNOJJ_01220	JFOJPNMJ_00809	DNHEJBGD_00692	IDOLMBCI_01306	PGHEEAJL_01350	JDKKPHEE_01467	KFGNHKJC_01125	DKAEDMHI_01247	NHFLCCAC_01000	GAALCJHF_01361	NIGJGHFL_01285	ABIHMDHL_00899	CHLBALEB_00902
group_670		hypothetical protein	740	789	1.06622	1	1557				381	1041	977.231	MENCNODC_01197	OCHOGMLH_01740	MNLOAMIK_01779	DLNJKCNL_01807	FELILMGD_00989	AKJJAIHI_01830	JAPPAPAM_01796	CLLHIMHF_01197	FDAFADBH_01821	FCFFIFNK_01154	OLDMBJMC_01737	KINAJLFB_01124	FPKMLGDB_01252	MPOBMLGN_01097	EEHBFCEJ_01815	DBMBCPON_01086	IEPPDPCD_01790	AHOAOFHC_01746	OEHIEBAK_00906	GOGIOEFI_01819	EPJBLLLI_00641	GFHDMAII_00942	DBCNGFKK_01182	EOOJNOJJ_01110	JFOJPNMJ_01817	DNHEJBGD_01779	IDOLMBCI_01168	PGHEEAJL_01863	JDKKPHEE_01870	KFGNHKJC_01818	DKAEDMHI_01795	NHFLCCAC_01704	GAALCJHF_01314	NIGJGHFL_01180	ABIHMDHL_01190	CHLBALEB_00559
secG	secG	Protein-export membrane protein SecG	740	740	1	1	1555				351	351	351	MENCNODC_01003	OCHOGMLH_00405	MNLOAMIK_01121	DLNJKCNL_00957	FELILMGD_00835	AKJJAIHI_01052	JAPPAPAM_00909	CLLHIMHF_00470	FDAFADBH_01323	FCFFIFNK_00333	OLDMBJMC_00265	KINAJLFB_00468	FPKMLGDB_00547	MPOBMLGN_00182	EEHBFCEJ_00404	DBMBCPON_00931	IEPPDPCD_00284	AHOAOFHC_00866	OEHIEBAK_00404	GOGIOEFI_00333	EPJBLLLI_01008	GFHDMAII_00491	DBCNGFKK_00944	EOOJNOJJ_00985	JFOJPNMJ_00416	DNHEJBGD_01036	IDOLMBCI_00916	PGHEEAJL_00621	JDKKPHEE_01256	KFGNHKJC_00711	DKAEDMHI_00403	NHFLCCAC_00901	GAALCJHF_01058	NIGJGHFL_01086	ABIHMDHL_01038	CHLBALEB_01071
eda	eda	KHG/KDPG aldolase	740	740	1	1	1552				585	639	638.927	MENCNODC_00797	OCHOGMLH_00873	MNLOAMIK_00510	DLNJKCNL_00562	FELILMGD_00643	AKJJAIHI_00710	JAPPAPAM_00658	CLLHIMHF_00616	FDAFADBH_00536	FCFFIFNK_00567	OLDMBJMC_00477	KINAJLFB_00254	FPKMLGDB_00785	MPOBMLGN_00717	EEHBFCEJ_00811	DBMBCPON_00701	IEPPDPCD_00857	AHOAOFHC_00473	OEHIEBAK_00569	GOGIOEFI_00858	EPJBLLLI_00401	GFHDMAII_01013	DBCNGFKK_00285	EOOJNOJJ_00662	JFOJPNMJ_00498	DNHEJBGD_00568	IDOLMBCI_00714	PGHEEAJL_00702	JDKKPHEE_00446	KFGNHKJC_00738	DKAEDMHI_00645	NHFLCCAC_00689	GAALCJHF_00795	NIGJGHFL_00768	ABIHMDHL_00770	CHLBALEB_00259
banIM	banIM	Modification methylase BanI	740	740	1	1	1551				1236	1272	1271.95	MENCNODC_00836	OCHOGMLH_00912	MNLOAMIK_00550	DLNJKCNL_00521	FELILMGD_00683	AKJJAIHI_00669	JAPPAPAM_00619	CLLHIMHF_00577	FDAFADBH_00576	FCFFIFNK_00606	OLDMBJMC_00517	KINAJLFB_00294	FPKMLGDB_00825	MPOBMLGN_00757	EEHBFCEJ_00852	DBMBCPON_00661	IEPPDPCD_00897	AHOAOFHC_00513	OEHIEBAK_00609	GOGIOEFI_00897	EPJBLLLI_00441	GFHDMAII_01053	DBCNGFKK_00245	EOOJNOJJ_00703	JFOJPNMJ_00537	DNHEJBGD_00608	IDOLMBCI_00754	PGHEEAJL_00744	JDKKPHEE_00489	KFGNHKJC_00777	DKAEDMHI_00686	NHFLCCAC_00648	GAALCJHF_00835	NIGJGHFL_00808	ABIHMDHL_00810	CHLBALEB_00299
cysJ_1~~~cysJ_2~~~cysJ	;cysJ_1;cysJ_2;cysJ	hypothetical protein;Sulfite reductase [NADPH] flavoprotein alpha-component	740	743	1.00405	1	1550				291	1035	1029.7	MENCNODC_00289	OCHOGMLH_00289	MNLOAMIK_00068	DLNJKCNL_00289	FELILMGD_00523	AKJJAIHI_00288	JAPPAPAM_00222	CLLHIMHF_00068	FDAFADBH_00771;FDAFADBH_00444	FCFFIFNK_00093	OLDMBJMC_00068	KINAJLFB_00068	FPKMLGDB_00315	MPOBMLGN_00068	EEHBFCEJ_00315	DBMBCPON_00094	IEPPDPCD_00595	AHOAOFHC_00289	OEHIEBAK_00314	GOGIOEFI_00093	EPJBLLLI_00288	GFHDMAII_00314	DBCNGFKK_00059	EOOJNOJJ_00270	JFOJPNMJ_00068	DNHEJBGD_00068	IDOLMBCI_00314	PGHEEAJL_00289	JDKKPHEE_00292	KFGNHKJC_00289	DKAEDMHI_00289	NHFLCCAC_01391	GAALCJHF_00068	NIGJGHFL_00093	ABIHMDHL_00288	CHLBALEB_00889
xanQ_2~~~xanQ_1	xanQ_2;xanQ_1	Xanthine permease XanQ	740	906	1.22432	1	1548				450	1086	897.464	MENCNODC_01588	OCHOGMLH_01497	MNLOAMIK_01532	DLNJKCNL_01509	FELILMGD_01551	AKJJAIHI_01596;AKJJAIHI_01597	JAPPAPAM_00810	CLLHIMHF_01521	FDAFADBH_01369	FCFFIFNK_01671	OLDMBJMC_01341	KINAJLFB_01519	FPKMLGDB_01710	MPOBMLGN_01576	EEHBFCEJ_01545;EEHBFCEJ_01544	DBMBCPON_01591	IEPPDPCD_01555	AHOAOFHC_01446	OEHIEBAK_01553	GOGIOEFI_01487	EPJBLLLI_01473	GFHDMAII_01617	DBCNGFKK_01494	EOOJNOJJ_01544	JFOJPNMJ_01591	DNHEJBGD_01516	IDOLMBCI_01560	PGHEEAJL_01614	JDKKPHEE_00701;JDKKPHEE_00702	KFGNHKJC_01356	DKAEDMHI_01527;DKAEDMHI_01526	NHFLCCAC_00367;NHFLCCAC_00368	GAALCJHF_01647	NIGJGHFL_01556	ABIHMDHL_01638	CHLBALEB_01504
group_665		hypothetical protein	740	741	1.00135	1	1546				372	1134	1132.48	MENCNODC_01757	OCHOGMLH_01830	MNLOAMIK_01647	DLNJKCNL_01674	FELILMGD_01851	AKJJAIHI_01694	JAPPAPAM_01010	CLLHIMHF_01804	FDAFADBH_01673	FCFFIFNK_01867	OLDMBJMC_01531	KINAJLFB_01839	FPKMLGDB_01914	MPOBMLGN_01744	EEHBFCEJ_01703	DBMBCPON_01795	IEPPDPCD_01846	AHOAOFHC_01643	OEHIEBAK_01704	GOGIOEFI_01686	EPJBLLLI_01676	GFHDMAII_01753	DBCNGFKK_01842	EOOJNOJJ_01740	JFOJPNMJ_01734	DNHEJBGD_01868	IDOLMBCI_01834	PGHEEAJL_01785	JDKKPHEE_01926	KFGNHKJC_01592	DKAEDMHI_01641	NHFLCCAC_01511	GAALCJHF_01850	NIGJGHFL_01723	ABIHMDHL_01771	CHLBALEB_01665
rlmL	;rlmL	hypothetical protein;Ribosomal RNA large subunit methyltransferase L;Ribosomal RNA large subunit methyltransferase K/L	740	742	1.0027	1	1545				336	1143	1127.83	MENCNODC_01937	OCHOGMLH_01942	MNLOAMIK_01960	DLNJKCNL_01957	FELILMGD_01931	AKJJAIHI_01961	JAPPAPAM_01959	CLLHIMHF_01860	FDAFADBH_00649	FCFFIFNK_01976	OLDMBJMC_01924	KINAJLFB_01850	FPKMLGDB_01988	MPOBMLGN_01049	EEHBFCEJ_01932	DBMBCPON_01939	IEPPDPCD_01958	AHOAOFHC_01907	OEHIEBAK_01985	GOGIOEFI_01946	EPJBLLLI_01956	GFHDMAII_01957	DBCNGFKK_01914	EOOJNOJJ_01940	JFOJPNMJ_01990	DNHEJBGD_01969	IDOLMBCI_01986	PGHEEAJL_01931	JDKKPHEE_01229	KFGNHKJC_01910	DKAEDMHI_01926	NHFLCCAC_02047;NHFLCCAC_02020	GAALCJHF_01955	NIGJGHFL_01965	ABIHMDHL_01957	CHLBALEB_01915
group_664		S-formylglutathione hydrolase	740	744	1.00541	1	1544				354	828	823.581	MENCNODC_00470	OCHOGMLH_01485	MNLOAMIK_01493	DLNJKCNL_01461	FELILMGD_00378	AKJJAIHI_00551	JAPPAPAM_01479	CLLHIMHF_01175	FDAFADBH_00473	FCFFIFNK_01573	OLDMBJMC_01328	KINAJLFB_00202	FPKMLGDB_00871	MPOBMLGN_01537	EEHBFCEJ_01496	DBMBCPON_01436	IEPPDPCD_00630	AHOAOFHC_01434	OEHIEBAK_00683	GOGIOEFI_00668	EPJBLLLI_01434	GFHDMAII_00765	DBCNGFKK_01461	EOOJNOJJ_01475	JFOJPNMJ_01496	DNHEJBGD_01504	IDOLMBCI_01492	PGHEEAJL_00650	JDKKPHEE_01646	KFGNHKJC_00588	DKAEDMHI_00696	NHFLCCAC_01290	GAALCJHF_01572	NIGJGHFL_00977	ABIHMDHL_01563	CHLBALEB_01471
tsaD	tsaD	tRNA N6-adenosine threonylcarbamoyltransferase	740	740	1	1	1543				969	1065	1064.87	MENCNODC_00538	OCHOGMLH_00810	MNLOAMIK_00592	DLNJKCNL_00479	FELILMGD_00416	AKJJAIHI_00436	JAPPAPAM_00370	CLLHIMHF_00719	FDAFADBH_00811	FCFFIFNK_00648	OLDMBJMC_00425	KINAJLFB_00699	FPKMLGDB_00929	MPOBMLGN_00527	EEHBFCEJ_00734	DBMBCPON_00429	IEPPDPCD_00797	AHOAOFHC_00411	OEHIEBAK_00995	GOGIOEFI_00726	EPJBLLLI_00581	GFHDMAII_00812	DBCNGFKK_00670	EOOJNOJJ_00191	JFOJPNMJ_00767	DNHEJBGD_00650	IDOLMBCI_00581	PGHEEAJL_00786	JDKKPHEE_00869	KFGNHKJC_00421	DKAEDMHI_00807	NHFLCCAC_00551	GAALCJHF_00663	NIGJGHFL_00509	ABIHMDHL_00510	CHLBALEB_00439
group_663		hypothetical protein	740	740	1	1	1542				354	354	354	MENCNODC_01864	OCHOGMLH_01871	MNLOAMIK_01830	DLNJKCNL_01858	FELILMGD_01795	AKJJAIHI_01863	JAPPAPAM_01829	CLLHIMHF_01845	FDAFADBH_01764	FCFFIFNK_01908	OLDMBJMC_01788	KINAJLFB_01787	FPKMLGDB_01882	MPOBMLGN_01845	EEHBFCEJ_01887	DBMBCPON_01835	IEPPDPCD_01834	AHOAOFHC_01834	OEHIEBAK_01889	GOGIOEFI_01852	EPJBLLLI_01862	GFHDMAII_01859	DBCNGFKK_01854	EOOJNOJJ_01879	JFOJPNMJ_01909	DNHEJBGD_01829	IDOLMBCI_01864	PGHEEAJL_01550	JDKKPHEE_01912	KFGNHKJC_01738	DKAEDMHI_01839	NHFLCCAC_01691	GAALCJHF_01891	NIGJGHFL_00961	ABIHMDHL_01892	CHLBALEB_01788
yfgD	yfgD	putative protein YfgD	740	740	1	1	1541				354	354	354	MENCNODC_01125	OCHOGMLH_01079	MNLOAMIK_00358	DLNJKCNL_00818	FELILMGD_00886	AKJJAIHI_00932	JAPPAPAM_00944	CLLHIMHF_00356	FDAFADBH_01441	FCFFIFNK_00941	OLDMBJMC_00564	KINAJLFB_01021	FPKMLGDB_00989	MPOBMLGN_00977	EEHBFCEJ_01018	DBMBCPON_01016	IEPPDPCD_00943	AHOAOFHC_00949	OEHIEBAK_01147	GOGIOEFI_00974	EPJBLLLI_00745	GFHDMAII_00886	DBCNGFKK_01066	EOOJNOJJ_00619	JFOJPNMJ_01115	DNHEJBGD_01083	IDOLMBCI_00647	PGHEEAJL_00474	JDKKPHEE_01398	KFGNHKJC_00965	DKAEDMHI_00927	NHFLCCAC_00784	GAALCJHF_00747	NIGJGHFL_01050	ABIHMDHL_01119	CHLBALEB_00978
group_662		hypothetical protein	740	742	1.0027	1	1540				603	2775	2766.32	MENCNODC_01488	OCHOGMLH_01341	MNLOAMIK_01350	DLNJKCNL_01313	FELILMGD_01256	AKJJAIHI_00511	JAPPAPAM_01334	CLLHIMHF_01424	FDAFADBH_01000	FCFFIFNK_01402	OLDMBJMC_01002	KINAJLFB_01382	FPKMLGDB_01526	MPOBMLGN_01377	EEHBFCEJ_01320	DBMBCPON_01394	IEPPDPCD_00670	AHOAOFHC_01024	OEHIEBAK_00643	GOGIOEFI_01137	EPJBLLLI_01328	GFHDMAII_00725	DBCNGFKK_01358	EOOJNOJJ_01335	JFOJPNMJ_01219	DNHEJBGD_01359	IDOLMBCI_01383	PGHEEAJL_01447	JDKKPHEE_00523	KFGNHKJC_01178	DKAEDMHI_00736	NHFLCCAC_01329	GAALCJHF_01465	NIGJGHFL_00716	ABIHMDHL_00718	CHLBALEB_01230
group_661		hypothetical protein	740	740	1	1	1539				354	354	354	MENCNODC_00450	OCHOGMLH_00522	MNLOAMIK_00653	DLNJKCNL_01373	FELILMGD_01363	AKJJAIHI_01471	JAPPAPAM_01402	CLLHIMHF_00811	FDAFADBH_00493	FCFFIFNK_01093	OLDMBJMC_01205	KINAJLFB_00181	FPKMLGDB_00850	MPOBMLGN_00853	EEHBFCEJ_01410	DBMBCPON_01510	IEPPDPCD_00754	AHOAOFHC_01348	OEHIEBAK_00770	GOGIOEFI_00647	EPJBLLLI_01099	GFHDMAII_00583	DBCNGFKK_00518	EOOJNOJJ_00880	JFOJPNMJ_01476	DNHEJBGD_01418	IDOLMBCI_01435	PGHEEAJL_00939	JDKKPHEE_00916	KFGNHKJC_00608	DKAEDMHI_01437	NHFLCCAC_01233	GAALCJHF_00393	NIGJGHFL_01475	ABIHMDHL_01477	CHLBALEB_01451
group_660		hypothetical protein	740	740	1	1	1538				354	354	354	MENCNODC_00225	OCHOGMLH_00225	MNLOAMIK_00004	DLNJKCNL_00225	FELILMGD_00459	AKJJAIHI_00224	JAPPAPAM_00158	CLLHIMHF_00004	FDAFADBH_00707	FCFFIFNK_00157	OLDMBJMC_00004	KINAJLFB_00004	FPKMLGDB_00379	MPOBMLGN_00004	EEHBFCEJ_00379	DBMBCPON_00158	IEPPDPCD_00531	AHOAOFHC_00225	OEHIEBAK_00378	GOGIOEFI_00157	EPJBLLLI_00224	GFHDMAII_00378	DBCNGFKK_00123	EOOJNOJJ_00334	JFOJPNMJ_00004	DNHEJBGD_00004	IDOLMBCI_00378	PGHEEAJL_00225	JDKKPHEE_00228	KFGNHKJC_00225	DKAEDMHI_00225	NHFLCCAC_01127	GAALCJHF_00004	NIGJGHFL_00157	ABIHMDHL_00224	CHLBALEB_00825
gltS	;gltS	hypothetical protein;Sodium/glutamate symporter	740	741	1.00135	1	1536				213	1215	1213.21	MENCNODC_01465	OCHOGMLH_01203	MNLOAMIK_01392	DLNJKCNL_01350	FELILMGD_01293	AKJJAIHI_01401	JAPPAPAM_01355	CLLHIMHF_01445	FDAFADBH_01110	FCFFIFNK_01460	OLDMBJMC_00965	KINAJLFB_01424	FPKMLGDB_01548	MPOBMLGN_01414	EEHBFCEJ_01298	DBMBCPON_01351	IEPPDPCD_00170	AHOAOFHC_01165	OEHIEBAK_01424	GOGIOEFI_01388	EPJBLLLI_01203	GFHDMAII_01481	DBCNGFKK_01395	EOOJNOJJ_01357	JFOJPNMJ_01445	DNHEJBGD_01396	IDOLMBCI_01662	PGHEEAJL_01468	JDKKPHEE_00744	KFGNHKJC_01101	DKAEDMHI_01411	NHFLCCAC_01141	GAALCJHF_01442	NIGJGHFL_01397	ABIHMDHL_01452	CHLBALEB_01188
mshA_3	;mshA_3	hypothetical protein;D-inositol-3-phosphate glycosyltransferase	740	1112	1.5027	1	1535				120	1209	774.758	MENCNODC_01412;MENCNODC_01413	OCHOGMLH_01314;OCHOGMLH_01315	MNLOAMIK_01311	DLNJKCNL_01006;DLNJKCNL_01005	FELILMGD_01210;FELILMGD_01209	AKJJAIHI_01359;AKJJAIHI_01358	JAPPAPAM_01880;JAPPAPAM_01879	CLLHIMHF_00774;CLLHIMHF_00773	FDAFADBH_01481	FCFFIFNK_01364;FCFFIFNK_01365	OLDMBJMC_01418	KINAJLFB_01600;KINAJLFB_01599	FPKMLGDB_00509;FPKMLGDB_00510	MPOBMLGN_01656;MPOBMLGN_01655	EEHBFCEJ_01256	DBMBCPON_01309;DBMBCPON_01308	IEPPDPCD_00016	AHOAOFHC_01523	OEHIEBAK_01573;OEHIEBAK_01574	GOGIOEFI_01336;GOGIOEFI_01335	EPJBLLLI_01523;EPJBLLLI_01522	GFHDMAII_01429	DBCNGFKK_01300	EOOJNOJJ_01288	JFOJPNMJ_01403;JFOJPNMJ_01402	DNHEJBGD_00284	IDOLMBCI_01037;IDOLMBCI_01038	PGHEEAJL_01140;PGHEEAJL_01141	JDKKPHEE_00563;JDKKPHEE_00562	KFGNHKJC_00796;KFGNHKJC_00795	DKAEDMHI_01305	NHFLCCAC_01068;NHFLCCAC_01069	GAALCJHF_01400;GAALCJHF_01399	NIGJGHFL_01344;NIGJGHFL_01343	ABIHMDHL_01357	CHLBALEB_01692;CHLBALEB_01693
group_658		hypothetical protein	740	751	1.01486	1	1534				156	1830	1634.07	MENCNODC_01414	OCHOGMLH_01313	MNLOAMIK_01312	DLNJKCNL_01004	FELILMGD_01208	AKJJAIHI_01357	JAPPAPAM_01881	CLLHIMHF_00772	FDAFADBH_01482	FCFFIFNK_01366	OLDMBJMC_01417	KINAJLFB_01601	FPKMLGDB_00508	MPOBMLGN_01654	EEHBFCEJ_01255	DBMBCPON_01307	IEPPDPCD_00017	AHOAOFHC_01524	OEHIEBAK_01575	GOGIOEFI_01337	EPJBLLLI_01521	GFHDMAII_01430	DBCNGFKK_01301	EOOJNOJJ_01287	JFOJPNMJ_01401	DNHEJBGD_00283	IDOLMBCI_01039	PGHEEAJL_01139	JDKKPHEE_00561	KFGNHKJC_00797	DKAEDMHI_01306	NHFLCCAC_01067	GAALCJHF_01398	NIGJGHFL_01345	ABIHMDHL_01356	CHLBALEB_01691
ggt_2~~~ggt_1	;ggt_2;ggt_1	hypothetical protein;Glutathione hydrolase proenzyme	740	740	1	1	1533				306	1188	1156.81	MENCNODC_00238	OCHOGMLH_00238	MNLOAMIK_00017	DLNJKCNL_00238	FELILMGD_00472	AKJJAIHI_00237	JAPPAPAM_00171	CLLHIMHF_00017	FDAFADBH_00720	FCFFIFNK_00144	OLDMBJMC_00017	KINAJLFB_00017	FPKMLGDB_00366	MPOBMLGN_00017	EEHBFCEJ_00366	DBMBCPON_00145	IEPPDPCD_00544	AHOAOFHC_00238	OEHIEBAK_00365	GOGIOEFI_00144	EPJBLLLI_00237	GFHDMAII_00365	DBCNGFKK_00110	EOOJNOJJ_00321	JFOJPNMJ_00017	DNHEJBGD_00017	IDOLMBCI_00365	PGHEEAJL_00238	JDKKPHEE_00241	KFGNHKJC_00238	DKAEDMHI_00238	NHFLCCAC_01114	GAALCJHF_00017	NIGJGHFL_00144	ABIHMDHL_00237	CHLBALEB_00838
group_657		hypothetical protein	740	743	1.00405	1	1532				549	1290	1275.92	MENCNODC_01094	OCHOGMLH_01048	MNLOAMIK_00327	DLNJKCNL_00850	FELILMGD_00917	AKJJAIHI_00902	JAPPAPAM_00974	CLLHIMHF_00325	FDAFADBH_01725	FCFFIFNK_00910	OLDMBJMC_00533	KINAJLFB_01052	FPKMLGDB_01020	MPOBMLGN_00947	EEHBFCEJ_00987	DBMBCPON_00985	IEPPDPCD_00913	AHOAOFHC_00918	OEHIEBAK_01116	GOGIOEFI_01005	EPJBLLLI_00715	GFHDMAII_00855	DBCNGFKK_01036	EOOJNOJJ_00588	JFOJPNMJ_01084	DNHEJBGD_01113	IDOLMBCI_00678	PGHEEAJL_00505	JDKKPHEE_01367	KFGNHKJC_00934	DKAEDMHI_00958	NHFLCCAC_00815	GAALCJHF_00716	NIGJGHFL_01020	ABIHMDHL_01089	CHLBALEB_01962
group_656		hypothetical protein	740	740	1	1	1531				204	432	214.784	MENCNODC_00560	OCHOGMLH_00788	MNLOAMIK_00614	DLNJKCNL_00457	FELILMGD_00394	AKJJAIHI_00414	JAPPAPAM_00348	CLLHIMHF_00697	FDAFADBH_01630	FCFFIFNK_00670	OLDMBJMC_00447	KINAJLFB_00677	FPKMLGDB_00907	MPOBMLGN_00549	EEHBFCEJ_00757	DBMBCPON_00407	IEPPDPCD_00775	AHOAOFHC_00389	OEHIEBAK_00973	GOGIOEFI_00704	EPJBLLLI_00603	GFHDMAII_00834	DBCNGFKK_00692	EOOJNOJJ_00213	JFOJPNMJ_00789	DNHEJBGD_00672	IDOLMBCI_00559	PGHEEAJL_00808	JDKKPHEE_00891	KFGNHKJC_00443	DKAEDMHI_00829	NHFLCCAC_00573	GAALCJHF_00641	NIGJGHFL_00487	ABIHMDHL_00488	CHLBALEB_00461
lplT	;lplT	hypothetical protein;Lysophospholipid transporter LplT	740	741	1.00135	1	1530				507	1311	1309.18	MENCNODC_01172	OCHOGMLH_01111	MNLOAMIK_01177	DLNJKCNL_01061	FELILMGD_00965	AKJJAIHI_01165	JAPPAPAM_01069	CLLHIMHF_01128	FDAFADBH_01571	FCFFIFNK_01027	OLDMBJMC_01511	KINAJLFB_01100	FPKMLGDB_01185	MPOBMLGN_01008	EEHBFCEJ_01064	DBMBCPON_01062	IEPPDPCD_01311	AHOAOFHC_00979	OEHIEBAK_00947	GOGIOEFI_01092	EPJBLLLI_00682	GFHDMAII_01334	DBCNGFKK_01112	EOOJNOJJ_01026	JFOJPNMJ_01163	DNHEJBGD_01162	IDOLMBCI_01099	PGHEEAJL_01196	JDKKPHEE_00678	KFGNHKJC_01524	DKAEDMHI_01125	NHFLCCAC_00391	GAALCJHF_01230	NIGJGHFL_01140	ABIHMDHL_01166	CHLBALEB_00599
folB	folB	Dihydroneopterin aldolase	740	740	1	1	1525				357	357	357	MENCNODC_00246	OCHOGMLH_00246	MNLOAMIK_00025	DLNJKCNL_00246	FELILMGD_00480	AKJJAIHI_00245	JAPPAPAM_00179	CLLHIMHF_00025	FDAFADBH_00728	FCFFIFNK_00136	OLDMBJMC_00025	KINAJLFB_00025	FPKMLGDB_00358	MPOBMLGN_00025	EEHBFCEJ_00358	DBMBCPON_00137	IEPPDPCD_00552	AHOAOFHC_00246	OEHIEBAK_00357	GOGIOEFI_00136	EPJBLLLI_00245	GFHDMAII_00357	DBCNGFKK_00102	EOOJNOJJ_00313	JFOJPNMJ_00025	DNHEJBGD_00025	IDOLMBCI_00357	PGHEEAJL_00246	JDKKPHEE_00249	KFGNHKJC_00246	DKAEDMHI_00246	NHFLCCAC_01106	GAALCJHF_00025	NIGJGHFL_00136	ABIHMDHL_00245	CHLBALEB_00846
btuB_1~~~btuB_2	btuB_1;btuB_2;	Vitamin B12 transporter BtuB;hypothetical protein	740	743	1.00405	1	1523				474	3426	3410.85	MENCNODC_01626	OCHOGMLH_01554	MNLOAMIK_01541	DLNJKCNL_01544	FELILMGD_01606	AKJJAIHI_01607	JAPPAPAM_01520	CLLHIMHF_01578	FDAFADBH_01426	FCFFIFNK_01662	OLDMBJMC_01377	KINAJLFB_01549	FPKMLGDB_01460	MPOBMLGN_01585	EEHBFCEJ_01581	DBMBCPON_01621	IEPPDPCD_00727	AHOAOFHC_01503	OEHIEBAK_01462	GOGIOEFI_01523	EPJBLLLI_01482	GFHDMAII_01674	DBCNGFKK_01551	EOOJNOJJ_01601	JFOJPNMJ_01600	DNHEJBGD_01551	IDOLMBCI_01617	PGHEEAJL_00965	JDKKPHEE_00942	KFGNHKJC_01364	DKAEDMHI_01535	NHFLCCAC_01495	GAALCJHF_01704	NIGJGHFL_01586	ABIHMDHL_01668	CHLBALEB_01561
rssA~~~sasA_1	;rssA;sasA_1	hypothetical protein;Swarming motility regulation sensor protein RssA;Adaptive-response sensory-kinase SasA	740	795	1.07432	1	1522				375	1320	1233.04	MENCNODC_00531	OCHOGMLH_00818	MNLOAMIK_00585	DLNJKCNL_00486	FELILMGD_00423	AKJJAIHI_00443	JAPPAPAM_00377	CLLHIMHF_00726	FDAFADBH_00804	FCFFIFNK_00641	OLDMBJMC_00418	KINAJLFB_00707	FPKMLGDB_00936	MPOBMLGN_00520	EEHBFCEJ_00727	DBMBCPON_00436	IEPPDPCD_00804	AHOAOFHC_00418	OEHIEBAK_01002	GOGIOEFI_00733	EPJBLLLI_00574	GFHDMAII_00805	DBCNGFKK_00663	EOOJNOJJ_00184	JFOJPNMJ_00760	DNHEJBGD_00643	IDOLMBCI_00588	PGHEEAJL_00779	JDKKPHEE_00862	KFGNHKJC_00414	DKAEDMHI_00800	NHFLCCAC_00544	GAALCJHF_00670	NIGJGHFL_00516	ABIHMDHL_00517	CHLBALEB_00432
group_652		hypothetical protein	740	747	1.00946	1	1521				558	1500	1486.14	MENCNODC_01829	OCHOGMLH_01714	MNLOAMIK_01724	DLNJKCNL_01630	FELILMGD_01732	AKJJAIHI_01774	JAPPAPAM_01554	CLLHIMHF_01715	FDAFADBH_01867	FCFFIFNK_01709	OLDMBJMC_01645	KINAJLFB_01750	FPKMLGDB_01742	MPOBMLGN_01819	EEHBFCEJ_01829	DBMBCPON_01752	IEPPDPCD_01614	AHOAOFHC_01788	OEHIEBAK_01813	GOGIOEFI_01751	EPJBLLLI_01793	GFHDMAII_01793	DBCNGFKK_01719	EOOJNOJJ_01815	JFOJPNMJ_01653	DNHEJBGD_01747	IDOLMBCI_01772	PGHEEAJL_01686	JDKKPHEE_01702	KFGNHKJC_01869	DKAEDMHI_01738	NHFLCCAC_01731	GAALCJHF_01795	NIGJGHFL_01618	ABIHMDHL_01682	CHLBALEB_01832
group_651		hypothetical protein	740	772	1.04324	1	1520				159	2148	1998.28	MENCNODC_01831	OCHOGMLH_01712	MNLOAMIK_01726	DLNJKCNL_01632	FELILMGD_01730	AKJJAIHI_01776	JAPPAPAM_01552	CLLHIMHF_01713	FDAFADBH_01865	FCFFIFNK_01707	OLDMBJMC_01647	KINAJLFB_01748	FPKMLGDB_01744	MPOBMLGN_01821	EEHBFCEJ_01827	DBMBCPON_01750	IEPPDPCD_01616	AHOAOFHC_01790	OEHIEBAK_01815	GOGIOEFI_01749	EPJBLLLI_01795	GFHDMAII_01791	DBCNGFKK_01717	EOOJNOJJ_01817	JFOJPNMJ_01655	DNHEJBGD_01749	IDOLMBCI_01770	PGHEEAJL_01684	JDKKPHEE_01704	KFGNHKJC_01871	DKAEDMHI_01740	NHFLCCAC_01729	GAALCJHF_01797	NIGJGHFL_01620	ABIHMDHL_01680	CHLBALEB_01830
ppx	ppx;	Exopolyphosphatase;hypothetical protein	740	741	1.00135	1	1519				597	1509	1506.81	MENCNODC_01223	OCHOGMLH_01663	MNLOAMIK_01661	DLNJKCNL_01698	FELILMGD_01015	AKJJAIHI_01680	JAPPAPAM_01643	CLLHIMHF_01223	FDAFADBH_01180	FCFFIFNK_01127	OLDMBJMC_01602	KINAJLFB_01150	FPKMLGDB_01225	MPOBMLGN_01123	EEHBFCEJ_01727	DBMBCPON_01112	IEPPDPCD_01742	AHOAOFHC_01657	OEHIEBAK_01728	GOGIOEFI_01721	EPJBLLLI_01690	GFHDMAII_00968	DBCNGFKK_01208	EOOJNOJJ_01083	JFOJPNMJ_01769	DNHEJBGD_01684	IDOLMBCI_01194	PGHEEAJL_01742	JDKKPHEE_01432	KFGNHKJC_01430	DKAEDMHI_01676	NHFLCCAC_01450	GAALCJHF_01287	NIGJGHFL_01206	ABIHMDHL_01217	CHLBALEB_01572
dacC_2	;dacC_2	hypothetical protein;D-alanyl-D-alanine carboxypeptidase DacC	740	741	1.00135	1	1518				558	1527	1494.85	MENCNODC_00535	OCHOGMLH_00814	MNLOAMIK_00589	DLNJKCNL_00482	FELILMGD_00419	AKJJAIHI_00439	JAPPAPAM_00373	CLLHIMHF_00722	FDAFADBH_00808	FCFFIFNK_00645	OLDMBJMC_00422	KINAJLFB_00703	FPKMLGDB_00932	MPOBMLGN_00524	EEHBFCEJ_00731	DBMBCPON_00432	IEPPDPCD_00800	AHOAOFHC_00414	OEHIEBAK_00998	GOGIOEFI_00729	EPJBLLLI_00578	GFHDMAII_00809	DBCNGFKK_00667	EOOJNOJJ_00188	JFOJPNMJ_00764	DNHEJBGD_00647	IDOLMBCI_00584	PGHEEAJL_00783	JDKKPHEE_00866	KFGNHKJC_00418	DKAEDMHI_00804	NHFLCCAC_00548	GAALCJHF_00666	NIGJGHFL_00512	ABIHMDHL_00513	CHLBALEB_00436
yhjX	yhjX;	putative MFS-type transporter YhjX;hypothetical protein	740	742	1.0027	1	1517				630	1542	1537.8	MENCNODC_01504	OCHOGMLH_01357	MNLOAMIK_01366	DLNJKCNL_01297	FELILMGD_01241	AKJJAIHI_00496	JAPPAPAM_01318	CLLHIMHF_01408	FDAFADBH_01016	FCFFIFNK_01418	OLDMBJMC_01017	KINAJLFB_01398	FPKMLGDB_01511	MPOBMLGN_01361	EEHBFCEJ_01335	DBMBCPON_01378	IEPPDPCD_00686	AHOAOFHC_01040	OEHIEBAK_00627	GOGIOEFI_01152	EPJBLLLI_01344	GFHDMAII_00709	DBCNGFKK_01342	EOOJNOJJ_01319	JFOJPNMJ_01203	DNHEJBGD_01344	IDOLMBCI_01399	PGHEEAJL_01431	JDKKPHEE_00508	KFGNHKJC_01193	DKAEDMHI_00752	NHFLCCAC_01345	GAALCJHF_01481	NIGJGHFL_00701	ABIHMDHL_00702	CHLBALEB_01214
idnT~~~ygbN	;idnT;ygbN	hypothetical protein;Gnt-II system L-idonate transporter;Inner membrane permease YgbN	740	741	1.00135	1	1516				177	1386	976.227	MENCNODC_01407	OCHOGMLH_01320	MNLOAMIK_01306	DLNJKCNL_01011	FELILMGD_01215	AKJJAIHI_01364	JAPPAPAM_01874	CLLHIMHF_00779	FDAFADBH_01476	FCFFIFNK_01359	OLDMBJMC_01423	KINAJLFB_01594	FPKMLGDB_00515	MPOBMLGN_01661	EEHBFCEJ_01261	DBMBCPON_01314	IEPPDPCD_00011	AHOAOFHC_01518	OEHIEBAK_01568	GOGIOEFI_01330	EPJBLLLI_01528	GFHDMAII_01424	DBCNGFKK_01295	EOOJNOJJ_01293	JFOJPNMJ_01408	DNHEJBGD_00289	IDOLMBCI_01032	PGHEEAJL_01146	JDKKPHEE_00568	KFGNHKJC_00790	DKAEDMHI_01300	NHFLCCAC_01074	GAALCJHF_01405	NIGJGHFL_01338	ABIHMDHL_01362	CHLBALEB_01698
group_650		hypothetical protein	740	741	1.00135	1	1515				411	1557	1554.92	MENCNODC_01239	OCHOGMLH_01680	MNLOAMIK_01678	DLNJKCNL_01715	FELILMGD_01032	AKJJAIHI_01663	JAPPAPAM_01626	CLLHIMHF_01240	FDAFADBH_01966	FCFFIFNK_01110	OLDMBJMC_01585	KINAJLFB_01166	FPKMLGDB_01208	MPOBMLGN_01140	EEHBFCEJ_01744	DBMBCPON_01129	IEPPDPCD_01725	AHOAOFHC_01674	OEHIEBAK_01745	GOGIOEFI_01738	EPJBLLLI_01707	GFHDMAII_00985	DBCNGFKK_01225	EOOJNOJJ_01066	JFOJPNMJ_01786	DNHEJBGD_01667	IDOLMBCI_01211	PGHEEAJL_01759	JDKKPHEE_01449	KFGNHKJC_01446	DKAEDMHI_01693	NHFLCCAC_01467	GAALCJHF_01270	NIGJGHFL_01223	ABIHMDHL_01233	CHLBALEB_01588
ybaN	ybaN	Inner membrane protein YbaN	740	740	1	1	1512				360	360	360	MENCNODC_01884	OCHOGMLH_01880	MNLOAMIK_01866	DLNJKCNL_01918	FELILMGD_01873	AKJJAIHI_01923	JAPPAPAM_01902	CLLHIMHF_01884	FDAFADBH_01828	FCFFIFNK_01948	OLDMBJMC_01824	KINAJLFB_01875	FPKMLGDB_01980	MPOBMLGN_01892	EEHBFCEJ_01896	DBMBCPON_01884	IEPPDPCD_01900	AHOAOFHC_01875	OEHIEBAK_01949	GOGIOEFI_01888	EPJBLLLI_01871	GFHDMAII_01911	DBCNGFKK_01890	EOOJNOJJ_00841	JFOJPNMJ_01945	DNHEJBGD_01920	IDOLMBCI_01915	PGHEEAJL_01906	JDKKPHEE_01966	KFGNHKJC_01838	DKAEDMHI_01888	NHFLCCAC_01763	GAALCJHF_01138	NIGJGHFL_01891	ABIHMDHL_01933	CHLBALEB_01807
group_647		hypothetical protein	740	740	1	1	1511				360	360	360	MENCNODC_01661	OCHOGMLH_01568	MNLOAMIK_01576	DLNJKCNL_01593	FELILMGD_01503	AKJJAIHI_01539	JAPPAPAM_01592	CLLHIMHF_01592	FDAFADBH_01339	FCFFIFNK_01611	OLDMBJMC_01457	KINAJLFB_01638	FPKMLGDB_01634	MPOBMLGN_01080	EEHBFCEJ_01529	DBMBCPON_01649	IEPPDPCD_01525	AHOAOFHC_01561	OEHIEBAK_01612	GOGIOEFI_01602	EPJBLLLI_01549	GFHDMAII_01587	DBCNGFKK_01599	EOOJNOJJ_01656	JFOJPNMJ_01534	DNHEJBGD_01600	IDOLMBCI_01546	PGHEEAJL_01669	JDKKPHEE_01747	KFGNHKJC_01399	DKAEDMHI_01584	NHFLCCAC_01421	GAALCJHF_01590	NIGJGHFL_01652	ABIHMDHL_01581	CHLBALEB_01307
group_645		hypothetical protein	740	740	1	1	1509				360	360	360	MENCNODC_01139	OCHOGMLH_01144	MNLOAMIK_01144	DLNJKCNL_01028	FELILMGD_00932	AKJJAIHI_01132	JAPPAPAM_01102	CLLHIMHF_01095	FDAFADBH_01661	FCFFIFNK_01060	OLDMBJMC_01578	KINAJLFB_01067	FPKMLGDB_01152	MPOBMLGN_01041	EEHBFCEJ_01031	DBMBCPON_01029	IEPPDPCD_01278	AHOAOFHC_01012	OEHIEBAK_00914	GOGIOEFI_01125	EPJBLLLI_00649	GFHDMAII_01367	DBCNGFKK_01079	EOOJNOJJ_01059	JFOJPNMJ_01130	DNHEJBGD_01129	IDOLMBCI_01066	PGHEEAJL_01163	JDKKPHEE_00645	KFGNHKJC_01637	DKAEDMHI_01092	NHFLCCAC_00424	GAALCJHF_01263	NIGJGHFL_01173	ABIHMDHL_01133	CHLBALEB_00566
rplT	rplT	50S ribosomal protein L20	740	740	1	1	1508				360	360	360	MENCNODC_00048	OCHOGMLH_00048	MNLOAMIK_00911	DLNJKCNL_00174	FELILMGD_00173	AKJJAIHI_00047	JAPPAPAM_00526	CLLHIMHF_00873	FDAFADBH_01265	FCFFIFNK_00874	OLDMBJMC_01276	KINAJLFB_00834	FPKMLGDB_00174	MPOBMLGN_00647	EEHBFCEJ_00048	DBMBCPON_00209	IEPPDPCD_00377	AHOAOFHC_00048	OEHIEBAK_00174	GOGIOEFI_00813	EPJBLLLI_00047	GFHDMAII_00047	DBCNGFKK_00173	EOOJNOJJ_00551	JFOJPNMJ_00964	DNHEJBGD_00377	IDOLMBCI_00174	PGHEEAJL_00174	JDKKPHEE_00175	KFGNHKJC_00174	DKAEDMHI_00175	NHFLCCAC_00174	GAALCJHF_00230	NIGJGHFL_00208	ABIHMDHL_00173	CHLBALEB_00175
group_644		hypothetical protein	740	740	1	1	1507				360	360	360	MENCNODC_00017	OCHOGMLH_00017	MNLOAMIK_00942	DLNJKCNL_00205	FELILMGD_00204	AKJJAIHI_00016	JAPPAPAM_00495	CLLHIMHF_00842	FDAFADBH_01534	FCFFIFNK_00843	OLDMBJMC_01483	KINAJLFB_00865	FPKMLGDB_00205	MPOBMLGN_00678	EEHBFCEJ_00017	DBMBCPON_00178	IEPPDPCD_00408	AHOAOFHC_00017	OEHIEBAK_00205	GOGIOEFI_00782	EPJBLLLI_00016	GFHDMAII_00016	DBCNGFKK_00142	EOOJNOJJ_00520	JFOJPNMJ_00995	DNHEJBGD_00408	IDOLMBCI_00205	PGHEEAJL_00205	JDKKPHEE_00206	KFGNHKJC_00205	DKAEDMHI_00206	NHFLCCAC_00205	GAALCJHF_00261	NIGJGHFL_00177	ABIHMDHL_00204	CHLBALEB_01602
anmK~~~anmK_2	anmK;anmK_2	Anhydro-N-acetylmuramic acid kinase	740	742	1.0027	1	1506				528	1134	1090.88	MENCNODC_01709	OCHOGMLH_01636	MNLOAMIK_01885	DLNJKCNL_01920	FELILMGD_00549	AKJJAIHI_01942	JAPPAPAM_01024	CLLHIMHF_01666	FDAFADBH_01615	FCFFIFNK_01737	OLDMBJMC_01856	KINAJLFB_01673	FPKMLGDB_01775	MPOBMLGN_01721	EEHBFCEJ_01662	DBMBCPON_01903	IEPPDPCD_01919	AHOAOFHC_01595	OEHIEBAK_01673	GOGIOEFI_01636	EPJBLLLI_01628	GFHDMAII_01705	DBCNGFKK_01674	EOOJNOJJ_01717	JFOJPNMJ_01684	DNHEJBGD_01922	IDOLMBCI_01675	PGHEEAJL_01576	JDKKPHEE_01795	KFGNHKJC_01558	DKAEDMHI_01890	NHFLCCAC_01798	GAALCJHF_00633	NIGJGHFL_01710	ABIHMDHL_01758	CHLBALEB_00540
group_643		hypothetical protein	740	741	1.00135	1	1505				483	1140	1138.49	MENCNODC_01891	OCHOGMLH_01887	MNLOAMIK_01859	DLNJKCNL_01911	FELILMGD_01866	AKJJAIHI_01916	JAPPAPAM_01895	CLLHIMHF_01877	FDAFADBH_01835	FCFFIFNK_01941	OLDMBJMC_01817	KINAJLFB_01868	FPKMLGDB_01973	MPOBMLGN_01885	EEHBFCEJ_01903	DBMBCPON_01877	IEPPDPCD_01893	AHOAOFHC_01868	OEHIEBAK_01942	GOGIOEFI_01881	EPJBLLLI_01878	GFHDMAII_01904	DBCNGFKK_01883	EOOJNOJJ_00848	JFOJPNMJ_01938	DNHEJBGD_01913	IDOLMBCI_01908	PGHEEAJL_01899	JDKKPHEE_01959	KFGNHKJC_01845	DKAEDMHI_01881	NHFLCCAC_01756	GAALCJHF_01145	NIGJGHFL_01898	ABIHMDHL_01926	CHLBALEB_01814
eptA	eptA	Phosphoethanolamine transferase EptA	740	740	1	1	1503				936	1635	1634.06	MENCNODC_01605	OCHOGMLH_01703	MNLOAMIK_01686	DLNJKCNL_01724	FELILMGD_01666	AKJJAIHI_01732	JAPPAPAM_01504	CLLHIMHF_01705	FDAFADBH_01175	FCFFIFNK_01782	OLDMBJMC_01621	KINAJLFB_01571	FPKMLGDB_01839	MPOBMLGN_01623	EEHBFCEJ_01634	DBMBCPON_01701	IEPPDPCD_01643	AHOAOFHC_01697	OEHIEBAK_01790	GOGIOEFI_01566	EPJBLLLI_01737	GFHDMAII_01768	DBCNGFKK_01709	EOOJNOJJ_01623	JFOJPNMJ_01809	DNHEJBGD_01703	IDOLMBCI_01724	PGHEEAJL_01594	JDKKPHEE_01427	KFGNHKJC_01679	DKAEDMHI_01702	NHFLCCAC_01571	GAALCJHF_01757	NIGJGHFL_01747	ABIHMDHL_01809	CHLBALEB_01702
group_639		hypothetical protein	740	744	1.00541	1	1499				495	1839	1828.27	MENCNODC_00190	OCHOGMLH_00190	MNLOAMIK_00192	DLNJKCNL_00032	FELILMGD_00031	AKJJAIHI_00189	JAPPAPAM_00120	CLLHIMHF_00280	FDAFADBH_00120	FCFFIFNK_00280	OLDMBJMC_00354	KINAJLFB_00328	FPKMLGDB_00032	MPOBMLGN_00318	EEHBFCEJ_00190	DBMBCPON_00310	IEPPDPCD_00456	AHOAOFHC_00190	OEHIEBAK_00032	GOGIOEFI_00280	EPJBLLLI_00189	GFHDMAII_00189	DBCNGFKK_00377	EOOJNOJJ_00120	JFOJPNMJ_00192	DNHEJBGD_00456	IDOLMBCI_00032	PGHEEAJL_00032	JDKKPHEE_00032	KFGNHKJC_00032	DKAEDMHI_00033	NHFLCCAC_00032	GAALCJHF_00309	NIGJGHFL_00348	ABIHMDHL_00032	CHLBALEB_00033
oatA	;oatA	hypothetical protein;O-acetyltransferase OatA	740	750	1.01351	1	1498				258	1917	1849.44	MENCNODC_00576	OCHOGMLH_01949	MNLOAMIK_00631	DLNJKCNL_01972	FELILMGD_01760	AKJJAIHI_00398	JAPPAPAM_01975	CLLHIMHF_01938	FDAFADBH_01895	FCFFIFNK_01833	OLDMBJMC_01695	KINAJLFB_01965	FPKMLGDB_02003	MPOBMLGN_01957	EEHBFCEJ_01948	DBMBCPON_00391	IEPPDPCD_01653	AHOAOFHC_01944	OEHIEBAK_02000	GOGIOEFI_01953	EPJBLLLI_01971	GFHDMAII_01972	DBCNGFKK_01930	EOOJNOJJ_00229	JFOJPNMJ_01874	DNHEJBGD_01792	IDOLMBCI_01884	PGHEEAJL_01946	JDKKPHEE_02004	KFGNHKJC_00459	DKAEDMHI_01941	NHFLCCAC_01864;NHFLCCAC_01863	GAALCJHF_01970	NIGJGHFL_01843	ABIHMDHL_01845	CHLBALEB_01923
acnM_1~~~acnD	acnM_1;acnD	Aconitate hydratase A;2-methylcitrate dehydratase (2-methyl-trans-aconitate forming)	740	741	1.00135	1	1497				321	1920	1917.48	MENCNODC_01254	OCHOGMLH_01156	MNLOAMIK_01230	DLNJKCNL_01114	FELILMGD_00611	AKJJAIHI_01219	JAPPAPAM_01113	CLLHIMHF_01255	FDAFADBH_00669	FCFFIFNK_01169	OLDMBJMC_00775	KINAJLFB_01181	FPKMLGDB_01292	MPOBMLGN_01180	EEHBFCEJ_01117	DBMBCPON_01169	IEPPDPCD_01337	AHOAOFHC_01095	OEHIEBAK_01334	GOGIOEFI_01182	EPJBLLLI_01165	GFHDMAII_01378	DBCNGFKK_01141	EOOJNOJJ_01150	JFOJPNMJ_01264	DNHEJBGD_01215	IDOLMBCI_01153	PGHEEAJL_01249	JDKKPHEE_01208	KFGNHKJC_00989	DKAEDMHI_01153	NHFLCCAC_01833	GAALCJHF_00571	NIGJGHFL_01238	ABIHMDHL_01273	CHLBALEB_00478
dnaK	dnaK	Chaperone protein DnaK	740	740	1	1	1496				1539	1929	1928.47	MENCNODC_01540	OCHOGMLH_01440	MNLOAMIK_00470	DLNJKCNL_01416	FELILMGD_01461	AKJJAIHI_01512	JAPPAPAM_01430	CLLHIMHF_00656	FDAFADBH_01141	FCFFIFNK_01549	OLDMBJMC_01237	KINAJLFB_01467	FPKMLGDB_01594	MPOBMLGN_01492	EEHBFCEJ_01451	DBMBCPON_01543	IEPPDPCD_01498	AHOAOFHC_01385	OEHIEBAK_00529	GOGIOEFI_01466	EPJBLLLI_00361	GFHDMAII_01561	DBCNGFKK_00325	EOOJNOJJ_01447	JFOJPNMJ_00458	DNHEJBGD_01459	IDOLMBCI_01464	PGHEEAJL_01511	JDKKPHEE_01618	KFGNHKJC_01309	DKAEDMHI_01474	NHFLCCAC_01262	GAALCJHF_01119	NIGJGHFL_01508	ABIHMDHL_01514	CHLBALEB_00219
yabJ	yabJ	2-iminobutanoate/2-iminopropanoate deaminase	740	740	1	1	1493				363	363	363	MENCNODC_01630	OCHOGMLH_01550	MNLOAMIK_01545	DLNJKCNL_01548	FELILMGD_01602	AKJJAIHI_01611	JAPPAPAM_01524	CLLHIMHF_01574	FDAFADBH_01422	FCFFIFNK_01658	OLDMBJMC_01381	KINAJLFB_01545	FPKMLGDB_01464	MPOBMLGN_01589	EEHBFCEJ_01585	DBMBCPON_01617	IEPPDPCD_00723	AHOAOFHC_01499	OEHIEBAK_01458	GOGIOEFI_01527	EPJBLLLI_01486	GFHDMAII_01670	DBCNGFKK_01547	EOOJNOJJ_01597	JFOJPNMJ_01604	DNHEJBGD_01555	IDOLMBCI_01613	PGHEEAJL_00969	JDKKPHEE_00946	KFGNHKJC_01368	DKAEDMHI_01539	NHFLCCAC_01491	GAALCJHF_01700	NIGJGHFL_01582	ABIHMDHL_01664	CHLBALEB_01557
group_637		hypothetical protein	740	740	1	1	1492				363	363	363	MENCNODC_00868	OCHOGMLH_00475	MNLOAMIK_00988	DLNJKCNL_00636	FELILMGD_00715	AKJJAIHI_00780	JAPPAPAM_00444	CLLHIMHF_00540	FDAFADBH_01229	FCFFIFNK_00401	OLDMBJMC_00195	KINAJLFB_00537	FPKMLGDB_00615	MPOBMLGN_00252	EEHBFCEJ_00469	DBMBCPON_00758	IEPPDPCD_00216	AHOAOFHC_00545	OEHIEBAK_00474	GOGIOEFI_00403	EPJBLLLI_00800	GFHDMAII_00416	DBCNGFKK_00735	EOOJNOJJ_00469	JFOJPNMJ_00346	DNHEJBGD_00791	IDOLMBCI_00786	PGHEEAJL_00553	JDKKPHEE_00614	KFGNHKJC_00641	DKAEDMHI_00472	NHFLCCAC_00610	GAALCJHF_00867	NIGJGHFL_00581	ABIHMDHL_00582	CHLBALEB_00715
rpsM	rpsM	30S ribosomal protein S13	740	740	1	1	1491				363	363	363	MENCNODC_00727	OCHOGMLH_00730	MNLOAMIK_00771	DLNJKCNL_00393	FELILMGD_01432	AKJJAIHI_00616	JAPPAPAM_00292	CLLHIMHF_00926	FDAFADBH_00211	FCFFIFNK_01481	OLDMBJMC_01080	KINAJLFB_00622	FPKMLGDB_00432	MPOBMLGN_00437	EEHBFCEJ_00644	DBMBCPON_00608	IEPPDPCD_00093	AHOAOFHC_01327	OEHIEBAK_00833	GOGIOEFI_00579	EPJBLLLI_00491	GFHDMAII_00646	DBCNGFKK_00583	EOOJNOJJ_00385	JFOJPNMJ_00677	DNHEJBGD_00207	IDOLMBCI_00432	PGHEEAJL_00877	JDKKPHEE_00821	KFGNHKJC_00811	DKAEDMHI_00557	NHFLCCAC_01644	GAALCJHF_00511	NIGJGHFL_00430	ABIHMDHL_00430	CHLBALEB_01420
group_636		hypothetical protein	740	740	1	1	1490				363	363	363	MENCNODC_00130	OCHOGMLH_00130	MNLOAMIK_00253	DLNJKCNL_00092	FELILMGD_00091	AKJJAIHI_00129	JAPPAPAM_00060	CLLHIMHF_00220	FDAFADBH_00060	FCFFIFNK_00220	OLDMBJMC_00294	KINAJLFB_00388	FPKMLGDB_00092	MPOBMLGN_00378	EEHBFCEJ_00130	DBMBCPON_00370	IEPPDPCD_00516	AHOAOFHC_00130	OEHIEBAK_00092	GOGIOEFI_00220	EPJBLLLI_00129	GFHDMAII_00129	DBCNGFKK_00437	EOOJNOJJ_00060	JFOJPNMJ_00252	DNHEJBGD_00516	IDOLMBCI_00092	PGHEEAJL_00092	JDKKPHEE_00092	KFGNHKJC_00092	DKAEDMHI_00093	NHFLCCAC_00092	GAALCJHF_00369	NIGJGHFL_00289	ABIHMDHL_00091	CHLBALEB_00093
norB	norB;	Nitric oxide reductase subunit B;hypothetical protein	740	757	1.02297	1	1489				324	2256	2205.51	MENCNODC_01598	OCHOGMLH_01992	MNLOAMIK_01993	DLNJKCNL_02036	FELILMGD_01984	AKJJAIHI_02024	JAPPAPAM_01511	CLLHIMHF_02001	FDAFADBH_02006	FCFFIFNK_02004	OLDMBJMC_01984	KINAJLFB_01578	FPKMLGDB_02034	MPOBMLGN_01616	EEHBFCEJ_02024	DBMBCPON_02013	IEPPDPCD_01649	AHOAOFHC_02014	OEHIEBAK_02035	GOGIOEFI_01573	EPJBLLLI_02002	GFHDMAII_02025	DBCNGFKK_01997	EOOJNOJJ_01630	JFOJPNMJ_02044	DNHEJBGD_02022	IDOLMBCI_02024	PGHEEAJL_01601	JDKKPHEE_01731	KFGNHKJC_02005	DKAEDMHI_02027	NHFLCCAC_01934	GAALCJHF_02002	NIGJGHFL_02026	ABIHMDHL_02032	CHLBALEB_02004
glnD~~~glnD_1~~~~~~glnD_2	glnD;glnD_1;;glnD_2	Bifunctional uridylyltransferase/uridylyl-removing enzyme;hypothetical protein	740	815	1.10135	1	1488				339	2559	2321.63	MENCNODC_00299	OCHOGMLH_00299	MNLOAMIK_00078	DLNJKCNL_00299	FELILMGD_00533	AKJJAIHI_00298	JAPPAPAM_00232	CLLHIMHF_00078	FDAFADBH_00434	FCFFIFNK_00083	OLDMBJMC_00078	KINAJLFB_00078	FPKMLGDB_00305	MPOBMLGN_00078	EEHBFCEJ_00305	DBMBCPON_00084	IEPPDPCD_00605	AHOAOFHC_00299	OEHIEBAK_00304	GOGIOEFI_00083	EPJBLLLI_00298	GFHDMAII_00304	DBCNGFKK_00049	EOOJNOJJ_00260	JFOJPNMJ_00078	DNHEJBGD_00078	IDOLMBCI_00304	PGHEEAJL_00299	JDKKPHEE_00302	KFGNHKJC_00299	DKAEDMHI_00299	NHFLCCAC_00509;NHFLCCAC_01381	GAALCJHF_00078	NIGJGHFL_00083	ABIHMDHL_00298	CHLBALEB_00312
hsdR_1~~~hsdR_2~~~hsdR	hsdR_1;hsdR_2;hsdR	Type I restriction enzyme EcoR124II R protein	740	741	1.00135	1	1487				1266	3099	3094.87	MENCNODC_00160	OCHOGMLH_00160	MNLOAMIK_00222	DLNJKCNL_00062	FELILMGD_00061	AKJJAIHI_00159	JAPPAPAM_00090	CLLHIMHF_00250	FDAFADBH_00090	FCFFIFNK_00250	OLDMBJMC_00324	KINAJLFB_00358	FPKMLGDB_00062	MPOBMLGN_00348	EEHBFCEJ_00160	DBMBCPON_00340	IEPPDPCD_00486	AHOAOFHC_00160	OEHIEBAK_00062	GOGIOEFI_00250	EPJBLLLI_00159	GFHDMAII_00159	DBCNGFKK_00407	EOOJNOJJ_00090	JFOJPNMJ_00222	DNHEJBGD_00486	IDOLMBCI_00062	PGHEEAJL_00062	JDKKPHEE_00062	KFGNHKJC_00062	DKAEDMHI_00063	NHFLCCAC_00062	GAALCJHF_00339	NIGJGHFL_00318	ABIHMDHL_00062	CHLBALEB_00063
cdiA~~~~~~cdiA1	cdiA;;cdiA1	16S rRNA endonuclease CdiA;hypothetical protein;tRNA nuclease CdiA	740	775	1.0473	1	1486				1620	3567	3404.55	MENCNODC_00805	OCHOGMLH_00881	MNLOAMIK_00519	DLNJKCNL_00553	FELILMGD_00651	AKJJAIHI_00701	JAPPAPAM_00650	CLLHIMHF_00608	FDAFADBH_00545	FCFFIFNK_00575	OLDMBJMC_00486	KINAJLFB_00263	FPKMLGDB_00794	MPOBMLGN_00726	EEHBFCEJ_00820	DBMBCPON_00693	IEPPDPCD_00865	AHOAOFHC_00482	OEHIEBAK_00578	GOGIOEFI_00866	EPJBLLLI_00410	GFHDMAII_01022	DBCNGFKK_00276	EOOJNOJJ_00671	JFOJPNMJ_00506	DNHEJBGD_00577	IDOLMBCI_00723	PGHEEAJL_00711	JDKKPHEE_00455	KFGNHKJC_00746	DKAEDMHI_00654	NHFLCCAC_00680	GAALCJHF_00804	NIGJGHFL_00776	ABIHMDHL_00778	CHLBALEB_00268
group_635		hypothetical protein	740	758	1.02432	1	1485				321	4146	4018.05	MENCNODC_01817	OCHOGMLH_01726	MNLOAMIK_01712	DLNJKCNL_01618	FELILMGD_01744	AKJJAIHI_01762	JAPPAPAM_01566	CLLHIMHF_01727	FDAFADBH_01879;FDAFADBH_02103	FCFFIFNK_01721	OLDMBJMC_01633	KINAJLFB_01762	FPKMLGDB_01730	MPOBMLGN_01807	EEHBFCEJ_01841	DBMBCPON_01764	IEPPDPCD_01602	AHOAOFHC_01776	OEHIEBAK_01801	GOGIOEFI_01763	EPJBLLLI_01781	GFHDMAII_01805	DBCNGFKK_01731	EOOJNOJJ_01803	JFOJPNMJ_01641	DNHEJBGD_01735	IDOLMBCI_01784	PGHEEAJL_01698	JDKKPHEE_01690	KFGNHKJC_02105;KFGNHKJC_01857	DKAEDMHI_01726	NHFLCCAC_01743	GAALCJHF_01783	NIGJGHFL_01606	ABIHMDHL_01694	CHLBALEB_01844;CHLBALEB_02123
dtpT	;dtpT	hypothetical protein;Di-/tripeptide transporter	740	748	1.01081	1	1484				189	1458	1442.14	MENCNODC_01098	OCHOGMLH_01052	MNLOAMIK_00331	DLNJKCNL_00846	FELILMGD_00913	AKJJAIHI_00906	JAPPAPAM_00970	CLLHIMHF_00329	FDAFADBH_01729	FCFFIFNK_00914	OLDMBJMC_00537	KINAJLFB_01048	FPKMLGDB_01016	MPOBMLGN_00951	EEHBFCEJ_00991	DBMBCPON_00989	IEPPDPCD_00917	AHOAOFHC_00922	OEHIEBAK_01120	GOGIOEFI_01001	EPJBLLLI_00719	GFHDMAII_00859	DBCNGFKK_01040	EOOJNOJJ_00592	JFOJPNMJ_01088	DNHEJBGD_01109	IDOLMBCI_00674	PGHEEAJL_00501	JDKKPHEE_01371	KFGNHKJC_00938	DKAEDMHI_00954	NHFLCCAC_00811	GAALCJHF_00720	NIGJGHFL_01024	ABIHMDHL_01093	CHLBALEB_01005
polA	polA;	DNA polymerase I;hypothetical protein	740	741	1.00135	1	1483				258	2793	2787.4	MENCNODC_00886	OCHOGMLH_00493	MNLOAMIK_01006	DLNJKCNL_00654	FELILMGD_00733	AKJJAIHI_00798	JAPPAPAM_00426	CLLHIMHF_00558	FDAFADBH_01501	FCFFIFNK_00419	OLDMBJMC_00177	KINAJLFB_00555	FPKMLGDB_00633	MPOBMLGN_00270	EEHBFCEJ_00487	DBMBCPON_00740	IEPPDPCD_00198	AHOAOFHC_00563	OEHIEBAK_00492	GOGIOEFI_00421	EPJBLLLI_00818	GFHDMAII_00398	DBCNGFKK_00753	EOOJNOJJ_00487	JFOJPNMJ_00328	DNHEJBGD_00773	IDOLMBCI_00804	PGHEEAJL_00535	JDKKPHEE_00596	KFGNHKJC_01793	DKAEDMHI_00490	NHFLCCAC_00629	GAALCJHF_00885	NIGJGHFL_00599	ABIHMDHL_00600	CHLBALEB_00733
rplS	rplS	50S ribosomal protein L19	740	740	1	1	1482				366	366	366	MENCNODC_01873	OCHOGMLH_01862	MNLOAMIK_01839	DLNJKCNL_01867	FELILMGD_01804	AKJJAIHI_01872	JAPPAPAM_01838	CLLHIMHF_01836	FDAFADBH_01773	FCFFIFNK_01899	OLDMBJMC_01797	KINAJLFB_01778	FPKMLGDB_01873	MPOBMLGN_01836	EEHBFCEJ_01877	DBMBCPON_01826	IEPPDPCD_01825	AHOAOFHC_01825	OEHIEBAK_01898	GOGIOEFI_01861	EPJBLLLI_01853	GFHDMAII_01868	DBCNGFKK_01863	EOOJNOJJ_01870	JFOJPNMJ_01918	DNHEJBGD_01838	IDOLMBCI_01873	PGHEEAJL_01541	JDKKPHEE_01903	KFGNHKJC_01747	DKAEDMHI_01830	NHFLCCAC_01682	GAALCJHF_01882	NIGJGHFL_00952	ABIHMDHL_01883	CHLBALEB_01797
group_626		hypothetical protein	740	1303	1.76081	1	1473				231	1149	651.589	MENCNODC_01737;MENCNODC_01736	OCHOGMLH_01851;OCHOGMLH_01850	MNLOAMIK_01626;MNLOAMIK_01627	DLNJKCNL_01694;DLNJKCNL_01695	FELILMGD_01831	AKJJAIHI_01714	JAPPAPAM_00990;JAPPAPAM_00989	CLLHIMHF_01825;CLLHIMHF_01824	FDAFADBH_01693	FCFFIFNK_01887;FCFFIFNK_01888	OLDMBJMC_01551;OLDMBJMC_01552	KINAJLFB_01818;KINAJLFB_01819	FPKMLGDB_01893;FPKMLGDB_01894	MPOBMLGN_01724;MPOBMLGN_01723	EEHBFCEJ_01723;EEHBFCEJ_01724	DBMBCPON_01815	IEPPDPCD_01866	AHOAOFHC_01623;AHOAOFHC_01622	OEHIEBAK_01725;OEHIEBAK_01724	GOGIOEFI_01666;GOGIOEFI_01665	EPJBLLLI_01655;EPJBLLLI_01656	GFHDMAII_01732;GFHDMAII_01733	DBCNGFKK_01822;DBCNGFKK_01821	EOOJNOJJ_01719;EOOJNOJJ_01720	JFOJPNMJ_01714;JFOJPNMJ_01713	DNHEJBGD_01888	IDOLMBCI_01855;IDOLMBCI_01854	PGHEEAJL_01765	JDKKPHEE_01947;JDKKPHEE_01946	KFGNHKJC_01613;KFGNHKJC_01612	DKAEDMHI_01620;DKAEDMHI_01621	NHFLCCAC_01531	GAALCJHF_01870;GAALCJHF_01871	NIGJGHFL_01743;NIGJGHFL_02154	ABIHMDHL_01791;ABIHMDHL_02164	CHLBALEB_01644;CHLBALEB_01645
group_624		hypothetical protein	740	740	1	1	1470				498	609	549.434	MENCNODC_01056	OCHOGMLH_01010	MNLOAMIK_00844	DLNJKCNL_00891	FELILMGD_00325	AKJJAIHI_01098	JAPPAPAM_00849	CLLHIMHF_01069	FDAFADBH_00861	FCFFIFNK_00979	OLDMBJMC_00736	KINAJLFB_00985	FPKMLGDB_01126	MPOBMLGN_00909	EEHBFCEJ_00941	DBMBCPON_00885	IEPPDPCD_01247	AHOAOFHC_00819	OEHIEBAK_01274	GOGIOEFI_01049	EPJBLLLI_01056	GFHDMAII_01291	DBCNGFKK_00991	EOOJNOJJ_00925	JFOJPNMJ_01046	DNHEJBGD_00990	IDOLMBCI_00988	PGHEEAJL_01083	JDKKPHEE_01329	KFGNHKJC_00885	DKAEDMHI_01066	NHFLCCAC_00859	GAALCJHF_01180	NIGJGHFL_00918	ABIHMDHL_00989	CHLBALEB_01031
group_623		hypothetical protein	740	740	1	1	1469				633	960	959.558	MENCNODC_01063	OCHOGMLH_01017	MNLOAMIK_00837	DLNJKCNL_00884	FELILMGD_00332	AKJJAIHI_01091	JAPPAPAM_00856	CLLHIMHF_01076	FDAFADBH_00868	FCFFIFNK_00972	OLDMBJMC_00729	KINAJLFB_00992	FPKMLGDB_01133	MPOBMLGN_00916	EEHBFCEJ_00934	DBMBCPON_00892	IEPPDPCD_01240	AHOAOFHC_00826	OEHIEBAK_01281	GOGIOEFI_01056	EPJBLLLI_01049	GFHDMAII_01298	DBCNGFKK_00984	EOOJNOJJ_00932	JFOJPNMJ_01053	DNHEJBGD_00997	IDOLMBCI_00995	PGHEEAJL_01076	JDKKPHEE_01336	KFGNHKJC_00878	DKAEDMHI_01073	NHFLCCAC_00866	GAALCJHF_01173	NIGJGHFL_00925	ABIHMDHL_00996	CHLBALEB_01024
group_621		hypothetical protein	740	740	1	1	1467				108	1557	109.958	MENCNODC_01059	OCHOGMLH_01013	MNLOAMIK_00841	DLNJKCNL_00888	FELILMGD_00328	AKJJAIHI_01095	JAPPAPAM_00852	CLLHIMHF_01072	FDAFADBH_00864	FCFFIFNK_00976	OLDMBJMC_00733	KINAJLFB_00988	FPKMLGDB_01129	MPOBMLGN_00912	EEHBFCEJ_00938	DBMBCPON_00888	IEPPDPCD_01244	AHOAOFHC_00822	OEHIEBAK_01277	GOGIOEFI_01052	EPJBLLLI_01053	GFHDMAII_01294	DBCNGFKK_00988	EOOJNOJJ_00928	JFOJPNMJ_01049	DNHEJBGD_00993	IDOLMBCI_00991	PGHEEAJL_01080	JDKKPHEE_01332	KFGNHKJC_00882	DKAEDMHI_01069	NHFLCCAC_00862	GAALCJHF_01177	NIGJGHFL_00921	ABIHMDHL_00992	CHLBALEB_01028
bioH	bioH	Pimeloyl-[acyl-carrier protein] methyl ester esterase	740	740	1	1	1466				765	843	842.789	MENCNODC_01057	OCHOGMLH_01011	MNLOAMIK_00843	DLNJKCNL_00890	FELILMGD_00326	AKJJAIHI_01097	JAPPAPAM_00850	CLLHIMHF_01070	FDAFADBH_00862	FCFFIFNK_00978	OLDMBJMC_00735	KINAJLFB_00986	FPKMLGDB_01127	MPOBMLGN_00910	EEHBFCEJ_00940	DBMBCPON_00886	IEPPDPCD_01246	AHOAOFHC_00820	OEHIEBAK_01275	GOGIOEFI_01050	EPJBLLLI_01055	GFHDMAII_01292	DBCNGFKK_00990	EOOJNOJJ_00926	JFOJPNMJ_01047	DNHEJBGD_00991	IDOLMBCI_00989	PGHEEAJL_01082	JDKKPHEE_01330	KFGNHKJC_00884	DKAEDMHI_01067	NHFLCCAC_00860	GAALCJHF_01179	NIGJGHFL_00919	ABIHMDHL_00990	CHLBALEB_01030
group_619		hypothetical protein	740	740	1	1	1464				369	369	369	MENCNODC_00823	OCHOGMLH_00899	MNLOAMIK_00537	DLNJKCNL_00534	FELILMGD_00670	AKJJAIHI_00682	JAPPAPAM_00632	CLLHIMHF_00590	FDAFADBH_00563	FCFFIFNK_00593	OLDMBJMC_00504	KINAJLFB_00281	FPKMLGDB_00812	MPOBMLGN_00744	EEHBFCEJ_00839	DBMBCPON_00674	IEPPDPCD_00884	AHOAOFHC_00500	OEHIEBAK_00596	GOGIOEFI_00884	EPJBLLLI_00428	GFHDMAII_01040	DBCNGFKK_00258	EOOJNOJJ_00690	JFOJPNMJ_00524	DNHEJBGD_00595	IDOLMBCI_00741	PGHEEAJL_00731	JDKKPHEE_00476	KFGNHKJC_00764	DKAEDMHI_00673	NHFLCCAC_00661	GAALCJHF_00822	NIGJGHFL_00795	ABIHMDHL_00797	CHLBALEB_00286
group_618		hypothetical protein	740	740	1	1	1463				369	369	369	MENCNODC_01141	OCHOGMLH_01142	MNLOAMIK_01146	DLNJKCNL_01030	FELILMGD_00934	AKJJAIHI_01134	JAPPAPAM_01100	CLLHIMHF_01097	FDAFADBH_01659	FCFFIFNK_01058	OLDMBJMC_01576	KINAJLFB_01069	FPKMLGDB_01154	MPOBMLGN_01039	EEHBFCEJ_01033	DBMBCPON_01031	IEPPDPCD_01280	AHOAOFHC_01010	OEHIEBAK_00916	GOGIOEFI_01123	EPJBLLLI_00651	GFHDMAII_01365	DBCNGFKK_01081	EOOJNOJJ_01057	JFOJPNMJ_01132	DNHEJBGD_01131	IDOLMBCI_01068	PGHEEAJL_01165	JDKKPHEE_00647	KFGNHKJC_01639	DKAEDMHI_01094	NHFLCCAC_00422	GAALCJHF_01261	NIGJGHFL_01171	ABIHMDHL_01135	CHLBALEB_00568
rplN	rplN	50S ribosomal protein L14	740	740	1	1	1462				369	369	369	MENCNODC_00738	OCHOGMLH_00719	MNLOAMIK_00782	DLNJKCNL_00382	FELILMGD_01421	AKJJAIHI_00605	JAPPAPAM_00281	CLLHIMHF_00937	FDAFADBH_00222	FCFFIFNK_01492	OLDMBJMC_01069	KINAJLFB_00633	FPKMLGDB_00421	MPOBMLGN_00426	EEHBFCEJ_00633	DBMBCPON_00597	IEPPDPCD_00104	AHOAOFHC_01316	OEHIEBAK_00844	GOGIOEFI_00590	EPJBLLLI_00480	GFHDMAII_00657	DBCNGFKK_00594	EOOJNOJJ_00374	JFOJPNMJ_00666	DNHEJBGD_00196	IDOLMBCI_00443	PGHEEAJL_00866	JDKKPHEE_00810	KFGNHKJC_00822	DKAEDMHI_00568	NHFLCCAC_01633	GAALCJHF_00500	NIGJGHFL_00441	ABIHMDHL_00419	CHLBALEB_01409
rplQ	rplQ	50S ribosomal protein L17	740	740	1	1	1460				369	369	369	MENCNODC_00724	OCHOGMLH_00733	MNLOAMIK_00768	DLNJKCNL_00396	FELILMGD_01435	AKJJAIHI_00619	JAPPAPAM_00295	CLLHIMHF_00923	FDAFADBH_00208	FCFFIFNK_01478	OLDMBJMC_01083	KINAJLFB_00619	FPKMLGDB_00435	MPOBMLGN_00440	EEHBFCEJ_00647	DBMBCPON_00611	IEPPDPCD_00090	AHOAOFHC_01330	OEHIEBAK_00830	GOGIOEFI_00576	EPJBLLLI_00494	GFHDMAII_00643	DBCNGFKK_00580	EOOJNOJJ_00388	JFOJPNMJ_00680	DNHEJBGD_00210	IDOLMBCI_00429	PGHEEAJL_00880	JDKKPHEE_00824	KFGNHKJC_00808	DKAEDMHI_00554	NHFLCCAC_01647	GAALCJHF_00514	NIGJGHFL_00427	ABIHMDHL_00433	CHLBALEB_01423
group_616		hypothetical protein	740	740	1	1	1459				369	369	369	MENCNODC_00072	OCHOGMLH_00072	MNLOAMIK_00311	DLNJKCNL_00150	FELILMGD_00149	AKJJAIHI_00071	JAPPAPAM_00002	CLLHIMHF_00162	FDAFADBH_00002	FCFFIFNK_00162	OLDMBJMC_01183	KINAJLFB_00445	FPKMLGDB_00150	MPOBMLGN_01470	EEHBFCEJ_00072	DBMBCPON_00233	IEPPDPCD_00353	AHOAOFHC_00072	OEHIEBAK_00150	GOGIOEFI_00162	EPJBLLLI_00071	GFHDMAII_00071	DBCNGFKK_00197	EOOJNOJJ_00002	JFOJPNMJ_00310	DNHEJBGD_00353	IDOLMBCI_00150	PGHEEAJL_00150	JDKKPHEE_00151	KFGNHKJC_00150	DKAEDMHI_00151	NHFLCCAC_00150	GAALCJHF_00206	NIGJGHFL_00232	ABIHMDHL_00149	CHLBALEB_00151
group_612		hypothetical protein	740	741	1.00135	1	1454				246	744	247.372	MENCNODC_02028	OCHOGMLH_02036	MNLOAMIK_02047	DLNJKCNL_02101	FELILMGD_02075	AKJJAIHI_02047	JAPPAPAM_01618	CLLHIMHF_02011	FDAFADBH_02015	FCFFIFNK_02049	OLDMBJMC_02018	KINAJLFB_02042	FPKMLGDB_02054	MPOBMLGN_02046	EEHBFCEJ_02034	DBMBCPON_02026	IEPPDPCD_02028	AHOAOFHC_02024	OEHIEBAK_02069	GOGIOEFI_02034	EPJBLLLI_02094	GFHDMAII_02043	DBCNGFKK_02019	EOOJNOJJ_02013	JFOJPNMJ_02056	DNHEJBGD_02046	IDOLMBCI_02045	PGHEEAJL_02048	JDKKPHEE_02044	KFGNHKJC_02014	DKAEDMHI_02049	NHFLCCAC_01883	GAALCJHF_02045	NIGJGHFL_02092	ABIHMDHL_02044	CHLBALEB_02015
gdhA_2	gdhA_2	Glutamate dehydrogenase	740	740	1	1	1453				627	813	812.749	MENCNODC_01232	OCHOGMLH_01672	MNLOAMIK_01670	DLNJKCNL_01707	FELILMGD_01024	AKJJAIHI_01671	JAPPAPAM_01634	CLLHIMHF_01232	FDAFADBH_01189	FCFFIFNK_01118	OLDMBJMC_01593	KINAJLFB_01159	FPKMLGDB_01216	MPOBMLGN_01132	EEHBFCEJ_01736	DBMBCPON_01121	IEPPDPCD_01733	AHOAOFHC_01666	OEHIEBAK_01737	GOGIOEFI_01730	EPJBLLLI_01699	GFHDMAII_00977	DBCNGFKK_01217	EOOJNOJJ_01074	JFOJPNMJ_01778	DNHEJBGD_01675	IDOLMBCI_01203	PGHEEAJL_01751	JDKKPHEE_01441	KFGNHKJC_01439	DKAEDMHI_01685	NHFLCCAC_01459	GAALCJHF_01278	NIGJGHFL_01215	ABIHMDHL_01226	CHLBALEB_01581
prpC_1~~~prpC_2~~~prpC	prpC_1;prpC_2;prpC	2-methylcitrate synthase	740	742	1.0027	1	1452				363	1149	1145.91	MENCNODC_01257	OCHOGMLH_01159	MNLOAMIK_01227	DLNJKCNL_01111	FELILMGD_00608	AKJJAIHI_01216	JAPPAPAM_01116	CLLHIMHF_01258	FDAFADBH_00672	FCFFIFNK_01172	OLDMBJMC_00778	KINAJLFB_01184	FPKMLGDB_01289	MPOBMLGN_01177	EEHBFCEJ_01114	DBMBCPON_01166	IEPPDPCD_01340	AHOAOFHC_01092	OEHIEBAK_01331	GOGIOEFI_01185	EPJBLLLI_01162	GFHDMAII_01381	DBCNGFKK_01144	EOOJNOJJ_01147	JFOJPNMJ_01261	DNHEJBGD_01212	IDOLMBCI_01150	PGHEEAJL_01246	JDKKPHEE_01205	KFGNHKJC_00992	DKAEDMHI_01156	NHFLCCAC_01830	GAALCJHF_00574	NIGJGHFL_01241	ABIHMDHL_01270	CHLBALEB_00481
group_611		hypothetical protein	740	750	1.01351	1	1451				552	1749	1724.77	MENCNODC_00913	OCHOGMLH_00925	MNLOAMIK_01033	DLNJKCNL_00794	FELILMGD_00763	AKJJAIHI_00961;AKJJAIHI_00962	JAPPAPAM_00566	CLLHIMHF_01024	FDAFADBH_00629	FCFFIFNK_00805	OLDMBJMC_00707	KINAJLFB_00761	FPKMLGDB_01084	MPOBMLGN_00607	EEHBFCEJ_00905	DBMBCPON_00798	IEPPDPCD_01015	AHOAOFHC_00663	OEHIEBAK_01085	GOGIOEFI_00910	EPJBLLLI_00957	GFHDMAII_01178	DBCNGFKK_00853	EOOJNOJJ_00789	JFOJPNMJ_00924	DNHEJBGD_00945	IDOLMBCI_00490	PGHEEAJL_01008	JDKKPHEE_01050	KFGNHKJC_01695	DKAEDMHI_00982;DKAEDMHI_00983	NHFLCCAC_00758	GAALCJHF_00985	NIGJGHFL_00635	ABIHMDHL_00667	CHLBALEB_00668
porA_3~~~porA_2	porA_3;porA_2	Major outer membrane protein P.IA	740	835	1.12838	1	1450				324	912	808.581	MENCNODC_01799	OCHOGMLH_01794	MNLOAMIK_01762	DLNJKCNL_01771	FELILMGD_01713	AKJJAIHI_01794	JAPPAPAM_01760	CLLHIMHF_01747	FDAFADBH_01744	FCFFIFNK_01814	OLDMBJMC_01682	KINAJLFB_01731	FPKMLGDB_01853	MPOBMLGN_01789	EEHBFCEJ_01779	DBMBCPON_01733	IEPPDPCD_01755	AHOAOFHC_01729	OEHIEBAK_01850	GOGIOEFI_01783	EPJBLLLI_01812	GFHDMAII_00924	DBCNGFKK_01769	EOOJNOJJ_01785	JFOJPNMJ_01853	DNHEJBGD_01717	IDOLMBCI_01753	PGHEEAJL_01827	JDKKPHEE_01853	KFGNHKJC_01717	DKAEDMHI_01759	NHFLCCAC_01603	GAALCJHF_01814	NIGJGHFL_01824	ABIHMDHL_01824	CHLBALEB_01749
eptB~~~yhbX	;eptB;yhbX	hypothetical protein;Kdo(2)-lipid A phosphoethanolamine 7''-transferase;Putative transferase YhbX	740	796	1.07568	1	1449				168	1575	1453.29	MENCNODC_01771	OCHOGMLH_01781	MNLOAMIK_01734;MNLOAMIK_01733	DLNJKCNL_01758	FELILMGD_01700	AKJJAIHI_01737	JAPPAPAM_01747	CLLHIMHF_01668	FDAFADBH_01710	FCFFIFNK_01786	OLDMBJMC_01654	KINAJLFB_01718	FPKMLGDB_01802	MPOBMLGN_01758	EEHBFCEJ_01751	DBMBCPON_01720	IEPPDPCD_01718	AHOAOFHC_01716	OEHIEBAK_01837	GOGIOEFI_01718	EPJBLLLI_01756	GFHDMAII_01815	DBCNGFKK_01756	EOOJNOJJ_01772	JFOJPNMJ_01748	DNHEJBGD_01627	IDOLMBCI_01720	PGHEEAJL_01814	JDKKPHEE_01822	KFGNHKJC_01634	DKAEDMHI_01655	NHFLCCAC_01575	GAALCJHF_01677	NIGJGHFL_00744	ABIHMDHL_00746	CHLBALEB_01721
group_610		hypothetical protein	740	740	1	1	1448				600	813	679.622	MENCNODC_00941	OCHOGMLH_00953	MNLOAMIK_01061	DLNJKCNL_00766	FELILMGD_00791	AKJJAIHI_00990	JAPPAPAM_00594	CLLHIMHF_00996	FDAFADBH_00601	FCFFIFNK_00777	OLDMBJMC_00679	KINAJLFB_00789	FPKMLGDB_01056	MPOBMLGN_00579	EEHBFCEJ_00877	DBMBCPON_00826	IEPPDPCD_00986	AHOAOFHC_00691	OEHIEBAK_01057	GOGIOEFI_00938	EPJBLLLI_00929	GFHDMAII_01150	DBCNGFKK_00881	EOOJNOJJ_00817	JFOJPNMJ_00896	DNHEJBGD_00917	IDOLMBCI_00518	PGHEEAJL_01036	JDKKPHEE_01078	KFGNHKJC_01266	DKAEDMHI_01011	NHFLCCAC_00730	GAALCJHF_01013	NIGJGHFL_00663	ABIHMDHL_00639	CHLBALEB_00640
rpsB	rpsB	30S ribosomal protein S2	740	740	1	1	1446				729	750	729.028	MENCNODC_00672	OCHOGMLH_00678	MNLOAMIK_00446	DLNJKCNL_00675	FELILMGD_00223	AKJJAIHI_00883	JAPPAPAM_00750	CLLHIMHF_00444	FDAFADBH_00348	FCFFIFNK_00440	OLDMBJMC_00589	KINAJLFB_00886	FPKMLGDB_00654	MPOBMLGN_00764	EEHBFCEJ_00507	DBMBCPON_00555	IEPPDPCD_01033	AHOAOFHC_00649	OEHIEBAK_01173	GOGIOEFI_00442	EPJBLLLI_00903	GFHDMAII_01059	DBCNGFKK_00838	EOOJNOJJ_00774	JFOJPNMJ_00544	DNHEJBGD_00890	IDOLMBCI_00889	PGHEEAJL_00386	JDKKPHEE_01169	KFGNHKJC_00473	DKAEDMHI_00905	NHFLCCAC_00226	GAALCJHF_00970	NIGJGHFL_00880	ABIHMDHL_00882	CHLBALEB_00818
ccoP2~~~petJ_1	ccoP2;petJ_1	Cbb3-type cytochrome c oxidase subunit CcoP2;Cytochrome c6	740	740	1	1	1445				1014	1320	1319.17	MENCNODC_00918	OCHOGMLH_00930	MNLOAMIK_01038	DLNJKCNL_00789	FELILMGD_00768	AKJJAIHI_00967	JAPPAPAM_00571	CLLHIMHF_01019	FDAFADBH_00624	FCFFIFNK_00800	OLDMBJMC_00702	KINAJLFB_00766	FPKMLGDB_01079	MPOBMLGN_00602	EEHBFCEJ_00900	DBMBCPON_00803	IEPPDPCD_01010	AHOAOFHC_00668	OEHIEBAK_01080	GOGIOEFI_00915	EPJBLLLI_00952	GFHDMAII_01173	DBCNGFKK_00858	EOOJNOJJ_00794	JFOJPNMJ_00919	DNHEJBGD_00940	IDOLMBCI_00495	PGHEEAJL_01013	JDKKPHEE_01055	KFGNHKJC_01700	DKAEDMHI_00988	NHFLCCAC_00753	GAALCJHF_00990	NIGJGHFL_00640	ABIHMDHL_00662	CHLBALEB_00663
dusC_2~~~dusC_1~~~dusC	dusC_2;dusC_1;dusC	tRNA-dihydrouridine(16) synthase	740	742	1.0027	1	1444				462	1002	999.323	MENCNODC_01802	OCHOGMLH_01797	MNLOAMIK_01759	DLNJKCNL_01774	FELILMGD_01710	AKJJAIHI_01791	JAPPAPAM_01763	CLLHIMHF_01744	FDAFADBH_01741	FCFFIFNK_01811	OLDMBJMC_01679	KINAJLFB_01728	FPKMLGDB_01850	MPOBMLGN_01792	EEHBFCEJ_01776	DBMBCPON_01736	IEPPDPCD_01752	AHOAOFHC_01726	OEHIEBAK_01853	GOGIOEFI_01780	EPJBLLLI_01815	GFHDMAII_00927	DBCNGFKK_01766	EOOJNOJJ_01782	JFOJPNMJ_01850	DNHEJBGD_01720	IDOLMBCI_01750	PGHEEAJL_01824	JDKKPHEE_01850	KFGNHKJC_01714	DKAEDMHI_01756	NHFLCCAC_01600	GAALCJHF_01811	NIGJGHFL_01827	ABIHMDHL_01821	CHLBALEB_01746
mutL_2~~~mutL~~~mutL_1	mutL_2;mutL;mutL_1	DNA mismatch repair protein MutL	740	743	1.00405	1	1443				174	1977	1967.2	MENCNODC_01906	OCHOGMLH_01931	MNLOAMIK_01937	DLNJKCNL_00598	FELILMGD_01900	AKJJAIHI_00746	JAPPAPAM_01937	CLLHIMHF_01898	FDAFADBH_01889	FCFFIFNK_00531	OLDMBJMC_01882	KINAJLFB_01922	FPKMLGDB_00749	MPOBMLGN_01927	EEHBFCEJ_00775	DBMBCPON_01908	IEPPDPCD_01932	AHOAOFHC_01927	OEHIEBAK_01955	GOGIOEFI_01915	EPJBLLLI_01922	GFHDMAII_01938	DBCNGFKK_01904	EOOJNOJJ_01891	JFOJPNMJ_01972	DNHEJBGD_00532	IDOLMBCI_01942	PGHEEAJL_01912	JDKKPHEE_00410	KFGNHKJC_01896	DKAEDMHI_00609	NHFLCCAC_01803	GAALCJHF_01924	NIGJGHFL_01942	ABIHMDHL_01939	CHLBALEB_01879
cstA_1~~~cstA~~~cstA_2	cstA_1;cstA;cstA_2;	Peptide transporter CstA;hypothetical protein	740	742	1.0027	1	1439				399	2082	2075.24	MENCNODC_01243	OCHOGMLH_01684	MNLOAMIK_01682	DLNJKCNL_01719	FELILMGD_01036	AKJJAIHI_01659	JAPPAPAM_01622	CLLHIMHF_01244	FDAFADBH_01970	FCFFIFNK_01106	OLDMBJMC_01581	KINAJLFB_01170	FPKMLGDB_01204	MPOBMLGN_01144	EEHBFCEJ_01748	DBMBCPON_01133	IEPPDPCD_01721	AHOAOFHC_01678	OEHIEBAK_01749	GOGIOEFI_01742	EPJBLLLI_01711	GFHDMAII_00989	DBCNGFKK_01229	EOOJNOJJ_01062	JFOJPNMJ_01790	DNHEJBGD_01663	IDOLMBCI_01215	PGHEEAJL_01763	JDKKPHEE_01453	KFGNHKJC_01450	DKAEDMHI_01697	NHFLCCAC_01471	GAALCJHF_01266	NIGJGHFL_01227	ABIHMDHL_01237	CHLBALEB_01592
rlmB_1	rlmB_1;	23S rRNA (guanosine-2'-O-)-methyltransferase RlmB;hypothetical protein	740	741	1.00135	1	1438				303	786	784.988	MENCNODC_00279	OCHOGMLH_00279	MNLOAMIK_00058	DLNJKCNL_00279	FELILMGD_00513	AKJJAIHI_00278	JAPPAPAM_00212	CLLHIMHF_00058	FDAFADBH_00761	FCFFIFNK_00103	OLDMBJMC_00058	KINAJLFB_00058	FPKMLGDB_00325	MPOBMLGN_00058	EEHBFCEJ_00325	DBMBCPON_00104	IEPPDPCD_00585	AHOAOFHC_00279	OEHIEBAK_00324	GOGIOEFI_00103	EPJBLLLI_00278	GFHDMAII_00324	DBCNGFKK_00069	EOOJNOJJ_00280	JFOJPNMJ_00058	DNHEJBGD_00058	IDOLMBCI_00324	PGHEEAJL_00279	JDKKPHEE_00282	KFGNHKJC_00279	DKAEDMHI_00279	NHFLCCAC_01401	GAALCJHF_00058	NIGJGHFL_00103	ABIHMDHL_00278	CHLBALEB_00879
clpS	clpS	ATP-dependent Clp protease adapter protein ClpS	740	740	1	1	1435				303	339	303.195	MENCNODC_00162	OCHOGMLH_00162	MNLOAMIK_00220	DLNJKCNL_00060	FELILMGD_00059	AKJJAIHI_00161	JAPPAPAM_00092	CLLHIMHF_00252	FDAFADBH_00092	FCFFIFNK_00252	OLDMBJMC_00326	KINAJLFB_00356	FPKMLGDB_00060	MPOBMLGN_00346	EEHBFCEJ_00162	DBMBCPON_00338	IEPPDPCD_00484	AHOAOFHC_00162	OEHIEBAK_00060	GOGIOEFI_00252	EPJBLLLI_00161	GFHDMAII_00161	DBCNGFKK_00405	EOOJNOJJ_00092	JFOJPNMJ_00220	DNHEJBGD_00484	IDOLMBCI_00060	PGHEEAJL_00060	JDKKPHEE_00060	KFGNHKJC_00060	DKAEDMHI_00061	NHFLCCAC_00060	GAALCJHF_00337	NIGJGHFL_00320	ABIHMDHL_00060	CHLBALEB_00061
group_604		hypothetical protein	740	740	1	1	1433				225	240	225.041	MENCNODC_01953	OCHOGMLH_01902	MNLOAMIK_01892	DLNJKCNL_01884	FELILMGD_01891	AKJJAIHI_01898	JAPPAPAM_01920	CLLHIMHF_01918	FDAFADBH_01933	FCFFIFNK_01966	OLDMBJMC_01861	KINAJLFB_01893	FPKMLGDB_01955	MPOBMLGN_01910	EEHBFCEJ_01962	DBMBCPON_01850	IEPPDPCD_01974	AHOAOFHC_01884	OEHIEBAK_01915	GOGIOEFI_01906	EPJBLLLI_01893	GFHDMAII_01929	DBCNGFKK_01945	EOOJNOJJ_01926	JFOJPNMJ_01951	DNHEJBGD_01956	IDOLMBCI_01933	PGHEEAJL_01958	JDKKPHEE_01978	KFGNHKJC_01936	DKAEDMHI_01854	NHFLCCAC_01853	GAALCJHF_01903	NIGJGHFL_01924	ABIHMDHL_01967	CHLBALEB_01850
group_603		hypothetical protein	740	740	1	1	1432				372	372	372	MENCNODC_01807	OCHOGMLH_01802	MNLOAMIK_01754	DLNJKCNL_01779	FELILMGD_01705	AKJJAIHI_01786	JAPPAPAM_01768	CLLHIMHF_01739	FDAFADBH_01736	FCFFIFNK_01806	OLDMBJMC_01674	KINAJLFB_01723	FPKMLGDB_01845	MPOBMLGN_01797	EEHBFCEJ_01771	DBMBCPON_01741	IEPPDPCD_01747	AHOAOFHC_01721	OEHIEBAK_01858	GOGIOEFI_01775	EPJBLLLI_01820	GFHDMAII_00932	DBCNGFKK_01761	EOOJNOJJ_01777	JFOJPNMJ_01845	DNHEJBGD_01725	IDOLMBCI_01745	PGHEEAJL_01819	JDKKPHEE_01845	KFGNHKJC_01709	DKAEDMHI_01751	NHFLCCAC_01595	GAALCJHF_01806	NIGJGHFL_01832	ABIHMDHL_01816	CHLBALEB_01741
rbfA	rbfA	Ribosome-binding factor A	740	740	1	1	1430				372	372	372	MENCNODC_01493	OCHOGMLH_01346	MNLOAMIK_01355	DLNJKCNL_01308	FELILMGD_01252	AKJJAIHI_00507	JAPPAPAM_01329	CLLHIMHF_01419	FDAFADBH_01005	FCFFIFNK_01407	OLDMBJMC_01006	KINAJLFB_01387	FPKMLGDB_01522	MPOBMLGN_01372	EEHBFCEJ_01324	DBMBCPON_01389	IEPPDPCD_00675	AHOAOFHC_01029	OEHIEBAK_00638	GOGIOEFI_01141	EPJBLLLI_01333	GFHDMAII_00720	DBCNGFKK_01353	EOOJNOJJ_01330	JFOJPNMJ_01214	DNHEJBGD_01355	IDOLMBCI_01388	PGHEEAJL_01442	JDKKPHEE_00519	KFGNHKJC_01182	DKAEDMHI_00741	NHFLCCAC_01334	GAALCJHF_01470	NIGJGHFL_00712	ABIHMDHL_00713	CHLBALEB_01225
group_601		hypothetical protein	740	740	1	1	1429				372	372	372	MENCNODC_00977	OCHOGMLH_00431	MNLOAMIK_01095	DLNJKCNL_00931	FELILMGD_00861	AKJJAIHI_01026	JAPPAPAM_00883	CLLHIMHF_00496	FDAFADBH_01297	FCFFIFNK_00359	OLDMBJMC_00239	KINAJLFB_00494	FPKMLGDB_00573	MPOBMLGN_00208	EEHBFCEJ_00430	DBMBCPON_00957	IEPPDPCD_00258	AHOAOFHC_00892	OEHIEBAK_00430	GOGIOEFI_00359	EPJBLLLI_00982	GFHDMAII_00465	DBCNGFKK_00918	EOOJNOJJ_00959	JFOJPNMJ_00390	DNHEJBGD_01062	IDOLMBCI_00942	PGHEEAJL_00595	JDKKPHEE_01283	KFGNHKJC_00685	DKAEDMHI_00429	NHFLCCAC_00927	GAALCJHF_01084	NIGJGHFL_01112	ABIHMDHL_01065	CHLBALEB_01097
coaE	coaE	Dephospho-CoA kinase	740	740	1	1	1428				633	672	633.053	MENCNODC_01371	OCHOGMLH_01400	MNLOAMIK_01437	DLNJKCNL_01254	FELILMGD_01323	AKJJAIHI_01432	JAPPAPAM_01276	CLLHIMHF_01497	FDAFADBH_01058	FCFFIFNK_01323	OLDMBJMC_01118	KINAJLFB_01345	FPKMLGDB_01430	MPOBMLGN_01319	EEHBFCEJ_01370	DBMBCPON_01463	IEPPDPCD_01450	AHOAOFHC_01251	OEHIEBAK_01494	GOGIOEFI_01419	EPJBLLLI_01386	GFHDMAII_01513	DBCNGFKK_01426	EOOJNOJJ_01403	JFOJPNMJ_01347	DNHEJBGD_01303	IDOLMBCI_01346	PGHEEAJL_01388	JDKKPHEE_01575	KFGNHKJC_01471	DKAEDMHI_01358	NHFLCCAC_01186	GAALCJHF_01524	NIGJGHFL_01435	ABIHMDHL_01399	CHLBALEB_01267
rpsL	rpsL	30S ribosomal protein S12	740	740	1	1	1427				372	372	372	MENCNODC_00753	OCHOGMLH_00704	MNLOAMIK_00797	DLNJKCNL_00367	FELILMGD_01406	AKJJAIHI_00590	JAPPAPAM_00266	CLLHIMHF_00952	FDAFADBH_00237	FCFFIFNK_01507	OLDMBJMC_01054	KINAJLFB_00648	FPKMLGDB_00406	MPOBMLGN_00411	EEHBFCEJ_00618	DBMBCPON_00582	IEPPDPCD_00119	AHOAOFHC_01301	OEHIEBAK_00859	GOGIOEFI_00605	EPJBLLLI_00465	GFHDMAII_00672	DBCNGFKK_00609	EOOJNOJJ_00359	JFOJPNMJ_00651	DNHEJBGD_00181	IDOLMBCI_00458	PGHEEAJL_00851	JDKKPHEE_00795	KFGNHKJC_00837	DKAEDMHI_00583	NHFLCCAC_01779	GAALCJHF_00485	NIGJGHFL_00456	ABIHMDHL_00404	CHLBALEB_01394
group_600		hypothetical protein	740	740	1	1	1426				372	372	372	MENCNODC_00375	OCHOGMLH_00378	MNLOAMIK_00155	DLNJKCNL_01499	FELILMGD_01518	AKJJAIHI_00375	JAPPAPAM_01725	CLLHIMHF_00155	FDAFADBH_00357	FCFFIFNK_00006	OLDMBJMC_00155	KINAJLFB_00155	FPKMLGDB_00227	MPOBMLGN_00155	EEHBFCEJ_00227	DBMBCPON_00006	IEPPDPCD_01160	AHOAOFHC_00376	OEHIEBAK_00226	GOGIOEFI_00006	EPJBLLLI_01597	GFHDMAII_00226	DBCNGFKK_01561	EOOJNOJJ_01534	JFOJPNMJ_00155	DNHEJBGD_00154	IDOLMBCI_00226	PGHEEAJL_00377	JDKKPHEE_00379	KFGNHKJC_00376	DKAEDMHI_00376	NHFLCCAC_00431	GAALCJHF_00155	NIGJGHFL_00006	ABIHMDHL_00376	CHLBALEB_00388
group_599		hypothetical protein	740	740	1	1	1425				372	372	372	MENCNODC_00263	OCHOGMLH_00263	MNLOAMIK_00042	DLNJKCNL_00263	FELILMGD_00497	AKJJAIHI_00262	JAPPAPAM_00196	CLLHIMHF_00042	FDAFADBH_00745	FCFFIFNK_00119	OLDMBJMC_00042	KINAJLFB_00042	FPKMLGDB_00341	MPOBMLGN_00042	EEHBFCEJ_00341	DBMBCPON_00120	IEPPDPCD_00569	AHOAOFHC_00263	OEHIEBAK_00340	GOGIOEFI_00119	EPJBLLLI_00262	GFHDMAII_00340	DBCNGFKK_00085	EOOJNOJJ_00296	JFOJPNMJ_00042	DNHEJBGD_00042	IDOLMBCI_00340	PGHEEAJL_00263	JDKKPHEE_00266	KFGNHKJC_00263	DKAEDMHI_00263	NHFLCCAC_01089	GAALCJHF_00042	NIGJGHFL_00119	ABIHMDHL_00262	CHLBALEB_00863
lepB	lepB;	Signal peptidase I;hypothetical protein	740	741	1.00135	1	1424				237	1020	1018.67	MENCNODC_00095	OCHOGMLH_00095	MNLOAMIK_00288	DLNJKCNL_00127	FELILMGD_00126	AKJJAIHI_00094	JAPPAPAM_00025	CLLHIMHF_00185	FDAFADBH_00025	FCFFIFNK_00185	OLDMBJMC_01160	KINAJLFB_00422	FPKMLGDB_00127	MPOBMLGN_01447	EEHBFCEJ_00095	DBMBCPON_00256	IEPPDPCD_00330	AHOAOFHC_00095	OEHIEBAK_00127	GOGIOEFI_00185	EPJBLLLI_00094	GFHDMAII_00094	DBCNGFKK_00220	EOOJNOJJ_00025	JFOJPNMJ_00287	DNHEJBGD_00330	IDOLMBCI_00127	PGHEEAJL_00127	JDKKPHEE_00128	KFGNHKJC_00127	DKAEDMHI_00128	NHFLCCAC_00127	GAALCJHF_00183	NIGJGHFL_00255	ABIHMDHL_00126	CHLBALEB_00128
group_598		hypothetical protein	740	740	1	1	1423				549	921	611.935	MENCNODC_01977	OCHOGMLH_01970	MNLOAMIK_01974	DLNJKCNL_01993	FELILMGD_01965	AKJJAIHI_01995	JAPPAPAM_01996	CLLHIMHF_01959	FDAFADBH_01949	FCFFIFNK_01062	OLDMBJMC_01949	KINAJLFB_02011	FPKMLGDB_01495	MPOBMLGN_02003	EEHBFCEJ_02000	DBMBCPON_01973	IEPPDPCD_01989	AHOAOFHC_01981	OEHIEBAK_02021	GOGIOEFI_01990	EPJBLLLI_01129	GFHDMAII_01993	DBCNGFKK_01975	EOOJNOJJ_01966	JFOJPNMJ_02016	DNHEJBGD_01902	IDOLMBCI_00543	PGHEEAJL_01982	JDKKPHEE_02017	KFGNHKJC_01958	DKAEDMHI_01971	NHFLCCAC_01914	GAALCJHF_01983	NIGJGHFL_01998	ABIHMDHL_01996	CHLBALEB_01960
proB	;proB	hypothetical protein;Glutamate 5-kinase 1	740	1362	1.84054	1	1422				222	1110	603.022	MENCNODC_00252;MENCNODC_00253	OCHOGMLH_00253;OCHOGMLH_00252	MNLOAMIK_00032;MNLOAMIK_00031	DLNJKCNL_00253;DLNJKCNL_00252	FELILMGD_00487;FELILMGD_00486	AKJJAIHI_00252;AKJJAIHI_00251	JAPPAPAM_00185;JAPPAPAM_00186	CLLHIMHF_00032;CLLHIMHF_00031	FDAFADBH_00735;FDAFADBH_00734	FCFFIFNK_00129;FCFFIFNK_00130	OLDMBJMC_00031;OLDMBJMC_00032	KINAJLFB_00031;KINAJLFB_00032	FPKMLGDB_00352;FPKMLGDB_00351	MPOBMLGN_00032;MPOBMLGN_00031	EEHBFCEJ_00352;EEHBFCEJ_00351	DBMBCPON_00130;DBMBCPON_00131	IEPPDPCD_00558;IEPPDPCD_00559	AHOAOFHC_00252;AHOAOFHC_00253	OEHIEBAK_00350;OEHIEBAK_00351	GOGIOEFI_00130;GOGIOEFI_00129	EPJBLLLI_00252;EPJBLLLI_00251	GFHDMAII_00351;GFHDMAII_00350	DBCNGFKK_00096;DBCNGFKK_00095	EOOJNOJJ_00307;EOOJNOJJ_00306	JFOJPNMJ_00031;JFOJPNMJ_00032	DNHEJBGD_00031;DNHEJBGD_00032	IDOLMBCI_00350;IDOLMBCI_00351	PGHEEAJL_00252;PGHEEAJL_00253	JDKKPHEE_00256;JDKKPHEE_00255	KFGNHKJC_00252;KFGNHKJC_00253	DKAEDMHI_00253;DKAEDMHI_00252	NHFLCCAC_01099;NHFLCCAC_01100	GAALCJHF_00032;GAALCJHF_00031	NIGJGHFL_00130;NIGJGHFL_00129	ABIHMDHL_00251;ABIHMDHL_00252	CHLBALEB_00853;CHLBALEB_00852
proA_1~~~proA~~~proA_2	proA_1;proA;proA_2	Gamma-glutamyl phosphate reductase	740	742	1.0027	1	1421				165	1263	1252.29	MENCNODC_00251	OCHOGMLH_00251	MNLOAMIK_00030	DLNJKCNL_00251	FELILMGD_00485	AKJJAIHI_00250	JAPPAPAM_00184	CLLHIMHF_00030	FDAFADBH_00733	FCFFIFNK_00131	OLDMBJMC_00030	KINAJLFB_00030	FPKMLGDB_00353	MPOBMLGN_00030	EEHBFCEJ_00353	DBMBCPON_00132	IEPPDPCD_00557	AHOAOFHC_00251	OEHIEBAK_00352	GOGIOEFI_00131	EPJBLLLI_00250	GFHDMAII_00352	DBCNGFKK_00097	EOOJNOJJ_00308	JFOJPNMJ_00030	DNHEJBGD_00030	IDOLMBCI_00352	PGHEEAJL_00251	JDKKPHEE_00254	KFGNHKJC_00251	DKAEDMHI_00251	NHFLCCAC_01101	GAALCJHF_00030	NIGJGHFL_00131	ABIHMDHL_00250	CHLBALEB_00851
rnpA	rnpA	Ribonuclease P protein component	740	740	1	1	1420				336	366	340.622	MENCNODC_00989	OCHOGMLH_00419	MNLOAMIK_01107	DLNJKCNL_00943	FELILMGD_00849	AKJJAIHI_01038	JAPPAPAM_00895	CLLHIMHF_00484	FDAFADBH_01309	FCFFIFNK_00347	OLDMBJMC_00251	KINAJLFB_00482	FPKMLGDB_00561	MPOBMLGN_00196	EEHBFCEJ_00418	DBMBCPON_00945	IEPPDPCD_00270	AHOAOFHC_00880	OEHIEBAK_00418	GOGIOEFI_00347	EPJBLLLI_00994	GFHDMAII_00477	DBCNGFKK_00930	EOOJNOJJ_00971	JFOJPNMJ_00402	DNHEJBGD_01050	IDOLMBCI_00930	PGHEEAJL_00607	JDKKPHEE_01271	KFGNHKJC_00697	DKAEDMHI_00417	NHFLCCAC_00915	GAALCJHF_01072	NIGJGHFL_01100	ABIHMDHL_01053	CHLBALEB_01085
group_597		hypothetical protein	740	740	1	1	1419				339	387	386.741	MENCNODC_01289	OCHOGMLH_01233	MNLOAMIK_01241	DLNJKCNL_01173	FELILMGD_01128	AKJJAIHI_01331	JAPPAPAM_01196	CLLHIMHF_01338	FDAFADBH_00989	FCFFIFNK_00678	OLDMBJMC_00858	KINAJLFB_01264	FPKMLGDB_01404	MPOBMLGN_01292	EEHBFCEJ_01229	DBMBCPON_01227	IEPPDPCD_01423	AHOAOFHC_00781	OEHIEBAK_01344	GOGIOEFI_01265	EPJBLLLI_01264	GFHDMAII_01189	DBCNGFKK_01284	EOOJNOJJ_01208	JFOJPNMJ_00797	DNHEJBGD_00680	IDOLMBCI_01318	PGHEEAJL_01362	JDKKPHEE_01455	KFGNHKJC_01113	DKAEDMHI_01235	NHFLCCAC_00988	GAALCJHF_01373	NIGJGHFL_01273	ABIHMDHL_00887	CHLBALEB_00890
group_595		hypothetical protein	740	740	1	1	1416				765	1203	1194.58	MENCNODC_00811	OCHOGMLH_00887	MNLOAMIK_00525	DLNJKCNL_00547	FELILMGD_00657	AKJJAIHI_00695	JAPPAPAM_00644	CLLHIMHF_00602	FDAFADBH_00551	FCFFIFNK_00581	OLDMBJMC_00492	KINAJLFB_00269	FPKMLGDB_00800	MPOBMLGN_00732	EEHBFCEJ_00826	DBMBCPON_00687	IEPPDPCD_00871	AHOAOFHC_00488	OEHIEBAK_00584	GOGIOEFI_00872	EPJBLLLI_00416	GFHDMAII_01028	DBCNGFKK_00270	EOOJNOJJ_00677	JFOJPNMJ_00512	DNHEJBGD_00583	IDOLMBCI_00729	PGHEEAJL_00718	JDKKPHEE_00463	KFGNHKJC_00752	DKAEDMHI_00660	NHFLCCAC_00674	GAALCJHF_00810	NIGJGHFL_00782	ABIHMDHL_00784	CHLBALEB_00274
atpB	atpB	ATP synthase subunit a	740	740	1	1	1415				741	870	869.826	MENCNODC_00848	OCHOGMLH_00455	MNLOAMIK_00968	DLNJKCNL_00616	FELILMGD_00695	AKJJAIHI_00760	JAPPAPAM_00464	CLLHIMHF_00520	FDAFADBH_01209	FCFFIFNK_00381	OLDMBJMC_00215	KINAJLFB_00517	FPKMLGDB_00595	MPOBMLGN_00232	EEHBFCEJ_00449	DBMBCPON_00778	IEPPDPCD_00236	AHOAOFHC_00525	OEHIEBAK_00454	GOGIOEFI_00383	EPJBLLLI_00780	GFHDMAII_00436	DBCNGFKK_00715	EOOJNOJJ_00449	JFOJPNMJ_00366	DNHEJBGD_00811	IDOLMBCI_00766	PGHEEAJL_00573	JDKKPHEE_00634	KFGNHKJC_00661	DKAEDMHI_00452	NHFLCCAC_00590	GAALCJHF_00847	NIGJGHFL_00561	ABIHMDHL_00562	CHLBALEB_00695
ruvC_1~~~ruvC_2~~~ruvC	ruvC_1;ruvC_2;ruvC	Crossover junction endodeoxyribonuclease RuvC	740	741	1.00135	1	1414				189	537	536.251	MENCNODC_01982	OCHOGMLH_01975	MNLOAMIK_01979	DLNJKCNL_01998	FELILMGD_01970	AKJJAIHI_02000	JAPPAPAM_02001	CLLHIMHF_01954	FDAFADBH_01954	FCFFIFNK_01067	OLDMBJMC_01954	KINAJLFB_02006	FPKMLGDB_01490	MPOBMLGN_01998	EEHBFCEJ_01995	DBMBCPON_01978	IEPPDPCD_01994	AHOAOFHC_01976	OEHIEBAK_02016	GOGIOEFI_01985	EPJBLLLI_01124	GFHDMAII_01998	DBCNGFKK_01980	EOOJNOJJ_01971	JFOJPNMJ_02011	DNHEJBGD_01897	IDOLMBCI_00548	PGHEEAJL_01987	JDKKPHEE_02022	KFGNHKJC_01963	DKAEDMHI_01976	NHFLCCAC_01919	GAALCJHF_01988	NIGJGHFL_01993	ABIHMDHL_02001	CHLBALEB_01955
dusB	dusB	tRNA-dihydrouridine synthase B	740	740	1	1	1413				480	1005	1003.84	MENCNODC_01980	OCHOGMLH_01973	MNLOAMIK_01977	DLNJKCNL_01996	FELILMGD_01968	AKJJAIHI_01998	JAPPAPAM_01999	CLLHIMHF_01956	FDAFADBH_01952	FCFFIFNK_01065	OLDMBJMC_01952	KINAJLFB_02008	FPKMLGDB_01492	MPOBMLGN_02000	EEHBFCEJ_01997	DBMBCPON_01976	IEPPDPCD_01992	AHOAOFHC_01978	OEHIEBAK_02018	GOGIOEFI_01987	EPJBLLLI_01126	GFHDMAII_01996	DBCNGFKK_01978	EOOJNOJJ_01969	JFOJPNMJ_02013	DNHEJBGD_01899	IDOLMBCI_00546	PGHEEAJL_01985	JDKKPHEE_02020	KFGNHKJC_01961	DKAEDMHI_01974	NHFLCCAC_01917	GAALCJHF_01986	NIGJGHFL_01995	ABIHMDHL_01999	CHLBALEB_01957
group_592		hypothetical protein	740	740	1	1	1410				186	255	254.907	MENCNODC_01869	OCHOGMLH_01866	MNLOAMIK_01835	DLNJKCNL_01863	FELILMGD_01800	AKJJAIHI_01868	JAPPAPAM_01834	CLLHIMHF_01840	FDAFADBH_01769	FCFFIFNK_01903	OLDMBJMC_01793	KINAJLFB_01782	FPKMLGDB_01877	MPOBMLGN_01840	EEHBFCEJ_01881	DBMBCPON_01830	IEPPDPCD_01829	AHOAOFHC_01829	OEHIEBAK_01894	GOGIOEFI_01857	EPJBLLLI_01857	GFHDMAII_01864	DBCNGFKK_01859	EOOJNOJJ_01874	JFOJPNMJ_01914	DNHEJBGD_01834	IDOLMBCI_01869	PGHEEAJL_01545	JDKKPHEE_01907	KFGNHKJC_01743	DKAEDMHI_01834	NHFLCCAC_01686	GAALCJHF_01886	NIGJGHFL_00956	ABIHMDHL_01887	CHLBALEB_01793
gdhA_1	gdhA_1	NAD(P)-specific glutamate dehydrogenase;NADP-specific glutamate dehydrogenase	740	740	1	1	1409				750	1335	1334.21	MENCNODC_00930	OCHOGMLH_00942	MNLOAMIK_01050	DLNJKCNL_00777	FELILMGD_00780	AKJJAIHI_00979	JAPPAPAM_00583	CLLHIMHF_01007	FDAFADBH_00612	FCFFIFNK_00788	OLDMBJMC_00690	KINAJLFB_00778	FPKMLGDB_01067	MPOBMLGN_00590	EEHBFCEJ_00888	DBMBCPON_00815	IEPPDPCD_00998	AHOAOFHC_00680	OEHIEBAK_01068	GOGIOEFI_00927	EPJBLLLI_00940	GFHDMAII_01161	DBCNGFKK_00870	EOOJNOJJ_00806	JFOJPNMJ_00907	DNHEJBGD_00928	IDOLMBCI_00507	PGHEEAJL_01025	JDKKPHEE_01067	KFGNHKJC_01255	DKAEDMHI_01000	NHFLCCAC_00741	GAALCJHF_01002	NIGJGHFL_00652	ABIHMDHL_00650	CHLBALEB_00651
pgk	pgk;	Phosphoglycerate kinase;hypothetical protein	740	742	1.0027	1	1408				231	1194	1189.83	MENCNODC_01130	OCHOGMLH_01084	MNLOAMIK_00363	DLNJKCNL_00813	FELILMGD_00881	AKJJAIHI_00937	JAPPAPAM_00939	CLLHIMHF_00361	FDAFADBH_01436	FCFFIFNK_00946	OLDMBJMC_00569	KINAJLFB_01016	FPKMLGDB_00984	MPOBMLGN_00982	EEHBFCEJ_01023	DBMBCPON_01021	IEPPDPCD_00948	AHOAOFHC_00954	OEHIEBAK_01152	GOGIOEFI_00969	EPJBLLLI_00750	GFHDMAII_00891	DBCNGFKK_01071	EOOJNOJJ_00624	JFOJPNMJ_01120	DNHEJBGD_01078	IDOLMBCI_00642	PGHEEAJL_00469	JDKKPHEE_01403	KFGNHKJC_00970	DKAEDMHI_00922	NHFLCCAC_00779	GAALCJHF_00752	NIGJGHFL_01055	ABIHMDHL_01124	CHLBALEB_00973
iscS	iscS	Cysteine desulfurase IscS	740	740	1	1	1406				528	1215	1214.07	MENCNODC_01485	OCHOGMLH_01338	MNLOAMIK_01347	DLNJKCNL_01316	FELILMGD_01259	AKJJAIHI_00514	JAPPAPAM_01337	CLLHIMHF_01427	FDAFADBH_00997	FCFFIFNK_01399	OLDMBJMC_00999	KINAJLFB_01379	FPKMLGDB_01529	MPOBMLGN_01380	EEHBFCEJ_01317	DBMBCPON_01397	IEPPDPCD_00667	AHOAOFHC_01021	OEHIEBAK_00646	GOGIOEFI_01134	EPJBLLLI_01325	GFHDMAII_00728	DBCNGFKK_01361	EOOJNOJJ_01338	JFOJPNMJ_01222	DNHEJBGD_01362	IDOLMBCI_01380	PGHEEAJL_01450	JDKKPHEE_00526	KFGNHKJC_01175	DKAEDMHI_00733	NHFLCCAC_01326	GAALCJHF_01462	NIGJGHFL_00719	ABIHMDHL_00721	CHLBALEB_01233
group_591		hypothetical protein	740	740	1	1	1405				693	1119	1118.42	MENCNODC_01930	OCHOGMLH_01601	MNLOAMIK_01953	DLNJKCNL_01939	FELILMGD_01924	AKJJAIHI_01943	JAPPAPAM_01942	CLLHIMHF_00688	FDAFADBH_01554	FCFFIFNK_00745	OLDMBJMC_01906	KINAJLFB_01927	FPKMLGDB_01791	MPOBMLGN_00867	EEHBFCEJ_01925	DBMBCPON_01932	IEPPDPCD_01948	AHOAOFHC_00714	OEHIEBAK_01691	GOGIOEFI_01939	EPJBLLLI_01927	GFHDMAII_01255	DBCNGFKK_01675	EOOJNOJJ_01915	JFOJPNMJ_00864	DNHEJBGD_00747	IDOLMBCI_01966	PGHEEAJL_00817	JDKKPHEE_01025	KFGNHKJC_01496	DKAEDMHI_01908	NHFLCCAC_01816	GAALCJHF_01948	NIGJGHFL_01947	ABIHMDHL_00954	CHLBALEB_00956
potA	;potA	hypothetical protein;Spermidine/putrescine import ATP-binding protein PotA	740	740	1	1	1404				807	1125	1124.57	MENCNODC_01925	OCHOGMLH_01606	MNLOAMIK_01948	DLNJKCNL_01944	FELILMGD_01919	AKJJAIHI_01948	JAPPAPAM_01947	CLLHIMHF_00683	FDAFADBH_01549	FCFFIFNK_00740	OLDMBJMC_01901	KINAJLFB_01932	FPKMLGDB_01786	MPOBMLGN_00872	EEHBFCEJ_01920	DBMBCPON_01927	IEPPDPCD_01943	AHOAOFHC_00719	OEHIEBAK_01686	GOGIOEFI_01934	EPJBLLLI_01932	GFHDMAII_01250	DBCNGFKK_01680	EOOJNOJJ_01910	JFOJPNMJ_00859	DNHEJBGD_00742	IDOLMBCI_01961	PGHEEAJL_00822	JDKKPHEE_01030	KFGNHKJC_01491	DKAEDMHI_01913	NHFLCCAC_01821	GAALCJHF_01943	NIGJGHFL_01952	ABIHMDHL_00949	CHLBALEB_00951
group_590		hypothetical protein	740	743	1.00405	1	1403				357	864	860.055	MENCNODC_01620	OCHOGMLH_01688	MNLOAMIK_01701	DLNJKCNL_01739	FELILMGD_01681	AKJJAIHI_01717	JAPPAPAM_01489	CLLHIMHF_01690	FDAFADBH_01160	FCFFIFNK_01767	OLDMBJMC_01606	KINAJLFB_01556	FPKMLGDB_01824	MPOBMLGN_01638	EEHBFCEJ_01619;EEHBFCEJ_01618	DBMBCPON_01686	IEPPDPCD_01628	AHOAOFHC_01682	OEHIEBAK_01775	GOGIOEFI_01551	EPJBLLLI_01752	GFHDMAII_01783	DBCNGFKK_01694	EOOJNOJJ_01608	JFOJPNMJ_01794	DNHEJBGD_01688	IDOLMBCI_01739	PGHEEAJL_01579	JDKKPHEE_01412	KFGNHKJC_01664	DKAEDMHI_01717	NHFLCCAC_01556	GAALCJHF_01772	NIGJGHFL_01762	ABIHMDHL_01794	CHLBALEB_01717
ubiM	ubiM	Ubiquinone hydroxylase UbiM	740	740	1	1	1402				1185	1386	1368.89	MENCNODC_01363	OCHOGMLH_01392	MNLOAMIK_01445	DLNJKCNL_01262	FELILMGD_01332	AKJJAIHI_01440	JAPPAPAM_01284	CLLHIMHF_01489	FDAFADBH_01050	FCFFIFNK_01315	OLDMBJMC_01110	KINAJLFB_01337	FPKMLGDB_01438	MPOBMLGN_01311	EEHBFCEJ_01378	DBMBCPON_01471	IEPPDPCD_01458	AHOAOFHC_01259	OEHIEBAK_01502	GOGIOEFI_01427	EPJBLLLI_01378	GFHDMAII_01521	DBCNGFKK_01434	EOOJNOJJ_01411	JFOJPNMJ_01355	DNHEJBGD_01294	IDOLMBCI_01338	PGHEEAJL_01396	JDKKPHEE_01583	KFGNHKJC_01480	DKAEDMHI_01350	NHFLCCAC_01194	GAALCJHF_01516	NIGJGHFL_01427	ABIHMDHL_01407	CHLBALEB_01275
recR	recR	Recombination protein RecR	740	740	1	1	1401				531	618	617.882	MENCNODC_01851	OCHOGMLH_01820	MNLOAMIK_01817	DLNJKCNL_01836	FELILMGD_01773	AKJJAIHI_01850	JAPPAPAM_01807	CLLHIMHF_01794	FDAFADBH_01788	FCFFIFNK_01848	OLDMBJMC_01766	KINAJLFB_01802	FPKMLGDB_01924	MPOBMLGN_01860	EEHBFCEJ_01853	DBMBCPON_01785	IEPPDPCD_01810	AHOAOFHC_01810	OEHIEBAK_01867	GOGIOEFI_01839	EPJBLLLI_01838	GFHDMAII_01837	DBCNGFKK_01814	EOOJNOJJ_01846	JFOJPNMJ_01896	DNHEJBGD_01807	IDOLMBCI_01815	PGHEEAJL_01874	JDKKPHEE_00391	KFGNHKJC_01762	DKAEDMHI_01815	NHFLCCAC_01667	GAALCJHF_01840	NIGJGHFL_01858	ABIHMDHL_01868	CHLBALEB_01775
group_588		hypothetical protein	740	740	1	1	1399				231	294	242.338	MENCNODC_01200	OCHOGMLH_01743	MNLOAMIK_01782	DLNJKCNL_01804	FELILMGD_00992	AKJJAIHI_01827	JAPPAPAM_01793	CLLHIMHF_01200	FDAFADBH_01818	FCFFIFNK_01151	OLDMBJMC_01734	KINAJLFB_01127	FPKMLGDB_01249	MPOBMLGN_01100	EEHBFCEJ_01812	DBMBCPON_01089	IEPPDPCD_01787	AHOAOFHC_01749	OEHIEBAK_00903	GOGIOEFI_01816	EPJBLLLI_00638	GFHDMAII_00945	DBCNGFKK_01185	EOOJNOJJ_01107	JFOJPNMJ_01820	DNHEJBGD_01776	IDOLMBCI_01171	PGHEEAJL_01860	JDKKPHEE_01873	KFGNHKJC_01821	DKAEDMHI_01792	NHFLCCAC_01707	GAALCJHF_01311	NIGJGHFL_01183	ABIHMDHL_01193	CHLBALEB_00556
ettA_1~~~ettA~~~ettA_2	ettA_1;ettA;ettA_2	Energy-dependent translational throttle protein EttA	740	742	1.0027	1	1398				405	1677	1671.39	MENCNODC_01717	OCHOGMLH_01644	MNLOAMIK_01877	DLNJKCNL_01929	FELILMGD_00557	AKJJAIHI_01934	JAPPAPAM_01032	CLLHIMHF_01658	FDAFADBH_01607	FCFFIFNK_01745	OLDMBJMC_01848	KINAJLFB_01681	FPKMLGDB_01767	MPOBMLGN_01713	EEHBFCEJ_01670	DBMBCPON_01895	IEPPDPCD_01911	AHOAOFHC_01603	OEHIEBAK_01665	GOGIOEFI_01644	EPJBLLLI_01636	GFHDMAII_01713	DBCNGFKK_01666	EOOJNOJJ_01709	JFOJPNMJ_01692	DNHEJBGD_01930	IDOLMBCI_01683	PGHEEAJL_01568	JDKKPHEE_01803	KFGNHKJC_01550	DKAEDMHI_01898	NHFLCCAC_01790	GAALCJHF_00625	NIGJGHFL_01702	ABIHMDHL_01750	CHLBALEB_00532
group_586		hypothetical protein	740	740	1	1	1396				246	354	353.854	MENCNODC_00281	OCHOGMLH_00281	MNLOAMIK_00060	DLNJKCNL_00281	FELILMGD_00515	AKJJAIHI_00280	JAPPAPAM_00214	CLLHIMHF_00060	FDAFADBH_00763	FCFFIFNK_00101	OLDMBJMC_00060	KINAJLFB_00060	FPKMLGDB_00323	MPOBMLGN_00060	EEHBFCEJ_00323	DBMBCPON_00102	IEPPDPCD_00587	AHOAOFHC_00281	OEHIEBAK_00322	GOGIOEFI_00101	EPJBLLLI_00280	GFHDMAII_00322	DBCNGFKK_00067	EOOJNOJJ_00278	JFOJPNMJ_00060	DNHEJBGD_00060	IDOLMBCI_00322	PGHEEAJL_00281	JDKKPHEE_00284	KFGNHKJC_00281	DKAEDMHI_00281	NHFLCCAC_01399	GAALCJHF_00060	NIGJGHFL_00101	ABIHMDHL_00280	CHLBALEB_00881
group_585		hypothetical protein	740	740	1	1	1395				450	450	450	MENCNODC_01102	OCHOGMLH_01056	MNLOAMIK_00335	DLNJKCNL_00842	FELILMGD_00909	AKJJAIHI_00910	JAPPAPAM_00966	CLLHIMHF_00333	FDAFADBH_01464	FCFFIFNK_00918	OLDMBJMC_00541	KINAJLFB_01044	FPKMLGDB_01011	MPOBMLGN_00955	EEHBFCEJ_00995	DBMBCPON_00993	IEPPDPCD_00921	AHOAOFHC_00926	OEHIEBAK_01124	GOGIOEFI_00997	EPJBLLLI_00723	GFHDMAII_00863	DBCNGFKK_01044	EOOJNOJJ_00596	JFOJPNMJ_01092	DNHEJBGD_01105	IDOLMBCI_00670	PGHEEAJL_00497	JDKKPHEE_01375	KFGNHKJC_00942	DKAEDMHI_00950	NHFLCCAC_00807	GAALCJHF_00724	NIGJGHFL_01028	ABIHMDHL_01097	CHLBALEB_01001
group_584		hypothetical protein	740	740	1	1	1394				375	375	375	MENCNODC_00667	OCHOGMLH_00673	MNLOAMIK_00441	DLNJKCNL_00680	FELILMGD_00228	AKJJAIHI_00878	JAPPAPAM_00745	CLLHIMHF_00439	FDAFADBH_00343	FCFFIFNK_00445	OLDMBJMC_00594	KINAJLFB_00891	FPKMLGDB_00659	MPOBMLGN_00769	EEHBFCEJ_00512	DBMBCPON_00550	IEPPDPCD_01038	AHOAOFHC_00644	OEHIEBAK_01178	GOGIOEFI_00447	EPJBLLLI_00898	GFHDMAII_01064	DBCNGFKK_00833	EOOJNOJJ_00769	JFOJPNMJ_00549	DNHEJBGD_00885	IDOLMBCI_00884	PGHEEAJL_00391	JDKKPHEE_01164	KFGNHKJC_00478	DKAEDMHI_00900	NHFLCCAC_00231	GAALCJHF_00965	NIGJGHFL_00875	ABIHMDHL_00877	CHLBALEB_00813
yffB	yffB	Protein YffB	740	740	1	1	1392				375	375	375	MENCNODC_01849	OCHOGMLH_01818	MNLOAMIK_01815	DLNJKCNL_01838	FELILMGD_01775	AKJJAIHI_01848	JAPPAPAM_01809	CLLHIMHF_01792	FDAFADBH_01790	FCFFIFNK_01850	OLDMBJMC_01768	KINAJLFB_01804	FPKMLGDB_01926	MPOBMLGN_01862	EEHBFCEJ_01855	DBMBCPON_01783	IEPPDPCD_01808	AHOAOFHC_01808	OEHIEBAK_01869	GOGIOEFI_01837	EPJBLLLI_01836	GFHDMAII_01839	DBCNGFKK_01812	EOOJNOJJ_01848	JFOJPNMJ_01894	DNHEJBGD_01809	IDOLMBCI_01817	PGHEEAJL_01876	JDKKPHEE_00393	KFGNHKJC_01764	DKAEDMHI_01813	NHFLCCAC_01665	GAALCJHF_01838	NIGJGHFL_01860	ABIHMDHL_01866	CHLBALEB_01773
group_582		hypothetical protein	740	740	1	1	1391				375	375	375	MENCNODC_01196	OCHOGMLH_01739	MNLOAMIK_01778	DLNJKCNL_01808	FELILMGD_00988	AKJJAIHI_01831	JAPPAPAM_01797	CLLHIMHF_01196	FDAFADBH_01822	FCFFIFNK_01155	OLDMBJMC_01738	KINAJLFB_01123	FPKMLGDB_01253	MPOBMLGN_01096	EEHBFCEJ_01816	DBMBCPON_01085	IEPPDPCD_01791	AHOAOFHC_01745	OEHIEBAK_00907	GOGIOEFI_01820	EPJBLLLI_00642	GFHDMAII_00941	DBCNGFKK_01181	EOOJNOJJ_01111	JFOJPNMJ_01816	DNHEJBGD_01780	IDOLMBCI_01167	PGHEEAJL_01864	JDKKPHEE_01869	KFGNHKJC_01817	DKAEDMHI_01796	NHFLCCAC_01703	GAALCJHF_01315	NIGJGHFL_01179	ABIHMDHL_01189	CHLBALEB_00560
group_580		hypothetical protein	740	740	1	1	1389				375	375	375	MENCNODC_00076	OCHOGMLH_00076	MNLOAMIK_00307	DLNJKCNL_00146	FELILMGD_00145	AKJJAIHI_00075	JAPPAPAM_00006	CLLHIMHF_00166	FDAFADBH_00006	FCFFIFNK_00166	OLDMBJMC_01179	KINAJLFB_00441	FPKMLGDB_00146	MPOBMLGN_01466	EEHBFCEJ_00076	DBMBCPON_00237	IEPPDPCD_00349	AHOAOFHC_00076	OEHIEBAK_00146	GOGIOEFI_00166	EPJBLLLI_00075	GFHDMAII_00075	DBCNGFKK_00201	EOOJNOJJ_00006	JFOJPNMJ_00306	DNHEJBGD_00349	IDOLMBCI_00146	PGHEEAJL_00146	JDKKPHEE_00147	KFGNHKJC_00146	DKAEDMHI_00147	NHFLCCAC_00146	GAALCJHF_00202	NIGJGHFL_00236	ABIHMDHL_00145	CHLBALEB_00147
yclQ_1~~~yclQ_2	yclQ_1;yclQ_2	Petrobactin-binding protein YclQ	740	740	1	1	1385				819	972	971.793	MENCNODC_01010	OCHOGMLH_00398	MNLOAMIK_01128	DLNJKCNL_00964	FELILMGD_00828	AKJJAIHI_01059	JAPPAPAM_00916	CLLHIMHF_00463	FDAFADBH_02033	FCFFIFNK_00326	OLDMBJMC_00272	KINAJLFB_00461	FPKMLGDB_00540	MPOBMLGN_00175	EEHBFCEJ_00397	DBMBCPON_00924	IEPPDPCD_00291	AHOAOFHC_00859	OEHIEBAK_00397	GOGIOEFI_00326	EPJBLLLI_01015	GFHDMAII_00498	DBCNGFKK_00951	EOOJNOJJ_00992	JFOJPNMJ_00423	DNHEJBGD_01029	IDOLMBCI_00909	PGHEEAJL_00628	JDKKPHEE_01249	KFGNHKJC_01810	DKAEDMHI_00396	NHFLCCAC_00894	GAALCJHF_01051	NIGJGHFL_01079	ABIHMDHL_01031	CHLBALEB_01064
group_576		hypothetical protein	740	740	1	1	1383				1251	1455	1268.64	MENCNODC_00783	OCHOGMLH_00859	MNLOAMIK_00496	DLNJKCNL_00576	FELILMGD_00629	AKJJAIHI_00724	JAPPAPAM_00672	CLLHIMHF_00630	FDAFADBH_00522	FCFFIFNK_00553	OLDMBJMC_00463	KINAJLFB_00240	FPKMLGDB_00771	MPOBMLGN_00703	EEHBFCEJ_00797	DBMBCPON_00715	IEPPDPCD_00843	AHOAOFHC_00459	OEHIEBAK_00555	GOGIOEFI_00844	EPJBLLLI_00387	GFHDMAII_00999	DBCNGFKK_00299	EOOJNOJJ_00648	JFOJPNMJ_00484	DNHEJBGD_00554	IDOLMBCI_00700	PGHEEAJL_00688	JDKKPHEE_00432	KFGNHKJC_00724	DKAEDMHI_00631	NHFLCCAC_00703	GAALCJHF_00781	NIGJGHFL_00754	ABIHMDHL_00756	CHLBALEB_00245
rlmJ_1~~~rlmJ_2~~~rlmJ	rlmJ_1;rlmJ_2;rlmJ	Ribosomal RNA large subunit methyltransferase J	740	746	1.00811	1	1380				213	912	903.603	MENCNODC_00244	OCHOGMLH_00244	MNLOAMIK_00023	DLNJKCNL_00244	FELILMGD_00478	AKJJAIHI_00243	JAPPAPAM_00177	CLLHIMHF_00023	FDAFADBH_00726	FCFFIFNK_00138	OLDMBJMC_00023	KINAJLFB_00023	FPKMLGDB_00360	MPOBMLGN_00023	EEHBFCEJ_00360	DBMBCPON_00139	IEPPDPCD_00550	AHOAOFHC_00244	OEHIEBAK_00359	GOGIOEFI_00138	EPJBLLLI_00243	GFHDMAII_00359	DBCNGFKK_00104	EOOJNOJJ_00315	JFOJPNMJ_00023	DNHEJBGD_00023	IDOLMBCI_00359	PGHEEAJL_00244	JDKKPHEE_00247	KFGNHKJC_00244	DKAEDMHI_00244	NHFLCCAC_01108	GAALCJHF_00023	NIGJGHFL_00138	ABIHMDHL_00243	CHLBALEB_00844
cysT	cysT;	Sulfate transport system permease protein CysT;hypothetical protein	740	740	1	1	1379				582	837	634.52	MENCNODC_00201	OCHOGMLH_00201	MNLOAMIK_00181	DLNJKCNL_00021	FELILMGD_00020	AKJJAIHI_00200	JAPPAPAM_00131	CLLHIMHF_00291	FDAFADBH_00131	FCFFIFNK_00291	OLDMBJMC_00365	KINAJLFB_00317	FPKMLGDB_00021	MPOBMLGN_00307	EEHBFCEJ_00201	DBMBCPON_00299	IEPPDPCD_00445	AHOAOFHC_00201	OEHIEBAK_00021	GOGIOEFI_00291	EPJBLLLI_00200	GFHDMAII_00200	DBCNGFKK_00366	EOOJNOJJ_00131	JFOJPNMJ_00181	DNHEJBGD_00445	IDOLMBCI_00021	PGHEEAJL_00021	JDKKPHEE_00021	KFGNHKJC_00021	DKAEDMHI_00022	NHFLCCAC_00021	GAALCJHF_00298	NIGJGHFL_00359	ABIHMDHL_00021	CHLBALEB_00022
mtrA	mtrA	HTH-type transcriptional regulator MtrA	740	740	1	1	1377				843	966	905.826	MENCNODC_00385	OCHOGMLH_00587	MNLOAMIK_00718	DLNJKCNL_01128	FELILMGD_01042	AKJJAIHI_01272	JAPPAPAM_01152	CLLHIMHF_01333	FDAFADBH_00930	FCFFIFNK_01252	OLDMBJMC_00814	KINAJLFB_01220	FPKMLGDB_01345	MPOBMLGN_01194	EEHBFCEJ_01170	DBMBCPON_01222	IEPPDPCD_01170	AHOAOFHC_01111	OEHIEBAK_00704	GOGIOEFI_01260	EPJBLLLI_01259	GFHDMAII_00518	DBCNGFKK_00453	EOOJNOJJ_01164	JFOJPNMJ_01317	DNHEJBGD_01231	IDOLMBCI_01260	PGHEEAJL_01264	JDKKPHEE_00972	KFGNHKJC_01028	DKAEDMHI_01230	NHFLCCAC_00983	GAALCJHF_00459	NIGJGHFL_01788	ABIHMDHL_01326	CHLBALEB_01155
cvaA_1	cvaA_1	Colicin V secretion protein CvaA	740	740	1	1	1374				936	1275	1067.94	MENCNODC_00521	OCHOGMLH_00828	MNLOAMIK_00575	DLNJKCNL_00496	FELILMGD_00433	AKJJAIHI_00453	JAPPAPAM_00387	CLLHIMHF_00736	FDAFADBH_00794	FCFFIFNK_00631	OLDMBJMC_00408	KINAJLFB_00717	FPKMLGDB_00946	MPOBMLGN_00510	EEHBFCEJ_00717	DBMBCPON_00446	IEPPDPCD_00814	AHOAOFHC_00428	OEHIEBAK_01012	GOGIOEFI_00743	EPJBLLLI_00564	GFHDMAII_00795	DBCNGFKK_00653	EOOJNOJJ_00174	JFOJPNMJ_00750	DNHEJBGD_00633	IDOLMBCI_00598	PGHEEAJL_00769	JDKKPHEE_00852	KFGNHKJC_00404	DKAEDMHI_00790	NHFLCCAC_00534	GAALCJHF_00680	NIGJGHFL_00526	ABIHMDHL_00527	CHLBALEB_00422
group_571		hypothetical protein	740	740	1	1	1373				120	150	149.392	MENCNODC_01001	OCHOGMLH_00407	MNLOAMIK_01119	DLNJKCNL_00955	FELILMGD_00837	AKJJAIHI_01050	JAPPAPAM_00907	CLLHIMHF_00472	FDAFADBH_01321	FCFFIFNK_00335	OLDMBJMC_00263	KINAJLFB_00470	FPKMLGDB_00549	MPOBMLGN_00184	EEHBFCEJ_00406	DBMBCPON_00933	IEPPDPCD_00282	AHOAOFHC_00868	OEHIEBAK_00406	GOGIOEFI_00335	EPJBLLLI_01006	GFHDMAII_00489	DBCNGFKK_00942	EOOJNOJJ_00983	JFOJPNMJ_00414	DNHEJBGD_01038	IDOLMBCI_00918	PGHEEAJL_00619	JDKKPHEE_01258	KFGNHKJC_00709	DKAEDMHI_00405	NHFLCCAC_00903	GAALCJHF_01060	NIGJGHFL_01088	ABIHMDHL_01040	CHLBALEB_01073
group_569		hypothetical protein	740	740	1	1	1371				543	747	547.686	MENCNODC_01140	OCHOGMLH_01143	MNLOAMIK_01145	DLNJKCNL_01029	FELILMGD_00933	AKJJAIHI_01133	JAPPAPAM_01101	CLLHIMHF_01096	FDAFADBH_01660	FCFFIFNK_01059	OLDMBJMC_01577	KINAJLFB_01068	FPKMLGDB_01153	MPOBMLGN_01040	EEHBFCEJ_01032	DBMBCPON_01030	IEPPDPCD_01279	AHOAOFHC_01011	OEHIEBAK_00915	GOGIOEFI_01124	EPJBLLLI_00650	GFHDMAII_01366	DBCNGFKK_01080	EOOJNOJJ_01058	JFOJPNMJ_01131	DNHEJBGD_01130	IDOLMBCI_01067	PGHEEAJL_01164	JDKKPHEE_00646	KFGNHKJC_01638	DKAEDMHI_01093	NHFLCCAC_00423	GAALCJHF_01262	NIGJGHFL_01172	ABIHMDHL_01134	CHLBALEB_00567
group_567		TPR repeat-containing protein	740	740	1	1	1369				930	930	930	MENCNODC_00754	OCHOGMLH_00703	MNLOAMIK_00798	DLNJKCNL_00366	FELILMGD_01405	AKJJAIHI_00589	JAPPAPAM_00265	CLLHIMHF_00953	FDAFADBH_00238	FCFFIFNK_01508	OLDMBJMC_01053	KINAJLFB_00649	FPKMLGDB_00405	MPOBMLGN_00410	EEHBFCEJ_00617	DBMBCPON_00581	IEPPDPCD_00120	AHOAOFHC_01300	OEHIEBAK_00860	GOGIOEFI_00606	EPJBLLLI_00464	GFHDMAII_00673	DBCNGFKK_00610	EOOJNOJJ_00358	JFOJPNMJ_00650	DNHEJBGD_00180	IDOLMBCI_00459	PGHEEAJL_00850	JDKKPHEE_00794	KFGNHKJC_00838	DKAEDMHI_00584	NHFLCCAC_01778	GAALCJHF_00484	NIGJGHFL_00457	ABIHMDHL_00403	CHLBALEB_01393
group_566		Putative lipoprotein/NMB1162	740	740	1	1	1368				531	648	647.842	MENCNODC_00264	OCHOGMLH_00264	MNLOAMIK_00043	DLNJKCNL_00264	FELILMGD_00498	AKJJAIHI_00263	JAPPAPAM_00197	CLLHIMHF_00043	FDAFADBH_00746	FCFFIFNK_00118	OLDMBJMC_00043	KINAJLFB_00043	FPKMLGDB_00340	MPOBMLGN_00043	EEHBFCEJ_00340	DBMBCPON_00119	IEPPDPCD_00570	AHOAOFHC_00264	OEHIEBAK_00339	GOGIOEFI_00118	EPJBLLLI_00263	GFHDMAII_00339	DBCNGFKK_00084	EOOJNOJJ_00295	JFOJPNMJ_00043	DNHEJBGD_00043	IDOLMBCI_00339	PGHEEAJL_00264	JDKKPHEE_00267	KFGNHKJC_00264	DKAEDMHI_00264	NHFLCCAC_01088	GAALCJHF_00043	NIGJGHFL_00118	ABIHMDHL_00263	CHLBALEB_00864
group_565		hypothetical protein	740	740	1	1	1367				1539	1734	1539.26	MENCNODC_01850	OCHOGMLH_01819	MNLOAMIK_01816	DLNJKCNL_01837	FELILMGD_01774	AKJJAIHI_01849	JAPPAPAM_01808	CLLHIMHF_01793	FDAFADBH_01789	FCFFIFNK_01849	OLDMBJMC_01767	KINAJLFB_01803	FPKMLGDB_01925	MPOBMLGN_01861	EEHBFCEJ_01854	DBMBCPON_01784	IEPPDPCD_01809	AHOAOFHC_01809	OEHIEBAK_01868	GOGIOEFI_01838	EPJBLLLI_01837	GFHDMAII_01838	DBCNGFKK_01813	EOOJNOJJ_01847	JFOJPNMJ_01895	DNHEJBGD_01808	IDOLMBCI_01816	PGHEEAJL_01875	JDKKPHEE_00392	KFGNHKJC_01763	DKAEDMHI_01814	NHFLCCAC_01666	GAALCJHF_01839	NIGJGHFL_01859	ABIHMDHL_01867	CHLBALEB_01774
group_564		hypothetical protein	740	740	1	1	1366				426	639	637.561	MENCNODC_01195	OCHOGMLH_01738	MNLOAMIK_01777	DLNJKCNL_01809	FELILMGD_00987	AKJJAIHI_01832	JAPPAPAM_01798	CLLHIMHF_01195	FDAFADBH_01823	FCFFIFNK_01156	OLDMBJMC_01739	KINAJLFB_01122	FPKMLGDB_01254	MPOBMLGN_01095	EEHBFCEJ_01817	DBMBCPON_01084	IEPPDPCD_01792	AHOAOFHC_01744	OEHIEBAK_00908	GOGIOEFI_01821	EPJBLLLI_00643	GFHDMAII_00940	DBCNGFKK_01180	EOOJNOJJ_01112	JFOJPNMJ_01815	DNHEJBGD_01781	IDOLMBCI_01166	PGHEEAJL_01865	JDKKPHEE_01868	KFGNHKJC_01816	DKAEDMHI_01797	NHFLCCAC_01702	GAALCJHF_01316	NIGJGHFL_01178	ABIHMDHL_01188	CHLBALEB_00561
acpS	acpS	Holo-[acyl-carrier-protein] synthase	740	740	1	1	1365				378	378	378	MENCNODC_01934	OCHOGMLH_01939	MNLOAMIK_01957	DLNJKCNL_01954	FELILMGD_01928	AKJJAIHI_01958	JAPPAPAM_01962	CLLHIMHF_01863	FDAFADBH_00652	FCFFIFNK_01979	OLDMBJMC_01921	KINAJLFB_01847	FPKMLGDB_01985	MPOBMLGN_01046	EEHBFCEJ_01929	DBMBCPON_01936	IEPPDPCD_01955	AHOAOFHC_01904	OEHIEBAK_01982	GOGIOEFI_01943	EPJBLLLI_01953	GFHDMAII_01954	DBCNGFKK_01917	EOOJNOJJ_01943	JFOJPNMJ_01993	DNHEJBGD_01966	IDOLMBCI_01983	PGHEEAJL_01928	JDKKPHEE_01226	KFGNHKJC_01913	DKAEDMHI_01923	NHFLCCAC_02044	GAALCJHF_01952	NIGJGHFL_01962	ABIHMDHL_01960	CHLBALEB_01918
bamE	bamE	Outer membrane protein assembly factor BamE	740	740	1	1	1363				378	378	378	MENCNODC_00685	OCHOGMLH_00772	MNLOAMIK_00729	DLNJKCNL_00435	FELILMGD_01119	AKJJAIHI_00658	JAPPAPAM_00334	CLLHIMHF_01771	FDAFADBH_00169	FCFFIFNK_01212	OLDMBJMC_00921	KINAJLFB_00580	FPKMLGDB_00474	MPOBMLGN_00479	EEHBFCEJ_00686	DBMBCPON_00650	IEPPDPCD_00051	AHOAOFHC_01200	OEHIEBAK_00791	GOGIOEFI_00537	EPJBLLLI_00533	GFHDMAII_00604	DBCNGFKK_00541	EOOJNOJJ_00427	JFOJPNMJ_00719	DNHEJBGD_00249	IDOLMBCI_00390	PGHEEAJL_00919	JDKKPHEE_01543	KFGNHKJC_01217	DKAEDMHI_00515	NHFLCCAC_00327	GAALCJHF_00553	NIGJGHFL_00388	ABIHMDHL_00472	CHLBALEB_01364
pntB	pntB	NAD(P) transhydrogenase subunit beta	740	740	1	1	1361				1140	1386	1385.67	MENCNODC_01657	OCHOGMLH_01564	MNLOAMIK_01572	DLNJKCNL_01597	FELILMGD_01507	AKJJAIHI_01535	JAPPAPAM_01588	CLLHIMHF_01588	FDAFADBH_01335	FCFFIFNK_01607	OLDMBJMC_01461	KINAJLFB_01642	FPKMLGDB_01638	MPOBMLGN_01084	EEHBFCEJ_01533	DBMBCPON_01653	IEPPDPCD_01521	AHOAOFHC_01565	OEHIEBAK_01616	GOGIOEFI_01606	EPJBLLLI_01545	GFHDMAII_01583	DBCNGFKK_01595	EOOJNOJJ_01660	JFOJPNMJ_01530	DNHEJBGD_01604	IDOLMBCI_01550	PGHEEAJL_01673	JDKKPHEE_01743	KFGNHKJC_01395	DKAEDMHI_01588	NHFLCCAC_01417	GAALCJHF_01586	NIGJGHFL_01656	ABIHMDHL_01577	CHLBALEB_01303
group_561		hypothetical protein	740	740	1	1	1360				141	141	141	MENCNODC_00789	OCHOGMLH_00865	MNLOAMIK_00502	DLNJKCNL_00570	FELILMGD_00635	AKJJAIHI_00718	JAPPAPAM_00666	CLLHIMHF_00624	FDAFADBH_00528	FCFFIFNK_00559	OLDMBJMC_00469	KINAJLFB_00246	FPKMLGDB_00777	MPOBMLGN_00709	EEHBFCEJ_00803	DBMBCPON_00709	IEPPDPCD_00849	AHOAOFHC_00465	OEHIEBAK_00561	GOGIOEFI_00850	EPJBLLLI_00393	GFHDMAII_01005	DBCNGFKK_00293	EOOJNOJJ_00654	JFOJPNMJ_00490	DNHEJBGD_00560	IDOLMBCI_00706	PGHEEAJL_00694	JDKKPHEE_00438	KFGNHKJC_00730	DKAEDMHI_00637	NHFLCCAC_00697	GAALCJHF_00787	NIGJGHFL_00760	ABIHMDHL_00762	CHLBALEB_00251
fatA	;fatA	hypothetical protein;Ferric-anguibactin receptor FatA	740	741	1.00135	1	1359				426	1227	1193.63	MENCNODC_00433	OCHOGMLH_00539	MNLOAMIK_00670	DLNJKCNL_01390	FELILMGD_01380	AKJJAIHI_01488	JAPPAPAM_01385	CLLHIMHF_00794	FDAFADBH_00510	FCFFIFNK_01075	OLDMBJMC_01188	KINAJLFB_00164	FPKMLGDB_00833	MPOBMLGN_00836	EEHBFCEJ_01427	DBMBCPON_01493	IEPPDPCD_00736	AHOAOFHC_01365	OEHIEBAK_00752	GOGIOEFI_00630	EPJBLLLI_01116	GFHDMAII_00566	DBCNGFKK_00501	EOOJNOJJ_00863	JFOJPNMJ_01459	DNHEJBGD_01435	IDOLMBCI_01418	PGHEEAJL_00956	JDKKPHEE_00933	KFGNHKJC_00625	DKAEDMHI_01454	NHFLCCAC_01216	GAALCJHF_00411	NIGJGHFL_01458	ABIHMDHL_01494	CHLBALEB_01434
group_560		hypothetical protein	740	742	1.0027	1	1358				336	885	882.655	MENCNODC_00034	OCHOGMLH_00034	MNLOAMIK_00925	DLNJKCNL_00188	FELILMGD_00187	AKJJAIHI_00033	JAPPAPAM_00512	CLLHIMHF_00859	FDAFADBH_01251	FCFFIFNK_00860	OLDMBJMC_01290	KINAJLFB_00848	FPKMLGDB_00188	MPOBMLGN_00661	EEHBFCEJ_00034	DBMBCPON_00195	IEPPDPCD_00391	AHOAOFHC_00034	OEHIEBAK_00188	GOGIOEFI_00799	EPJBLLLI_00033	GFHDMAII_00033	DBCNGFKK_00159	EOOJNOJJ_00537	JFOJPNMJ_00978	DNHEJBGD_00391	IDOLMBCI_00188	PGHEEAJL_00188	JDKKPHEE_00189	KFGNHKJC_00188	DKAEDMHI_00189	NHFLCCAC_00188	GAALCJHF_00244	NIGJGHFL_00194	ABIHMDHL_00187	CHLBALEB_00189
group_557		hypothetical protein	740	1325	1.79054	1	1355				243	768	436.805	MENCNODC_00820	OCHOGMLH_00896	MNLOAMIK_00534	DLNJKCNL_00538;DLNJKCNL_00537	FELILMGD_00666;FELILMGD_00667	AKJJAIHI_00686;AKJJAIHI_00685	JAPPAPAM_00635	CLLHIMHF_00593	FDAFADBH_00560	FCFFIFNK_00590	OLDMBJMC_00501	KINAJLFB_00278	FPKMLGDB_00809	MPOBMLGN_00741	EEHBFCEJ_00836;EEHBFCEJ_00835	DBMBCPON_00677;DBMBCPON_00678	IEPPDPCD_00880;IEPPDPCD_00881	AHOAOFHC_00497	OEHIEBAK_00593	GOGIOEFI_00881	EPJBLLLI_00425	GFHDMAII_01037	DBCNGFKK_00261	EOOJNOJJ_00687;EOOJNOJJ_00686	JFOJPNMJ_00521	DNHEJBGD_00592	IDOLMBCI_00738	PGHEEAJL_00727;PGHEEAJL_00728	JDKKPHEE_00473;JDKKPHEE_00472	KFGNHKJC_00761	DKAEDMHI_00670;DKAEDMHI_00669	NHFLCCAC_00664;NHFLCCAC_00665	GAALCJHF_00819	NIGJGHFL_00792;NIGJGHFL_00791	ABIHMDHL_00794;ABIHMDHL_00793	CHLBALEB_00283
tam	tam	Trans-aconitate 2-methyltransferase	740	740	1	1	1351				783	846	783.085	MENCNODC_01670	OCHOGMLH_01577	MNLOAMIK_01585	DLNJKCNL_01584	FELILMGD_01494	AKJJAIHI_01548	JAPPAPAM_01601	CLLHIMHF_01601	FDAFADBH_01348	FCFFIFNK_01620	OLDMBJMC_01448	KINAJLFB_01629	FPKMLGDB_01625	MPOBMLGN_01071	EEHBFCEJ_01520	DBMBCPON_01640	IEPPDPCD_01534	AHOAOFHC_01552	OEHIEBAK_01603	GOGIOEFI_01593	EPJBLLLI_01558	GFHDMAII_01596	DBCNGFKK_01608	EOOJNOJJ_01647	JFOJPNMJ_01543	DNHEJBGD_01591	IDOLMBCI_01537	PGHEEAJL_01660	JDKKPHEE_01756	KFGNHKJC_01408	DKAEDMHI_01575	NHFLCCAC_01430	GAALCJHF_01599	NIGJGHFL_01643	ABIHMDHL_01590	CHLBALEB_01316
group_554		hypothetical protein	740	740	1	1	1350				297	297	297	MENCNODC_01668	OCHOGMLH_01575	MNLOAMIK_01583	DLNJKCNL_01586	FELILMGD_01496	AKJJAIHI_01546	JAPPAPAM_01599	CLLHIMHF_01599	FDAFADBH_01346	FCFFIFNK_01618	OLDMBJMC_01450	KINAJLFB_01631	FPKMLGDB_01627	MPOBMLGN_01073	EEHBFCEJ_01522	DBMBCPON_01642	IEPPDPCD_01532	AHOAOFHC_01554	OEHIEBAK_01605	GOGIOEFI_01595	EPJBLLLI_01556	GFHDMAII_01594	DBCNGFKK_01606	EOOJNOJJ_01649	JFOJPNMJ_01541	DNHEJBGD_01593	IDOLMBCI_01539	PGHEEAJL_01662	JDKKPHEE_01754	KFGNHKJC_01406	DKAEDMHI_01577	NHFLCCAC_01428	GAALCJHF_01597	NIGJGHFL_01645	ABIHMDHL_01588	CHLBALEB_01314
group_550		hypothetical protein	740	740	1	1	1346				876	969	967.366	MENCNODC_00109	OCHOGMLH_00109	MNLOAMIK_00274	DLNJKCNL_00113	FELILMGD_00112	AKJJAIHI_00108	JAPPAPAM_00039	CLLHIMHF_00199	FDAFADBH_00039	FCFFIFNK_00199	OLDMBJMC_01146	KINAJLFB_00408	FPKMLGDB_00113	MPOBMLGN_01433	EEHBFCEJ_00109	DBMBCPON_00270	IEPPDPCD_00316	AHOAOFHC_00109	OEHIEBAK_00113	GOGIOEFI_00199	EPJBLLLI_00108	GFHDMAII_00108	DBCNGFKK_00234	EOOJNOJJ_00039	JFOJPNMJ_00273	DNHEJBGD_00316	IDOLMBCI_00113	PGHEEAJL_00113	JDKKPHEE_00113	KFGNHKJC_00113	DKAEDMHI_00114	NHFLCCAC_00113	GAALCJHF_00169	NIGJGHFL_00269	ABIHMDHL_00112	CHLBALEB_00114
group_549		hypothetical protein	740	802	1.08378	1	1345				243	573	493.945	MENCNODC_01704	OCHOGMLH_01616	MNLOAMIK_01605	DLNJKCNL_01657	FELILMGD_01612	AKJJAIHI_01652	JAPPAPAM_01700	CLLHIMHF_01620	FDAFADBH_02048	FCFFIFNK_02030	OLDMBJMC_01829	KINAJLFB_01668	FPKMLGDB_01654	MPOBMLGN_01676	EEHBFCEJ_01641	DBMBCPON_01664	IEPPDPCD_01694	AHOAOFHC_01575	OEHIEBAK_01642	GOGIOEFI_01632	EPJBLLLI_01608	GFHDMAII_01699	DBCNGFKK_01628	EOOJNOJJ_01671	JFOJPNMJ_01680	DNHEJBGD_01657	IDOLMBCI_01643	PGHEEAJL_01721	JDKKPHEE_01775	KFGNHKJC_02040	DKAEDMHI_01614	NHFLCCAC_01983	GAALCJHF_01713	NIGJGHFL_01664	ABIHMDHL_01729	CHLBALEB_02039
group_548		hypothetical protein	740	740	1	1	1344				381	381	381	MENCNODC_01390	OCHOGMLH_01419	MNLOAMIK_01418	DLNJKCNL_01234	FELILMGD_01304	AKJJAIHI_01413	JAPPAPAM_01257	CLLHIMHF_01516	FDAFADBH_01077	FCFFIFNK_01342	OLDMBJMC_01137	KINAJLFB_01364	FPKMLGDB_01411	MPOBMLGN_01338	EEHBFCEJ_01351	DBMBCPON_01444	IEPPDPCD_01431	AHOAOFHC_01232	OEHIEBAK_01475	GOGIOEFI_01400	EPJBLLLI_01405	GFHDMAII_01494	DBCNGFKK_01407	EOOJNOJJ_01384	JFOJPNMJ_01328	DNHEJBGD_01322	IDOLMBCI_01365	PGHEEAJL_01369	JDKKPHEE_01556	KFGNHKJC_01452	DKAEDMHI_01378	NHFLCCAC_01167	GAALCJHF_01543	NIGJGHFL_01454	ABIHMDHL_01380	CHLBALEB_01248
group_546		hypothetical protein	740	740	1	1	1342				381	381	381	MENCNODC_01242	OCHOGMLH_01683	MNLOAMIK_01681	DLNJKCNL_01718	FELILMGD_01035	AKJJAIHI_01660	JAPPAPAM_01623	CLLHIMHF_01243	FDAFADBH_01969	FCFFIFNK_01107	OLDMBJMC_01582	KINAJLFB_01169	FPKMLGDB_01205	MPOBMLGN_01143	EEHBFCEJ_01747	DBMBCPON_01132	IEPPDPCD_01722	AHOAOFHC_01677	OEHIEBAK_01748	GOGIOEFI_01741	EPJBLLLI_01710	GFHDMAII_00988	DBCNGFKK_01228	EOOJNOJJ_01063	JFOJPNMJ_01789	DNHEJBGD_01664	IDOLMBCI_01214	PGHEEAJL_01762	JDKKPHEE_01452	KFGNHKJC_01449	DKAEDMHI_01696	NHFLCCAC_01470	GAALCJHF_01267	NIGJGHFL_01226	ABIHMDHL_01236	CHLBALEB_01591
group_545		hypothetical protein	740	740	1	1	1341				381	381	381	MENCNODC_01220	OCHOGMLH_01763	MNLOAMIK_01802	DLNJKCNL_01783	FELILMGD_01012	AKJJAIHI_01806	JAPPAPAM_01772	CLLHIMHF_01220	FDAFADBH_02089	FCFFIFNK_01130	OLDMBJMC_01713	KINAJLFB_01147	FPKMLGDB_01228	MPOBMLGN_01120	EEHBFCEJ_01791	DBMBCPON_01109	IEPPDPCD_01767	AHOAOFHC_01769	OEHIEBAK_00882	GOGIOEFI_01795	EPJBLLLI_00617	GFHDMAII_00965	DBCNGFKK_01205	EOOJNOJJ_01086	JFOJPNMJ_01840	DNHEJBGD_01755	IDOLMBCI_01191	PGHEEAJL_01839	JDKKPHEE_01893	KFGNHKJC_01427	DKAEDMHI_01771	NHFLCCAC_01447	GAALCJHF_01290	NIGJGHFL_01203	ABIHMDHL_01213	CHLBALEB_01569
aldh~~~sad	aldh;sad	Aldehyde dehydrogenase;Succinate semialdehyde dehydrogenase [NAD(P)+] Sad	740	740	1	1	1340				1002	1344	1343.54	MENCNODC_01513	OCHOGMLH_01366	MNLOAMIK_01375	DLNJKCNL_01288	FELILMGD_01232	AKJJAIHI_00487	JAPPAPAM_01309	CLLHIMHF_01399	FDAFADBH_01025	FCFFIFNK_01427	OLDMBJMC_01026	KINAJLFB_01407	FPKMLGDB_01502	MPOBMLGN_01352	EEHBFCEJ_01344	DBMBCPON_01369	IEPPDPCD_00695	AHOAOFHC_01049	OEHIEBAK_00618	GOGIOEFI_01161	EPJBLLLI_01353	GFHDMAII_00700	DBCNGFKK_01333	EOOJNOJJ_01310	JFOJPNMJ_01194	DNHEJBGD_01335	IDOLMBCI_01408	PGHEEAJL_01422	JDKKPHEE_00499	KFGNHKJC_01202	DKAEDMHI_00761	NHFLCCAC_01971	GAALCJHF_01490	NIGJGHFL_00692	ABIHMDHL_00693	CHLBALEB_01205
group_544		hypothetical protein	740	742	1.0027	1	1339				369	855	852.671	MENCNODC_01820	OCHOGMLH_01723	MNLOAMIK_01715	DLNJKCNL_01621	FELILMGD_01741	AKJJAIHI_01765	JAPPAPAM_01563	CLLHIMHF_01724	FDAFADBH_01876	FCFFIFNK_01718	OLDMBJMC_01636	KINAJLFB_01759	FPKMLGDB_01733	MPOBMLGN_01810	EEHBFCEJ_01838	DBMBCPON_01761	IEPPDPCD_01605	AHOAOFHC_01779	OEHIEBAK_01804	GOGIOEFI_01760	EPJBLLLI_01784	GFHDMAII_01802	DBCNGFKK_01728	EOOJNOJJ_01806	JFOJPNMJ_01644	DNHEJBGD_01738	IDOLMBCI_01781	PGHEEAJL_01695	JDKKPHEE_01693	KFGNHKJC_01860	DKAEDMHI_01729	NHFLCCAC_01740	GAALCJHF_01786	NIGJGHFL_01609	ABIHMDHL_01691	CHLBALEB_01841
garR~~~Hgd	;garR;Hgd	hypothetical protein;2-hydroxy-3-oxopropionate reductase;2-(hydroxymethyl)glutarate dehydrogenase	740	846	1.14324	1	1338				192	873	769.589	MENCNODC_00397	OCHOGMLH_00575	MNLOAMIK_00706	DLNJKCNL_01140	FELILMGD_01054	AKJJAIHI_01260	JAPPAPAM_01164	CLLHIMHF_01321	FDAFADBH_00918	FCFFIFNK_01264	OLDMBJMC_00826	KINAJLFB_01232	FPKMLGDB_01333	MPOBMLGN_01206	EEHBFCEJ_01158	DBMBCPON_01210	IEPPDPCD_01183;IEPPDPCD_01182	AHOAOFHC_01122	OEHIEBAK_00716	GOGIOEFI_01248	EPJBLLLI_01247	GFHDMAII_00530	DBCNGFKK_00465	EOOJNOJJ_01176	JFOJPNMJ_01305	DNHEJBGD_01243	IDOLMBCI_01248	PGHEEAJL_01276	JDKKPHEE_00983	KFGNHKJC_01040	DKAEDMHI_01219	NHFLCCAC_00972	GAALCJHF_00447	NIGJGHFL_01776	ABIHMDHL_01314	CHLBALEB_01143
pepA~~~pepA_2~~~~~~pepA_1	pepA;pepA_2;;pepA_1	Cytosol aminopeptidase;hypothetical protein;cytosol aminopeptidase	740	742	1.0027	1	1337				132	1407	1403.15	MENCNODC_00413	OCHOGMLH_00559	MNLOAMIK_00690	DLNJKCNL_01157;DLNJKCNL_01156	FELILMGD_01070	AKJJAIHI_01244	JAPPAPAM_01180	CLLHIMHF_01305	FDAFADBH_00902	FCFFIFNK_01280	OLDMBJMC_00842	KINAJLFB_01248	FPKMLGDB_01317	MPOBMLGN_01222	EEHBFCEJ_01142	DBMBCPON_01194	IEPPDPCD_01199	AHOAOFHC_01138	OEHIEBAK_00732	GOGIOEFI_01232	EPJBLLLI_01231	GFHDMAII_00546	DBCNGFKK_00481	EOOJNOJJ_01192	JFOJPNMJ_01289	DNHEJBGD_01259	IDOLMBCI_01232	PGHEEAJL_01292	JDKKPHEE_00999	KFGNHKJC_01056	DKAEDMHI_01203	NHFLCCAC_00956	GAALCJHF_00431	NIGJGHFL_01808	ABIHMDHL_01298	CHLBALEB_01127
group_543		hypothetical protein	740	740	1	1	1336				1677	1926	1677.34	MENCNODC_01369	OCHOGMLH_01398	MNLOAMIK_01439	DLNJKCNL_01256	FELILMGD_01325	AKJJAIHI_01434	JAPPAPAM_01278	CLLHIMHF_01495	FDAFADBH_01056	FCFFIFNK_01321	OLDMBJMC_01116	KINAJLFB_01343	FPKMLGDB_01432	MPOBMLGN_01317	EEHBFCEJ_01372	DBMBCPON_01465	IEPPDPCD_01452	AHOAOFHC_01253	OEHIEBAK_01496	GOGIOEFI_01421	EPJBLLLI_01384	GFHDMAII_01515	DBCNGFKK_01428	EOOJNOJJ_01405	JFOJPNMJ_01349	DNHEJBGD_01301	IDOLMBCI_01344	PGHEEAJL_01390	JDKKPHEE_01577	KFGNHKJC_01473	DKAEDMHI_01356	NHFLCCAC_01188	GAALCJHF_01522	NIGJGHFL_01433	ABIHMDHL_01401	CHLBALEB_01269
lpxD	lpxD	UDP-3-O-acylglucosamine N-acyltransferase	740	740	1	1	1335				1044	1044	1044	MENCNODC_00709	OCHOGMLH_00748	MNLOAMIK_00753	DLNJKCNL_00411	FELILMGD_01095	AKJJAIHI_00634	JAPPAPAM_00310	CLLHIMHF_00908	FDAFADBH_00193	FCFFIFNK_01236	OLDMBJMC_00945	KINAJLFB_00604	FPKMLGDB_00450	MPOBMLGN_00455	EEHBFCEJ_00662	DBMBCPON_00626	IEPPDPCD_00075	AHOAOFHC_01224	OEHIEBAK_00815	GOGIOEFI_00561	EPJBLLLI_00509	GFHDMAII_00628	DBCNGFKK_00565	EOOJNOJJ_00403	JFOJPNMJ_00695	DNHEJBGD_00225	IDOLMBCI_00414	PGHEEAJL_00895	JDKKPHEE_01519	KFGNHKJC_01241	DKAEDMHI_00539	NHFLCCAC_00303	GAALCJHF_00529	NIGJGHFL_00412	ABIHMDHL_00448	CHLBALEB_01340
rsmH	rsmH	Ribosomal RNA small subunit methyltransferase H	740	740	1	1	1332				957	987	957.486	MENCNODC_01277	OCHOGMLH_01179	MNLOAMIK_01207	DLNJKCNL_01091	FELILMGD_00588	AKJJAIHI_01196	JAPPAPAM_01136	CLLHIMHF_01278	FDAFADBH_00692	FCFFIFNK_01192	OLDMBJMC_00798	KINAJLFB_01204	FPKMLGDB_01269	MPOBMLGN_01157	EEHBFCEJ_01094	DBMBCPON_01146	IEPPDPCD_01360	AHOAOFHC_01072	OEHIEBAK_01311	GOGIOEFI_01205	EPJBLLLI_01142	GFHDMAII_01401	DBCNGFKK_01164	EOOJNOJJ_01127	JFOJPNMJ_01241	DNHEJBGD_01192	IDOLMBCI_01130	PGHEEAJL_01226	JDKKPHEE_01185	KFGNHKJC_01012	DKAEDMHI_01176	NHFLCCAC_01369	GAALCJHF_00594	NIGJGHFL_01261	ABIHMDHL_01250	CHLBALEB_00501
lst	lst;	N-acetyllactosaminide alpha-23-sialyltransferase;hypothetical protein	740	741	1.00135	1	1331				249	1359	1138.54	MENCNODC_01688	OCHOGMLH_01632	MNLOAMIK_01621	DLNJKCNL_01641	FELILMGD_01628	AKJJAIHI_01636	JAPPAPAM_01684	CLLHIMHF_01636	FDAFADBH_01856	FCFFIFNK_01919	OLDMBJMC_01961	KINAJLFB_01652	FPKMLGDB_01669	MPOBMLGN_01692	EEHBFCEJ_01657	DBMBCPON_01680	IEPPDPCD_01679	AHOAOFHC_01591	OEHIEBAK_01626	GOGIOEFI_01616	EPJBLLLI_01624	GFHDMAII_01683	DBCNGFKK_01644	EOOJNOJJ_01687	JFOJPNMJ_01664	DNHEJBGD_01641	IDOLMBCI_01627	PGHEEAJL_01737	JDKKPHEE_01791	KFGNHKJC_01888	DKAEDMHI_01598	NHFLCCAC_01876	GAALCJHF_01729	NIGJGHFL_01680	ABIHMDHL_01713	CHLBALEB_01887
fadM	fadM	Long-chain acyl-CoA thioesterase FadM	740	740	1	1	1330				384	384	384	MENCNODC_00867	OCHOGMLH_00474	MNLOAMIK_00987	DLNJKCNL_00635	FELILMGD_00714	AKJJAIHI_00779	JAPPAPAM_00445	CLLHIMHF_00539	FDAFADBH_01228	FCFFIFNK_00400	OLDMBJMC_00196	KINAJLFB_00536	FPKMLGDB_00614	MPOBMLGN_00251	EEHBFCEJ_00468	DBMBCPON_00759	IEPPDPCD_00217	AHOAOFHC_00544	OEHIEBAK_00473	GOGIOEFI_00402	EPJBLLLI_00799	GFHDMAII_00417	DBCNGFKK_00734	EOOJNOJJ_00468	JFOJPNMJ_00347	DNHEJBGD_00792	IDOLMBCI_00785	PGHEEAJL_00554	JDKKPHEE_00615	KFGNHKJC_00642	DKAEDMHI_00471	NHFLCCAC_00609	GAALCJHF_00866	NIGJGHFL_00580	ABIHMDHL_00581	CHLBALEB_00714
yafJ	;yafJ	hypothetical protein;Putative glutamine amidotransferase YafJ	740	740	1	1	1329				324	843	842.299	MENCNODC_00551	OCHOGMLH_00797	MNLOAMIK_00605	DLNJKCNL_00466	FELILMGD_00403	AKJJAIHI_00423	JAPPAPAM_00357	CLLHIMHF_00706	FDAFADBH_00824	FCFFIFNK_00661	OLDMBJMC_00438	KINAJLFB_00686	FPKMLGDB_00916	MPOBMLGN_00540	EEHBFCEJ_00747	DBMBCPON_00416	IEPPDPCD_00784	AHOAOFHC_00398	OEHIEBAK_00982	GOGIOEFI_00713	EPJBLLLI_00594	GFHDMAII_00825	DBCNGFKK_00683	EOOJNOJJ_00204	JFOJPNMJ_00780	DNHEJBGD_00663	IDOLMBCI_00568	PGHEEAJL_00799	JDKKPHEE_00882	KFGNHKJC_00434	DKAEDMHI_00820	NHFLCCAC_00564	GAALCJHF_00650	NIGJGHFL_00496	ABIHMDHL_00497	CHLBALEB_00452
group_540		hypothetical protein	740	740	1	1	1328				384	384	384	MENCNODC_01656	OCHOGMLH_01563	MNLOAMIK_01571	DLNJKCNL_01598	FELILMGD_01508	AKJJAIHI_01534	JAPPAPAM_01587	CLLHIMHF_01587	FDAFADBH_01334	FCFFIFNK_01606	OLDMBJMC_01462	KINAJLFB_01643	FPKMLGDB_01639	MPOBMLGN_01085	EEHBFCEJ_01534	DBMBCPON_01654	IEPPDPCD_01520	AHOAOFHC_01566	OEHIEBAK_01617	GOGIOEFI_01607	EPJBLLLI_01544	GFHDMAII_01582	DBCNGFKK_01594	EOOJNOJJ_01661	JFOJPNMJ_01529	DNHEJBGD_01605	IDOLMBCI_01551	PGHEEAJL_01674	JDKKPHEE_01742	KFGNHKJC_01394	DKAEDMHI_01589	NHFLCCAC_01416	GAALCJHF_01585	NIGJGHFL_01657	ABIHMDHL_01576	CHLBALEB_01302
group_539		hypothetical protein	740	749	1.01216	1	1327				393	2253	2224.01	MENCNODC_01702	OCHOGMLH_01618	MNLOAMIK_01607	DLNJKCNL_01655	FELILMGD_01614	AKJJAIHI_01650	JAPPAPAM_01698	CLLHIMHF_01622	FDAFADBH_02046;FDAFADBH_02045;FDAFADBH_02044	FCFFIFNK_02028	OLDMBJMC_01831	KINAJLFB_01666	FPKMLGDB_01656	MPOBMLGN_01678	EEHBFCEJ_01643	DBMBCPON_01666	IEPPDPCD_01692	AHOAOFHC_01577	OEHIEBAK_01640	GOGIOEFI_01630	EPJBLLLI_01610	GFHDMAII_01697	DBCNGFKK_01630	EOOJNOJJ_01673	JFOJPNMJ_01678	DNHEJBGD_01655	IDOLMBCI_01641	PGHEEAJL_01723	JDKKPHEE_01777	KFGNHKJC_02038	DKAEDMHI_01612	NHFLCCAC_01985	GAALCJHF_01715	NIGJGHFL_01666	ABIHMDHL_01727	CHLBALEB_02037
group_538		hypothetical protein	740	742	1.0027	1	1326				336	1311	1307.35	MENCNODC_01697	OCHOGMLH_01623	MNLOAMIK_01612	DLNJKCNL_01650	FELILMGD_01619	AKJJAIHI_01645	JAPPAPAM_01693	CLLHIMHF_01627	FDAFADBH_01847	FCFFIFNK_01928	OLDMBJMC_01836	KINAJLFB_01661	FPKMLGDB_01660	MPOBMLGN_01683	EEHBFCEJ_01648	DBMBCPON_01671	IEPPDPCD_01687	AHOAOFHC_01582	OEHIEBAK_01635	GOGIOEFI_01625	EPJBLLLI_01615	GFHDMAII_01692	DBCNGFKK_01635	EOOJNOJJ_01678	JFOJPNMJ_01673	DNHEJBGD_01650	IDOLMBCI_01636	PGHEEAJL_01728	JDKKPHEE_01782	KFGNHKJC_01879	DKAEDMHI_01607	NHFLCCAC_01955	GAALCJHF_01720	NIGJGHFL_01671	ABIHMDHL_01722	CHLBALEB_01896
panD	panD	Aspartate 1-decarboxylase	740	740	1	1	1325				384	384	384	MENCNODC_00492	OCHOGMLH_01463	MNLOAMIK_01471	DLNJKCNL_01439	FELILMGD_00356	AKJJAIHI_00529	JAPPAPAM_01457	CLLHIMHF_01153	FDAFADBH_00451	FCFFIFNK_01595	OLDMBJMC_01306	KINAJLFB_00224	FPKMLGDB_00893	MPOBMLGN_01515	EEHBFCEJ_01474	DBMBCPON_01414	IEPPDPCD_00652	AHOAOFHC_01412	OEHIEBAK_00661	GOGIOEFI_00690	EPJBLLLI_01412	GFHDMAII_00743	DBCNGFKK_01483	EOOJNOJJ_01497	JFOJPNMJ_01518	DNHEJBGD_01482	IDOLMBCI_01514	PGHEEAJL_00672	JDKKPHEE_01668	KFGNHKJC_00566	DKAEDMHI_00718	NHFLCCAC_01312	GAALCJHF_01550	NIGJGHFL_00999	ABIHMDHL_01541	CHLBALEB_01493
fcuA	fcuA	Ferrichrome receptor FcuA	740	740	1	1	1324				384	384	384	MENCNODC_00432	OCHOGMLH_00540	MNLOAMIK_00671	DLNJKCNL_01391	FELILMGD_01381	AKJJAIHI_01489	JAPPAPAM_01384	CLLHIMHF_00793	FDAFADBH_00511	FCFFIFNK_01074	OLDMBJMC_01187	KINAJLFB_00163	FPKMLGDB_00832	MPOBMLGN_00835	EEHBFCEJ_01428	DBMBCPON_01492	IEPPDPCD_00735	AHOAOFHC_01366	OEHIEBAK_00751	GOGIOEFI_00629	EPJBLLLI_01117	GFHDMAII_00565	DBCNGFKK_00500	EOOJNOJJ_00862	JFOJPNMJ_01458	DNHEJBGD_01436	IDOLMBCI_01417	PGHEEAJL_00957	JDKKPHEE_00934	KFGNHKJC_00626	DKAEDMHI_01455	NHFLCCAC_01215	GAALCJHF_00412	NIGJGHFL_01457	ABIHMDHL_01495	CHLBALEB_01433
dgkA	dgkA	Diacylglycerol kinase	740	740	1	1	1323				384	384	384	MENCNODC_00424	OCHOGMLH_00548	MNLOAMIK_00679	DLNJKCNL_01168	FELILMGD_01081	AKJJAIHI_01233	JAPPAPAM_01191	CLLHIMHF_01294	FDAFADBH_00891	FCFFIFNK_01291	OLDMBJMC_00853	KINAJLFB_01259	FPKMLGDB_01306	MPOBMLGN_01233	EEHBFCEJ_01131	DBMBCPON_01183	IEPPDPCD_01210	AHOAOFHC_01149	OEHIEBAK_00743	GOGIOEFI_01221	EPJBLLLI_01220	GFHDMAII_00557	DBCNGFKK_00492	EOOJNOJJ_01203	JFOJPNMJ_01278	DNHEJBGD_01270	IDOLMBCI_01221	PGHEEAJL_01303	JDKKPHEE_01010	KFGNHKJC_01067	DKAEDMHI_01192	NHFLCCAC_00945	GAALCJHF_00420	NIGJGHFL_01797	ABIHMDHL_01287	CHLBALEB_01116
pyrD	pyrD	Dihydroorotate dehydrogenase (quinone)	740	740	1	1	1322				1008	1068	1022.4	MENCNODC_01423	OCHOGMLH_01304	MNLOAMIK_01321	DLNJKCNL_00995	FELILMGD_01199	AKJJAIHI_01348	JAPPAPAM_00773	CLLHIMHF_00763	FDAFADBH_01491	FCFFIFNK_01375	OLDMBJMC_01408	KINAJLFB_01610	FPKMLGDB_00499	MPOBMLGN_01645	EEHBFCEJ_01246	DBMBCPON_01298	IEPPDPCD_00026	AHOAOFHC_01533	OEHIEBAK_01584	GOGIOEFI_01346	EPJBLLLI_01512	GFHDMAII_01439	DBCNGFKK_01310	EOOJNOJJ_01278	JFOJPNMJ_01392	DNHEJBGD_00274	IDOLMBCI_01048	PGHEEAJL_01130	JDKKPHEE_00552	KFGNHKJC_01564	DKAEDMHI_01315	NHFLCCAC_01058	GAALCJHF_01389	NIGJGHFL_01354	ABIHMDHL_01347	CHLBALEB_01682
gcvT_1~~~gcvT_2~~~gcvT	gcvT_1;gcvT_2;gcvT	Aminomethyltransferase	740	741	1.00135	1	1321				369	1101	1099.42	MENCNODC_01887	OCHOGMLH_01883	MNLOAMIK_01863	DLNJKCNL_01915	FELILMGD_01870	AKJJAIHI_01920	JAPPAPAM_01899	CLLHIMHF_01881	FDAFADBH_01831	FCFFIFNK_01945	OLDMBJMC_01821	KINAJLFB_01872	FPKMLGDB_01977	MPOBMLGN_01889	EEHBFCEJ_01899	DBMBCPON_01881	IEPPDPCD_01897	AHOAOFHC_01872	OEHIEBAK_01946	GOGIOEFI_01885	EPJBLLLI_01874	GFHDMAII_01908	DBCNGFKK_01887	EOOJNOJJ_00844	JFOJPNMJ_01942	DNHEJBGD_01917	IDOLMBCI_01912	PGHEEAJL_01903	JDKKPHEE_01963	KFGNHKJC_01841	DKAEDMHI_01885	NHFLCCAC_01760	GAALCJHF_01141	NIGJGHFL_01894	ABIHMDHL_01930	CHLBALEB_01810
purK	purK	N5-carboxyaminoimidazole ribonucleotide synthase	740	740	1	1	1319				651	1137	1136.34	MENCNODC_00227	OCHOGMLH_00227	MNLOAMIK_00006	DLNJKCNL_00227	FELILMGD_00461	AKJJAIHI_00226	JAPPAPAM_00160	CLLHIMHF_00006	FDAFADBH_00709	FCFFIFNK_00155	OLDMBJMC_00006	KINAJLFB_00006	FPKMLGDB_00377	MPOBMLGN_00006	EEHBFCEJ_00377	DBMBCPON_00156	IEPPDPCD_00533	AHOAOFHC_00227	OEHIEBAK_00376	GOGIOEFI_00155	EPJBLLLI_00226	GFHDMAII_00376	DBCNGFKK_00121	EOOJNOJJ_00332	JFOJPNMJ_00006	DNHEJBGD_00006	IDOLMBCI_00376	PGHEEAJL_00227	JDKKPHEE_00230	KFGNHKJC_00227	DKAEDMHI_00227	NHFLCCAC_01125	GAALCJHF_00006	NIGJGHFL_00155	ABIHMDHL_00226	CHLBALEB_00827
group_536		hypothetical protein	740	740	1	1	1318				150	246	170.66	MENCNODC_01347	OCHOGMLH_01376	MNLOAMIK_01461	DLNJKCNL_01278	FELILMGD_01348	AKJJAIHI_01456	JAPPAPAM_01300	CLLHIMHF_01473	FDAFADBH_01034	FCFFIFNK_01299	OLDMBJMC_01094	KINAJLFB_01321	FPKMLGDB_01454	MPOBMLGN_01295	EEHBFCEJ_01394	DBMBCPON_01487	IEPPDPCD_01474	AHOAOFHC_01275	OEHIEBAK_01518	GOGIOEFI_01443	EPJBLLLI_01362	GFHDMAII_01537	DBCNGFKK_01450	EOOJNOJJ_01427	JFOJPNMJ_01372	DNHEJBGD_01278	IDOLMBCI_01322	PGHEEAJL_01412	JDKKPHEE_01599	KFGNHKJC_01920	DKAEDMHI_01334	NHFLCCAC_01210	GAALCJHF_01500	NIGJGHFL_01411	ABIHMDHL_01423	CHLBALEB_01291
prsA	;prsA	hypothetical protein;Foldase protein PrsA	740	741	1.00135	1	1316				198	759	757.964	MENCNODC_01386	OCHOGMLH_01415	MNLOAMIK_01422	DLNJKCNL_01238	FELILMGD_01308	AKJJAIHI_01417	JAPPAPAM_01261	CLLHIMHF_01512	FDAFADBH_01073	FCFFIFNK_01338	OLDMBJMC_01133	KINAJLFB_01360	FPKMLGDB_01415	MPOBMLGN_01334	EEHBFCEJ_01355	DBMBCPON_01448	IEPPDPCD_01435	AHOAOFHC_01236	OEHIEBAK_01479	GOGIOEFI_01404	EPJBLLLI_01401	GFHDMAII_01498	DBCNGFKK_01411	EOOJNOJJ_01388	JFOJPNMJ_01332	DNHEJBGD_01318	IDOLMBCI_01361	PGHEEAJL_01373	JDKKPHEE_01560	KFGNHKJC_01456	DKAEDMHI_01374	NHFLCCAC_01171	GAALCJHF_01539	NIGJGHFL_01450	ABIHMDHL_01384	CHLBALEB_01252
mutS_2~~~mutS_1~~~mutS	mutS_2;mutS_1;mutS	DNA mismatch repair protein MutS	740	754	1.01892	1	1315				621	2613	2564.45	MENCNODC_01120	OCHOGMLH_01074	MNLOAMIK_00353	DLNJKCNL_00823;DLNJKCNL_00824	FELILMGD_00891	AKJJAIHI_00927	JAPPAPAM_00949	CLLHIMHF_00351	FDAFADBH_01446	FCFFIFNK_00936	OLDMBJMC_00559	KINAJLFB_01026	FPKMLGDB_00994	MPOBMLGN_00972	EEHBFCEJ_01013	DBMBCPON_01011	IEPPDPCD_00938	AHOAOFHC_00944	OEHIEBAK_01142	GOGIOEFI_00979	EPJBLLLI_00740	GFHDMAII_00881	DBCNGFKK_01061	EOOJNOJJ_00614	JFOJPNMJ_01110	DNHEJBGD_01088	IDOLMBCI_00652	PGHEEAJL_00479;PGHEEAJL_00480	JDKKPHEE_01393	KFGNHKJC_00960	DKAEDMHI_00932	NHFLCCAC_00789	GAALCJHF_00742	NIGJGHFL_01045	ABIHMDHL_01114	CHLBALEB_00983
group_534		hypothetical protein	740	740	1	1	1314				318	552	547.224	MENCNODC_01451	OCHOGMLH_01217	MNLOAMIK_01405	DLNJKCNL_01336	FELILMGD_01279	AKJJAIHI_01387	JAPPAPAM_01369	CLLHIMHF_01458	FDAFADBH_01096	FCFFIFNK_01446	OLDMBJMC_00979	KINAJLFB_01438	FPKMLGDB_01561	MPOBMLGN_01400	EEHBFCEJ_01284	DBMBCPON_01337	IEPPDPCD_00156	AHOAOFHC_01179	OEHIEBAK_01410	GOGIOEFI_01374	EPJBLLLI_01189	GFHDMAII_01467	DBCNGFKK_01381	EOOJNOJJ_01371	JFOJPNMJ_01431	DNHEJBGD_01382	IDOLMBCI_01967	PGHEEAJL_01482	JDKKPHEE_00757	KFGNHKJC_01087	DKAEDMHI_01397	NHFLCCAC_01154	GAALCJHF_01428	NIGJGHFL_01383	ABIHMDHL_01438	CHLBALEB_01174
group_533		hypothetical protein	740	740	1	1	1313				1224	1224	1224	MENCNODC_01446	OCHOGMLH_01222	MNLOAMIK_01410	DLNJKCNL_01331	FELILMGD_01274	AKJJAIHI_01382	JAPPAPAM_01374	CLLHIMHF_01463	FDAFADBH_01091	FCFFIFNK_01441	OLDMBJMC_00984	KINAJLFB_01443	FPKMLGDB_01566	MPOBMLGN_01395	EEHBFCEJ_01279	DBMBCPON_01332	IEPPDPCD_00151	AHOAOFHC_01184	OEHIEBAK_01405	GOGIOEFI_01369	EPJBLLLI_01184	GFHDMAII_01462	DBCNGFKK_01376	EOOJNOJJ_01376	JFOJPNMJ_01426	DNHEJBGD_01377	IDOLMBCI_01972	PGHEEAJL_01487	JDKKPHEE_00762	KFGNHKJC_01082	DKAEDMHI_01392	NHFLCCAC_01159	GAALCJHF_01423	NIGJGHFL_01378	ABIHMDHL_01433	CHLBALEB_01169
group_532		hypothetical protein	740	740	1	1	1312				576	1041	1040.37	MENCNODC_00014	OCHOGMLH_00014	MNLOAMIK_00945	DLNJKCNL_00208	FELILMGD_00207	AKJJAIHI_00013	JAPPAPAM_00492	CLLHIMHF_00839	FDAFADBH_01531	FCFFIFNK_00840	OLDMBJMC_01480	KINAJLFB_00868	FPKMLGDB_00208	MPOBMLGN_00681	EEHBFCEJ_00014	DBMBCPON_00175	IEPPDPCD_00411	AHOAOFHC_00014	OEHIEBAK_00208	GOGIOEFI_00779	EPJBLLLI_00013	GFHDMAII_00013	DBCNGFKK_00139	EOOJNOJJ_00517	JFOJPNMJ_00998	DNHEJBGD_00411	IDOLMBCI_00208	PGHEEAJL_00208	JDKKPHEE_00209	KFGNHKJC_00208	DKAEDMHI_00209	NHFLCCAC_00208	GAALCJHF_00264	NIGJGHFL_00174	ABIHMDHL_00207	CHLBALEB_01605
rplL	;rplL	hypothetical protein;50S ribosomal protein L7/L12	740	740	1	1	1311				153	372	371.704	MENCNODC_00761	OCHOGMLH_00696	MNLOAMIK_00805	DLNJKCNL_00359	FELILMGD_01398	AKJJAIHI_00582	JAPPAPAM_00258	CLLHIMHF_00960	FDAFADBH_00245	FCFFIFNK_01515	OLDMBJMC_01046	KINAJLFB_00656	FPKMLGDB_00398	MPOBMLGN_00403	EEHBFCEJ_00610	DBMBCPON_00574	IEPPDPCD_00126	AHOAOFHC_01293	OEHIEBAK_00867	GOGIOEFI_00613	EPJBLLLI_00457	GFHDMAII_00680	DBCNGFKK_00617	EOOJNOJJ_00351	JFOJPNMJ_00643	DNHEJBGD_00173	IDOLMBCI_00466	PGHEEAJL_00843	JDKKPHEE_00787	KFGNHKJC_00845	DKAEDMHI_00591	NHFLCCAC_01771	GAALCJHF_00477	NIGJGHFL_00464	ABIHMDHL_00396	CHLBALEB_01386
gcvH	gcvH	Glycine cleavage system H protein	740	740	1	1	1310				387	387	387	MENCNODC_01889	OCHOGMLH_01885	MNLOAMIK_01861	DLNJKCNL_01913	FELILMGD_01868	AKJJAIHI_01918	JAPPAPAM_01897	CLLHIMHF_01879	FDAFADBH_01833	FCFFIFNK_01943	OLDMBJMC_01819	KINAJLFB_01870	FPKMLGDB_01975	MPOBMLGN_01887	EEHBFCEJ_01901	DBMBCPON_01879	IEPPDPCD_01895	AHOAOFHC_01870	OEHIEBAK_01944	GOGIOEFI_01883	EPJBLLLI_01876	GFHDMAII_01906	DBCNGFKK_01885	EOOJNOJJ_00846	JFOJPNMJ_01940	DNHEJBGD_01915	IDOLMBCI_01910	PGHEEAJL_01901	JDKKPHEE_01961	KFGNHKJC_01843	DKAEDMHI_01883	NHFLCCAC_01758	GAALCJHF_01143	NIGJGHFL_01896	ABIHMDHL_01928	CHLBALEB_01812
fmt	;fmt	hypothetical protein;Methionyl-tRNA formyltransferase	740	741	1.00135	1	1309				198	927	925.53	MENCNODC_01444	OCHOGMLH_01224	MNLOAMIK_01412	DLNJKCNL_01329	FELILMGD_01272	AKJJAIHI_01380	JAPPAPAM_01376	CLLHIMHF_01465	FDAFADBH_01089	FCFFIFNK_01439	OLDMBJMC_00986	KINAJLFB_01445	FPKMLGDB_01568	MPOBMLGN_01393	EEHBFCEJ_01277	DBMBCPON_01330	IEPPDPCD_00149	AHOAOFHC_01186	OEHIEBAK_01403	GOGIOEFI_01367	EPJBLLLI_01182	GFHDMAII_01460	DBCNGFKK_01374	EOOJNOJJ_01378	JFOJPNMJ_01424	DNHEJBGD_01375	IDOLMBCI_01974	PGHEEAJL_01489	JDKKPHEE_00764	KFGNHKJC_01080	DKAEDMHI_01390	NHFLCCAC_01161	GAALCJHF_01421	NIGJGHFL_01376	ABIHMDHL_01431	CHLBALEB_01167
iscU	iscU	Iron-sulfur cluster assembly scaffold protein IscU	740	740	1	1	1308				387	387	387	MENCNODC_01482	OCHOGMLH_01335	MNLOAMIK_01344	DLNJKCNL_01319	FELILMGD_01262	AKJJAIHI_00517	JAPPAPAM_01340	CLLHIMHF_01430	FDAFADBH_00994	FCFFIFNK_01396	OLDMBJMC_00996	KINAJLFB_01376	FPKMLGDB_01532	MPOBMLGN_01383	EEHBFCEJ_01314	DBMBCPON_01400	IEPPDPCD_00664	AHOAOFHC_01018	OEHIEBAK_00649	GOGIOEFI_01131	EPJBLLLI_01322	GFHDMAII_00731	DBCNGFKK_01364	EOOJNOJJ_01341	JFOJPNMJ_01225	DNHEJBGD_01365	IDOLMBCI_01377	PGHEEAJL_01453	JDKKPHEE_00529	KFGNHKJC_01172	DKAEDMHI_00730	NHFLCCAC_01323	GAALCJHF_01459	NIGJGHFL_00722	ABIHMDHL_00724	CHLBALEB_01236
rsfS	rsfS	Ribosomal silencing factor RsfS	740	740	1	1	1307				387	387	387	MENCNODC_01402	OCHOGMLH_01325	MNLOAMIK_01301	DLNJKCNL_01016	FELILMGD_01220	AKJJAIHI_01369	JAPPAPAM_01869	CLLHIMHF_00784	FDAFADBH_01471	FCFFIFNK_01354	OLDMBJMC_01428	KINAJLFB_01589	FPKMLGDB_00520	MPOBMLGN_01666	EEHBFCEJ_01266	DBMBCPON_01319	IEPPDPCD_00006	AHOAOFHC_01513	OEHIEBAK_01563	GOGIOEFI_01325	EPJBLLLI_01533	GFHDMAII_01419	DBCNGFKK_01290	EOOJNOJJ_01298	JFOJPNMJ_01413	DNHEJBGD_00294	IDOLMBCI_01027	PGHEEAJL_01151	JDKKPHEE_00573	KFGNHKJC_00785	DKAEDMHI_01295	NHFLCCAC_01078	GAALCJHF_01410	NIGJGHFL_01333	ABIHMDHL_01367	CHLBALEB_02067
group_530		hypothetical protein	740	740	1	1	1305				387	387	387	MENCNODC_00035	OCHOGMLH_00035	MNLOAMIK_00924	DLNJKCNL_00187	FELILMGD_00186	AKJJAIHI_00034	JAPPAPAM_00513	CLLHIMHF_00860	FDAFADBH_01252	FCFFIFNK_00861	OLDMBJMC_01289	KINAJLFB_00847	FPKMLGDB_00187	MPOBMLGN_00660	EEHBFCEJ_00035	DBMBCPON_00196	IEPPDPCD_00390	AHOAOFHC_00035	OEHIEBAK_00187	GOGIOEFI_00800	EPJBLLLI_00034	GFHDMAII_00034	DBCNGFKK_00160	EOOJNOJJ_00538	JFOJPNMJ_00977	DNHEJBGD_00390	IDOLMBCI_00187	PGHEEAJL_00187	JDKKPHEE_00188	KFGNHKJC_00187	DKAEDMHI_00188	NHFLCCAC_00187	GAALCJHF_00243	NIGJGHFL_00195	ABIHMDHL_00186	CHLBALEB_00188
group_529		hypothetical protein	740	740	1	1	1304				234	1308	1009.25	MENCNODC_01397	OCHOGMLH_01330	MNLOAMIK_01296	DLNJKCNL_01021	FELILMGD_01225	AKJJAIHI_01374	JAPPAPAM_01864	CLLHIMHF_00789	FDAFADBH_01466	FCFFIFNK_01349	OLDMBJMC_01433	KINAJLFB_01584	FPKMLGDB_00525	MPOBMLGN_01671	EEHBFCEJ_01271	DBMBCPON_01324	IEPPDPCD_00001	AHOAOFHC_01508	OEHIEBAK_01558	GOGIOEFI_01320	EPJBLLLI_01538	GFHDMAII_01414	DBCNGFKK_01285	EOOJNOJJ_01303	JFOJPNMJ_01418	DNHEJBGD_00299	IDOLMBCI_01022	PGHEEAJL_01156	JDKKPHEE_00578	KFGNHKJC_00780	DKAEDMHI_01290	NHFLCCAC_01083	GAALCJHF_01415	NIGJGHFL_01328	ABIHMDHL_01372	CHLBALEB_02062
hemW	hemW;	Heme chaperone HemW;hypothetical protein	740	741	1.00135	1	1303				198	1176	1174.36	MENCNODC_01309	OCHOGMLH_01253	MNLOAMIK_01261	DLNJKCNL_01193	FELILMGD_01148	AKJJAIHI_01311	JAPPAPAM_01216	CLLHIMHF_01358	FDAFADBH_00969	FCFFIFNK_00698	OLDMBJMC_00878	KINAJLFB_01284	FPKMLGDB_01384	MPOBMLGN_01272	EEHBFCEJ_01209	DBMBCPON_01247	IEPPDPCD_01404	AHOAOFHC_00761	OEHIEBAK_01364	GOGIOEFI_01285	EPJBLLLI_01284	GFHDMAII_01209	DBCNGFKK_01264	EOOJNOJJ_01228	JFOJPNMJ_00817	DNHEJBGD_00700	IDOLMBCI_01298	PGHEEAJL_01342	JDKKPHEE_01475	KFGNHKJC_01133	DKAEDMHI_01255	NHFLCCAC_01008	GAALCJHF_01353	NIGJGHFL_01293	ABIHMDHL_00907	CHLBALEB_00910
aroA	aroA	3-phosphoshikimate 1-carboxyvinyltransferase	740	740	1	1	1302				945	1302	1301.04	MENCNODC_01796	OCHOGMLH_01791	MNLOAMIK_01765	DLNJKCNL_01768	FELILMGD_01716	AKJJAIHI_01797	JAPPAPAM_01757	CLLHIMHF_01750	FDAFADBH_01747	FCFFIFNK_01817	OLDMBJMC_01685	KINAJLFB_01734	FPKMLGDB_01856	MPOBMLGN_01786	EEHBFCEJ_01782	DBMBCPON_01730	IEPPDPCD_01758	AHOAOFHC_01732	OEHIEBAK_01847	GOGIOEFI_01786	EPJBLLLI_01809	GFHDMAII_00921	DBCNGFKK_01772	EOOJNOJJ_01788	JFOJPNMJ_01856	DNHEJBGD_01714	IDOLMBCI_01756	PGHEEAJL_01830	JDKKPHEE_01856	KFGNHKJC_01720	DKAEDMHI_01762	NHFLCCAC_01606	GAALCJHF_01817	NIGJGHFL_01821	ABIHMDHL_01827	CHLBALEB_01752
group_528		hypothetical protein	740	740	1	1	1301				375	648	647.631	MENCNODC_00546	OCHOGMLH_00802	MNLOAMIK_00600	DLNJKCNL_00471	FELILMGD_00408	AKJJAIHI_00428	JAPPAPAM_00362	CLLHIMHF_00711	FDAFADBH_00819	FCFFIFNK_00656	OLDMBJMC_00433	KINAJLFB_00691	FPKMLGDB_00921	MPOBMLGN_00535	EEHBFCEJ_00742	DBMBCPON_00421	IEPPDPCD_00789	AHOAOFHC_00403	OEHIEBAK_00987	GOGIOEFI_00718	EPJBLLLI_00589	GFHDMAII_00820	DBCNGFKK_00678	EOOJNOJJ_00199	JFOJPNMJ_00775	DNHEJBGD_00658	IDOLMBCI_00573	PGHEEAJL_00794	JDKKPHEE_00877	KFGNHKJC_00429	DKAEDMHI_00815	NHFLCCAC_00559	GAALCJHF_00655	NIGJGHFL_00501	ABIHMDHL_00502	CHLBALEB_00447
group_526		hypothetical protein	740	740	1	1	1299				288	366	365.895	MENCNODC_01879	OCHOGMLH_01856	MNLOAMIK_01845	DLNJKCNL_01873	FELILMGD_01810	AKJJAIHI_01878	JAPPAPAM_01844	CLLHIMHF_01830	FDAFADBH_01779	FCFFIFNK_01893	OLDMBJMC_01803	KINAJLFB_01772	FPKMLGDB_01867	MPOBMLGN_01830	EEHBFCEJ_01871	DBMBCPON_01820	IEPPDPCD_01819	AHOAOFHC_01819	OEHIEBAK_01904	GOGIOEFI_01867	EPJBLLLI_01847	GFHDMAII_01874	DBCNGFKK_01869	EOOJNOJJ_01864	JFOJPNMJ_01924	DNHEJBGD_01844	IDOLMBCI_01879	PGHEEAJL_01535	JDKKPHEE_01897	KFGNHKJC_01753	DKAEDMHI_01824	NHFLCCAC_01676	GAALCJHF_01876	NIGJGHFL_00946	ABIHMDHL_01877	CHLBALEB_01803
group_525		hypothetical protein	740	740	1	1	1298				249	870	850.176	MENCNODC_01877	OCHOGMLH_01858	MNLOAMIK_01843	DLNJKCNL_01871	FELILMGD_01808	AKJJAIHI_01876	JAPPAPAM_01842	CLLHIMHF_01832	FDAFADBH_01777	FCFFIFNK_01895	OLDMBJMC_01801	KINAJLFB_01774	FPKMLGDB_01869	MPOBMLGN_01832	EEHBFCEJ_01873	DBMBCPON_01822	IEPPDPCD_01821	AHOAOFHC_01821	OEHIEBAK_01902	GOGIOEFI_01865	EPJBLLLI_01849	GFHDMAII_01872	DBCNGFKK_01867	EOOJNOJJ_01866	JFOJPNMJ_01922	DNHEJBGD_01842	IDOLMBCI_01877	PGHEEAJL_01537	JDKKPHEE_01899	KFGNHKJC_01751	DKAEDMHI_01826	NHFLCCAC_01678	GAALCJHF_01878	NIGJGHFL_00948	ABIHMDHL_01879	CHLBALEB_01801
group_523		hypothetical protein	740	740	1	1	1296				960	1497	1496	MENCNODC_01212	OCHOGMLH_01755	MNLOAMIK_01794	DLNJKCNL_01792	FELILMGD_01004	AKJJAIHI_01815	JAPPAPAM_01781	CLLHIMHF_01212	FDAFADBH_01806	FCFFIFNK_01139	OLDMBJMC_01722	KINAJLFB_01139	FPKMLGDB_01237	MPOBMLGN_01112	EEHBFCEJ_01800	DBMBCPON_01101	IEPPDPCD_01776	AHOAOFHC_01761	OEHIEBAK_00891	GOGIOEFI_01804	EPJBLLLI_00626	GFHDMAII_00957	DBCNGFKK_01197	EOOJNOJJ_01095	JFOJPNMJ_01832	DNHEJBGD_01764	IDOLMBCI_01183	PGHEEAJL_01848	JDKKPHEE_01885	KFGNHKJC_01833	DKAEDMHI_01780	NHFLCCAC_01719	GAALCJHF_01299	NIGJGHFL_01195	ABIHMDHL_01205	CHLBALEB_00544
group_522		hypothetical protein	740	742	1.0027	1	1295				234	843	840.776	MENCNODC_01450	OCHOGMLH_01218	MNLOAMIK_01406	DLNJKCNL_01335	FELILMGD_01278	AKJJAIHI_01386	JAPPAPAM_01370	CLLHIMHF_01459	FDAFADBH_01095	FCFFIFNK_01445	OLDMBJMC_00980	KINAJLFB_01439	FPKMLGDB_01562	MPOBMLGN_01399	EEHBFCEJ_01283	DBMBCPON_01336	IEPPDPCD_00155	AHOAOFHC_01180	OEHIEBAK_01409	GOGIOEFI_01373	EPJBLLLI_01188	GFHDMAII_01466	DBCNGFKK_01380	EOOJNOJJ_01372	JFOJPNMJ_01430	DNHEJBGD_01381	IDOLMBCI_01968	PGHEEAJL_01483	JDKKPHEE_00758	KFGNHKJC_01086	DKAEDMHI_01396	NHFLCCAC_01155	GAALCJHF_01427	NIGJGHFL_01382	ABIHMDHL_01437	CHLBALEB_01173
group_521		hypothetical protein	740	740	1	1	1294				285	588	501.888	MENCNODC_01496	OCHOGMLH_01349	MNLOAMIK_01358	DLNJKCNL_01305	FELILMGD_01249	AKJJAIHI_00504	JAPPAPAM_01326	CLLHIMHF_01416	FDAFADBH_01008	FCFFIFNK_01410	OLDMBJMC_01009	KINAJLFB_01390	FPKMLGDB_01519	MPOBMLGN_01369	EEHBFCEJ_01327	DBMBCPON_01386	IEPPDPCD_00678	AHOAOFHC_01032	OEHIEBAK_00635	GOGIOEFI_01144	EPJBLLLI_01336	GFHDMAII_00717	DBCNGFKK_01350	EOOJNOJJ_01327	JFOJPNMJ_01211	DNHEJBGD_01352	IDOLMBCI_01391	PGHEEAJL_01439	JDKKPHEE_00516	KFGNHKJC_01185	DKAEDMHI_00744	NHFLCCAC_01337	GAALCJHF_01473	NIGJGHFL_00709	ABIHMDHL_00710	CHLBALEB_01222
[truncated: 1,857 more rows]
[truncated: 704 more columns]
